# Supplementary material for: Arsenic Trioxide and (−)-Gossypol Synergistically Target Glioma Stem-Like Cells via Inhibition of Hedgehog and Notch Signaling
Source: Cancers (Basel). 2019 Mar 12;11(3):350. doi: 10.3390/cancers11030350 (PMC6468469; doi:10.3390/cancers11030350)
Supplement: Supplementary file 1 [file cancers-11-00350-s001.zip]

Archive with 7 entries (6 files):
- cancers-426311-final-supplementary.docx
- cancers-426311-Supplemental-files/
- cancers-426311-Supplemental-files/Supplementary File1-Taqman-Probes.xlsx
- cancers-426311-Supplemental-files/Supplementary File2-sig_Prot_submission.xlsx
- cancers-426311-Supplemental-files/Supplementary File3-GO-terms_submission.xlsx
- cancers-426311-Supplemental-files/Supplementary File4-Venn-analysis_submission.xlsx
- cancers-426311-Supplemental-files/Supplementary File5-GO_of_Venn_submission.xlsx
