# Supplementary material for: Arsenic Trioxide and (−)-Gossypol Synergistically Target Glioma Stem-Like Cells via Inhibition of Hedgehog and Notch Signaling
Source: Cancers (Basel). 2019 Mar 12;11(3):350. doi: 10.3390/cancers11030350 (PMC6468469; doi:10.3390/cancers11030350)
Supplement: Supplementary file 1 [file cancers-11-00350-s001.zip › cancers-426311-Supplemental-files/Supplementary File1-Taqman-Probes.xlsx]

## Sheet: S1_Taqman-Probes
Gene	Assay ID
ABCD3	Hs00161065_m1
ACSL4	Hs00244871_m1
ADGRG1	Hs00938474_m1
ATM	Hs00175892_m1
BCL2	Hs00608023_m1
BIRC5	Hs00153353_m1
BRAT1	Hs01018277_m1
BRCA1	Hs01556193_m1
BRIX1	Hs00217848_m1
CCND1	Hs00765553_m1
CD9	Hs01124022_m1
CHEK1	Hs00967506_m1
CHEK2	Hs00200485_m1
CHRDL1	Hs01035484_m1
CIT	Hs00294611_m1
DNAJC3	Hs00939346_m1
EPHA	Hs01072272_m1
FADS2	Hs00927433_m1
FANCI	Hs00383049_m1
FREM2	Hs01388268_m1
GCLM	Hs00978072_m1
GLI1	Hs00171790_m1
Hes5	Hs01387463_g1
Hey1	Hs01114113_m1
HMOX1	Hs01110250_m1
MRC2	Hs00195862_m1
MTHFD2	Hs00759197_s1
OLIG2	Hs00300164_s1
PCDHGC3	Hs00260814_s1
PGAP1	Hs01088726_m1
PRUNE2	Hs00322421_m1
PTCH1	Hs00181117_m1
RAD51	Hs00947967_m1
SACS	Hs00274210_s1
SDHAF2	Hs00215235_m1
SERPINE1	Hs00167155_m1
SLC3A2	Hs00374243_m1
SOX2	Hs01053049_s1
SOX9	Hs00165814_m1
SRXN1	Hs00607800_m1
TBP	Hs00427620_m1
TXNL1	Hs00169455_m1
