# Supplementary material for: Arsenic Trioxide and (−)-Gossypol Synergistically Target Glioma Stem-Like Cells via Inhibition of Hedgehog and Notch Signaling
Source: Cancers (Basel). 2019 Mar 12;11(3):350. doi: 10.3390/cancers11030350 (PMC6468469; doi:10.3390/cancers11030350)
Supplement: Supplementary file 1 [file cancers-11-00350-s001.zip › cancers-426311-Supplemental-files/Supplementary File2-sig_Prot_submission.xlsx]

## Sheet: S2
GANT61 - increased
Position	Protein names	Gene names	-Log p-value 24h GANT_24h solvent	Difference 24h GANT_24h solvent
1	Plasminogen activator inhibitor 1	SERPINE1	3.16849	1.53681
ATO - Decreased
Position	Protein names	Gene names	-Log p-value 24h ATO_24h solvent	Difference 24h ATO_24h solvent
1	Thioredoxin-like protein 1	TXNL1	3.86994	-4.54205
2	FRAS1-related extracellular matrix protein 2	FREM2	3.50736	-4.01004
3	Long-chain-fatty-acid--CoA ligase 4	ACSL4	4.92498	-2.65571
4	Chordin-like protein 1	CHRDL1	1.42998	-2.36143
5	Protocadherin gamma-C3	PCDHGC3	2.79277	-2.15988
6	BRCA1-associated ATM activator 1	BRAT1	2.15784	-2.05469
7	DNA (cytosine-5)-methyltransferase 3A	DNMT3A	2.02462	-1.65977
8	Citron Rho-interacting kinase	CIT	1.70281	-1.51187
9	G-protein coupled receptor 56;GPR56 N-terminal fragment;GPR56 C-terminal fragment	GPR56	1.92343	-1.41425
10	Ribonuclease pancreatic	RNASE1	2.09391	-1.3788
11	Platelet-derived growth factor receptor alpha	PDGFRA	3.0491	-1.27885
12	E3 ubiquitin-protein ligase UHRF1	UHRF1	3.12227	-1.22852
13	T-complex protein 11-like protein 1	TCP11L1	2.09025	-1.22262
14	Protein ENL	MLLT1	1.65683	-1.20018
15	Thymidylate synthase	TYMS	3.43025	-1.17903
16	Glutathione S-transferase C-terminal domain-containing protein	GSTCD	1.5444	-1.14288
17	Ribonuclease inhibitor	RNH1	3.01155	-1.14199
18	Fatty acid desaturase 2	FADS2	1.71443	-1.09033
19	Phospholipase A-2-activating protein	PLAA	4.06463	-1.0042
20	Agrin;Agrin N-terminal 110 kDa subunit;Agrin C-terminal 110 kDa subunit;Agrin C-terminal 90 kDa fragment;Agrin C-terminal 22 kDa fragment	AGRN	4.74369	-1.00363
21	Melanoma-associated antigen D1	MAGED1	2.78633	-1.00316
22	Coronin;Coronin-7	CORO7	4.30419	-0.949575
23	Ataxin-10	ATXN10	3.68808	-0.902092
ATO - Increased
Position	Protein names	Gene names	-Log p-value 24h ATO_24h solvent	Difference 24h ATO_24h solvent
1	Heme oxygenase 1	HMOX1	6.7488	5.15628
2	Sulfiredoxin-1	SRXN1	3.52616	3.30751
3	Glutamate--cysteine ligase regulatory subunit	GCLM	3.9582	2.94689
4	4F2 cell-surface antigen heavy chain	SLC3A2	4.42206	1.93486
5	Histone H2A type 2-C;Histone H2A type 2-A	HIST2H2AC	1.41859	1.71648
6	Bifunctional methylenetetrahydrofolate dehydrogenase/cyclohydrolase, mitochondrial;NAD-dependent methylenetetrahydrofolate dehydrogenase;Methenyltetrahydrofolate cyclohydrolase	MTHFD2	2.66384	1.59628
7	Methionine-R-sulfoxide reductase B2, mitochondrial	MSRB2	3.12304	1.58895
8	Alpha-crystallin B chain	CRYAB	4.20634	1.56668
9	Protein Niban	FAM129A	2.45225	1.47477
10	TSC22 domain family protein 3	TSC22D3	1.83526	1.28838
11	Serpin B8	SERPINB8	2.65949	1.22845
12	Heat shock 70 kDa protein 1B;Heat shock 70 kDa protein 1A	HSPA1B	4.47764	1.22732
13	Sestrin-2	SESN2	1.71866	1.20622
14	cAMP-dependent protein kinase type I-beta regulatory subunit	PRKAR1B	4.12983	1.19388
15	BAG family molecular chaperone regulator 3	BAG3	3.16316	1.17074
16	Abhydrolase domain-containing protein 4	ABHD4	2.51899	1.12616
17	CD44 antigen	CD44	2.18617	1.02776
18	Asparagine synthetase [glutamine-hydrolyzing]	ASNS	5.04169	0.986792
19	Ethanolamine kinase 1	ETNK1	2.89496	0.983543
20	WW domain-containing transcription regulator protein 1	WWTR1	2.55989	0.98001
21	Heat shock protein 105 kDa	HSPH1	3.9134	0.949241
22	High affinity cationic amino acid transporter 1	SLC7A1	2.8664	0.920922
23	Disintegrin and metalloproteinase domain-containing protein 9	ADAM9	3.91781	0.910556
24	DnaJ homolog subfamily A member 1	DNAJA1	4.47247	0.897621
Gos - Decreased
Position	Protein names	Gene names	-Log p-value 24h AT101_24h solvent	Difference 24h AT101_24h solvent
1	GPI inositol-deacylase	PGAP1	0.922738	-2.84458
2	DnaJ homolog subfamily C member 13	DNAJC13	4.17033	-2.33641
3	Tetraspanin;CD9 antigen	CD9	1.07077	-2.15178
4	Fatty acid desaturase 2	FADS2	3.87106	-2.14872
5	ATP-binding cassette sub-family D member 3	ABCD3	1.85807	-2.04347
6	Limbic system-associated membrane protein	LSAMP	4.02133	-1.91445
7	Protein transport protein Sec61 subunit alpha isoform 1	SEC61A1	1.99267	-1.83202
8	C-type mannose receptor 2	MRC2	2.51759	-1.76916
9	Sphingosine-1-phosphate lyase 1	SGPL1	2.298	-1.76721
10	Mitochondrial import receptor subunit TOM20 homolog	TOMM20	0.560952	-1.74314
11	Antigen peptide transporter 2	TAP2	3.57658	-1.69759
12	Sarcoplasmic/endoplasmic reticulum calcium ATPase 2	ATP2A2	2.34145	-1.63836
13	Prostaglandin F2 receptor negative regulator	PTGFRN	1.75791	-1.59963
14	1-acyl-sn-glycerol-3-phosphate acyltransferase epsilon	AGPAT5	2.23801	-1.5076
15	Signal recognition particle receptor subunit beta	SRPRB	1.90212	-1.50223
16	Reticulon-3	RTN3	2.50622	-1.4348
17	Translocation protein SEC62	SEC62	2.67829	-1.43374
18	Estradiol 17-beta-dehydrogenase 11	HSD17B11	2.53442	-1.42993
19	Chloride channel CLIC-like protein 1	CLCC1	1.77867	-1.40934
20	Guanine nucleotide-binding protein G(I)/G(S)/G(O) subunit gamma-5	GNG5	2.85465	-1.40207
21	Coiled-coil-helix-coiled-coil-helix domain-containing protein 2;Putative coiled-coil-helix-coiled-coil-helix domain-containing protein CHCHD2P9, mitochondrial	CHCHD2	3.05919	-1.39722
22	Charged multivesicular body protein 1b	CHMP1B	1.91952	-1.394
23	Protein LSM12 homolog	LSM12	0.747389	-1.38998
24	Dehydrogenase/reductase SDR family member 7	DHRS7	2.58599	-1.37455
25	Signal peptidase complex subunit 2	SPCS2	1.82581	-1.37321
26	Neuroligin-3	NLGN3	3.7931	-1.36402
27	Microsomal glutathione S-transferase 3	MGST3	1.94437	-1.35719
28	Apolipoprotein O	APOO	2.81109	-1.35431
29	Stromal interaction molecule 2	STIM2	1.20123	-1.34744
30	Thioredoxin-related transmembrane protein 1	TMX1	3.09512	-1.34278
31	Dolichyl-diphosphooligosaccharide--protein glycosyltransferase subunit STT3A	STT3A	1.21881	-1.3407
32	Elongation of very long chain fatty acids protein 1	ELOVL1	1.56033	-1.33807
33	Receptor expression-enhancing protein 5	REEP5	1.88984	-1.33037
34	Actin-related protein 8	ACTR8	0.918838	-1.32687
35	Gamma-aminobutyric acid receptor-associated protein-like 2	GABARAPL2	3.62373	-1.31483
36	NEDD8	NEDD8	0.793557	-1.30708
37	Protocadherin gamma-C3	PCDHGC3	2.67341	-1.30612
38	Leucine-rich repeat-containing protein 59	LRRC59	2.05907	-1.30082
39	Ras-related protein Rab-8B	RAB8B	1.44349	-1.29838
40	Ancient ubiquitous protein 1	AUP1	2.31426	-1.26442
41	Antigen peptide transporter 1	TAP1	2.45624	-1.26352
42	Tetraspanin;CD63 antigen	CD63	2.0233	-1.26284
43	Low-density lipoprotein receptor-related protein 8	LRP8	2.15834	-1.2466
44	Very-long-chain (3R)-3-hydroxyacyl-CoA dehydratase 3	HACD3	1.4726	-1.24624
45	Up-regulated during skeletal muscle growth protein 5	USMG5	1.23517	-1.24503
46	Very-long-chain enoyl-CoA reductase	TECR	2.05668	-1.23511
47	Calnexin	CANX	2.69958	-1.2334
48	Carnitine O-palmitoyltransferase 1, liver isoform	CPT1A	2.97518	-1.21238
49	Bone morphogenetic protein 7	BMP7	2.97525	-1.20364
50	Nuclear pore membrane glycoprotein 210	NUP210	1.58177	-1.19197
51	IQ motif and SEC7 domain-containing protein 1	IQSEC1	0.937394	-1.19181
52	CAAX prenyl protease 1 homolog	ZMPSTE24	2.69133	-1.19162
53	Dolichyl-diphosphooligosaccharide--protein glycosyltransferase subunit STT3B	STT3B	1.84064	-1.18861
54	Thioredoxin-related transmembrane protein 2	TMX2	3.89337	-1.18669
55	PRA1 family protein 3	ARL6IP5	0.857943	-1.1781
56	Phosphatidylinositide phosphatase SAC1	SACM1L	2.7466	-1.17587
57	B-cell receptor-associated protein 31	BCAP31	1.5169	-1.17384
58	Signal peptidase complex subunit 1	SPCS1	2.16311	-1.1707
59	Transducin beta-like protein 2	TBL2	2.13619	-1.14993
60	Minor histocompatibility antigen H13	HM13	2.4295	-1.12889
61	Chondroitin sulfate proteoglycan 4	CSPG4	2.97099	-1.12743
62	Retinol dehydrogenase 11	RDH11	2.50129	-1.12232
63	Protein tweety homolog 3	TTYH3	1.90614	-1.09904
64	Vesicle-associated membrane protein-associated protein A	VAPA	2.2041	-1.09788
65	Small EDRK-rich factor 2	SERF2	1.49602	-1.09199
66	Protein sprouty homolog 4	SPRY4	2.32106	-1.09131
67	Melanoma-associated antigen D1	MAGED1	2.80338	-1.08308
68	Protein lunapark	LNP	0.90211	-1.08136
69	CD276 antigen	CD276	1.81972	-1.07813
70	Synaptojanin-2-binding protein	SYNJ2BP-COX16	1.53191	-1.07708
71	Dolichyl-diphosphooligosaccharide--protein glycosyltransferase subunit 2	RPN2	2.33253	-1.07448
72	Malectin	MLEC	1.65414	-1.06401
73	NADH-cytochrome b5 reductase 3;NADH-cytochrome b5 reductase 3 membrane-bound form;NADH-cytochrome b5 reductase 3 soluble form	CYB5R3	2.77942	-1.05764
74	Small kinetochore-associated protein	KNSTRN	1.18794	-1.05414
75	CD99 antigen-like protein 2	CD99L2	2.7495	-1.05056
76	Syntaxin-10	STX10	1.10421	-1.05023
77	Tetraspanin;CD81 antigen	CD81	1.72138	-1.02007
78	Cytoskeleton-associated protein 4	CKAP4	2.66298	-1.017
79	Translocator protein	TSPO	1.24196	-1.01587
80	Translation machinery-associated protein 7	TMA7	1.42429	-1.01571
81	Reticulon-4	RTN4	2.19174	-1.01076
82	Integrin alpha-6;Integrin alpha-6 heavy chain;Integrin alpha-6 light chain;Processed integrin alpha-6	ITGA6	2.59142	-1.00956
83	Dolichyl-diphosphooligosaccharide--protein glycosyltransferase subunit 1	RPN1	2.47067	-1.00905
84	Protein jagunal homolog 1	JAGN1	1.70615	-1.00437
85	3-beta-hydroxysteroid-Delta(8),Delta(7)-isomerase	EBP	1.35485	-0.997516
86	E3 SUMO-protein ligase NSE2	NSMCE2	0.865783	-0.997166
87	Carboxypeptidase D	CPD	3.43669	-0.996572
88	Reticulon-1;Reticulon	RTN1	2.54717	-0.977052
89	Delta(24)-sterol reductase	DHCR24	1.83383	-0.974886
90	Kinectin	KTN1	2.0771	-0.974639
91	Mitochondrial antiviral-signaling protein	MAVS	0.961908	-0.96932
92	Dystonin	DST	1.27274	-0.969302
93	Ephrin type-B receptor 3	EPHB3	1.01551	-0.964307
94	CD59 glycoprotein	CD59	1.33096	-0.962471
95	Nicalin	NCLN	0.948193	-0.95638
96	Unconventional myosin-X	MYO10	1.1504	-0.955562
97	Methyltransferase-like protein 7B	METTL7B	1.13335	-0.950623
98	Rho-related GTP-binding protein RhoC	RHOC	2.3932	-0.950012
99	Lanosterol 14-alpha demethylase	CYP51A1	1.86638	-0.948217
100	Membrane-associated progesterone receptor component 2	PGRMC2	1.52859	-0.945226
101	Atlastin-3	ATL3	1.98068	-0.945133
102	Autophagy-related protein 9A	ATG9A	1.44731	-0.944964
103	Protein disulfide-isomerase TMX3	TMX3	2.17972	-0.932886
104	Serum paraoxonase/arylesterase 2	PON2	2.92511	-0.932686
105	Cytochrome b-c1 complex subunit 8	UQCRQ	1.21375	-0.931193
106	Protein THEM6	THEM6	1.82874	-0.930052
107	Sortilin	SORT1	2.1825	-0.925099
108	Mitochondrial import receptor subunit TOM70	TOMM70A	1.71487	-0.9225
109	ATP synthase subunit f, mitochondrial;Pentatricopeptide repeat-containing protein 1, mitochondrial	ATP5J2-PTCD1;ATP5J2;PTCD1	1.58119	-0.917804
110	Lysophosphatidylcholine acyltransferase 1	LPCAT1	1.86632	-0.917506
111	NADPH--cytochrome P450 reductase	POR	1.60547	-0.915156
112	Selenoprotein N	SEPN1	2.46382	-0.912794
113	CDGSH iron-sulfur domain-containing protein 1	CISD1	1.6758	-0.903216
114	Ras-related protein Rab-5C	RAB5C	1.938	-0.90207
115	Zinc finger CCCH domain-containing protein 7A	ZC3H7A	1.30193	-0.896371
116	Lamin-B receptor	LBR	1.58868	-0.892682
117	Very-long-chain 3-oxoacyl-CoA reductase	HSD17B12	1.96315	-0.884659
118	Erlin-1	ERLIN1	1.64182	-0.861515
119	Ras-related protein Rab-1B	RAB1B	2.25315	-0.851013
120	Ubiquitin-like protein 5	UBL5	1.61768	-0.841598
121	LIM and senescent cell antigen-like-containing domain protein 1	LIMS1	1.6978	-0.839919
122	Integrin beta-8	ITGB8	1.27907	-0.834387
123	Serine/threonine-protein kinase PAK 4	PAK4	1.42241	-0.833352
124	Endoplasmic reticulum-Golgi intermediate compartment protein 1	ERGIC1	2.16477	-0.827024
125	Protein LYRIC	MTDH	2.46612	-0.82605
126	Sortilin-related receptor	SORL1	2.79876	-0.825166
127	Ephrin type-A receptor 2	EPHA2	3.04033	-0.82232
128	Centrosomal protein of 131 kDa	CEP131	2.44648	-0.820667
129	Emerin	EMD	2.40597	-0.820116
130	Long-chain-fatty-acid--CoA ligase 3	ACSL3	2.17833	-0.819071
131	CD99 antigen	CD99	1.68589	-0.810975
132	Sodium/potassium-transporting ATPase subunit beta-2	ATP1B2	1.60083	-0.810777
133	Heme oxygenase 2	HMOX2	1.35267	-0.80402
134	Ras-related protein Rab-8A	RAB8A	2.0784	-0.802876
135	Poly [ADP-ribose] polymerase 14	PARP14	2.72563	-0.797169
136	DNA topoisomerase 2-beta;DNA topoisomerase 2	TOP2B	2.01497	-0.788691
137	Mannose-P-dolichol utilization defect 1 protein	MPDU1	1.90134	-0.783031
138	Inositol hexakisphosphate kinase 1	IP6K1	2.98301	-0.782863
139	Mitochondrial import inner membrane translocase subunit TIM14	DNAJC19	2.51791	-0.782666
140	V-type proton ATPase subunit S1	ATP6AP1	1.87207	-0.782029
141	Cytoskeleton-associated protein 5	CKAP5	1.81486	-0.7814
142	Rabphilin-3A	RPH3A	1.89781	-0.777561
143	Epoxide hydrolase 1	EPHX1	2.12006	-0.77741
144	Vesicular integral-membrane protein VIP36	LMAN2	1.59682	-0.774619
145	Secretory carrier-associated membrane protein 1	SCAMP1	3.08451	-0.772226
146	Amyloid beta A4 protein;N-APP;Soluble APP-alpha;Soluble APP-beta;C99;Beta-amyloid protein 42;Beta-amyloid protein 40;C83;P3(42);P3(40);C80;Gamma-secretase C-terminal fragment 59;Gamma-secretase C-terminal fragment 57;Gamma-secretase C-terminal fragment 50;C31	APP	3.43043	-0.768217
147	Ras-related protein Rab-10	RAB10	2.84685	-0.756167
148	Glutathione S-transferase C-terminal domain-containing protein	GSTCD	1.77132	-0.751215
149	G-protein coupled receptor 56;GPR56 N-terminal fragment;GPR56 C-terminal fragment	GPR56	1.74491	-0.750179
150	Transmembrane 9 superfamily member 2	TM9SF2	1.79573	-0.745781
151	Ras-related protein Rab-1A	RAB1A	2.81222	-0.743304
152	Cerebral cavernous malformations 2 protein	CCM2	2.41866	-0.741383
153	Vesicle-trafficking protein SEC22b	SEC22B	2.51882	-0.735199
154	GPI transamidase component PIG-T	PIGT	1.56761	-0.734824
155	Synaptobrevin homolog YKT6	YKT6	1.83547	-0.731805
156	Secretory carrier-associated membrane protein 3	SCAMP3	3.6116	-0.72898
157	Armadillo repeat-containing protein 10	ARMC10	2.64306	-0.727677
158	SPARC	SPARC	3.58586	-0.722218
159	UDP-glucose:glycoprotein glucosyltransferase 2	UGGT2	1.67068	-0.717772
160	TRPM8 channel-associated factor 1	TCAF1	2.35477	-0.71656
161	Prohibitin-2	PHB2	4.13295	-0.715766
162	ER membrane protein complex subunit 7	EMC7	1.97801	-0.715561
163	Chromosome-associated kinesin KIF4A	KIF4A	2.98684	-0.712495
164	cAMP-dependent protein kinase type I-beta regulatory subunit	PRKAR1B	1.90999	-0.710782
165	Membrane protein MLC1	MLC1	3.0512	-0.706724
166	Protein diaphanous homolog 3	DIAPH3	2.03302	-0.705594
167	Neural cell adhesion molecule 1	NCAM1	2.12052	-0.696182
168	Secretory carrier-associated membrane protein 2	SCAMP2	2.76148	-0.661009
169	Cation-independent mannose-6-phosphate receptor	IGF2R	2.56173	-0.660151
170	Membrane-associated progesterone receptor component 1	PGRMC1	2.43828	-0.646915
171	Transmembrane emp24 domain-containing protein 10	TMED10	3.3875	-0.645717
172	Prolow-density lipoprotein receptor-related protein 1;Low-density lipoprotein receptor-related protein 1 85 kDa subunit;Low-density lipoprotein receptor-related protein 1 515 kDa subunit;Low-density lipoprotein receptor-related protein 1 intracellular domain	LRP1	2.87786	-0.640095
173	DNA topoisomerase 2-alpha	TOP2A	3.46	-0.633302
Gos - Increased
Position	Protein names	Gene names	-Log p-value 24h AT101_24h solvent	Difference 24h AT101_24h solvent
1	60S ribosomal protein L3-like	RPL3L	0.710956	2.19746
2	Ribosome biogenesis protein BRX1 homolog	BRIX1	1.41506	1.86662
3	Succinate dehydrogenase assembly factor 2, mitochondrial	SDHAF2	1.5252	1.4211
4	60S ribosomal protein L8	RPL8	2.52376	1.40519
5	40S ribosomal protein S8	RPS8	2.28039	1.32622
6	Bifunctional methylenetetrahydrofolate dehydrogenase/cyclohydrolase, mitochondrial;NAD-dependent methylenetetrahydrofolate dehydrogenase;Methenyltetrahydrofolate cyclohydrolase	MTHFD2	2.86248	1.20536
7	60S ribosomal protein L3	RPL3	1.36921	1.17668
8	Interferon-related developmental regulator 1	IFRD1	1.3429	1.13992
9	Histone H2A type 2-C;Histone H2A type 2-A	HIST2H2AC	0.788781	1.13402
10	Ribosomal protein L19;60S ribosomal protein L19	RPL19	1.67011	1.13081
11	Sestrin-2	SESN2	1.80239	1.12097
12	60S ribosomal protein L13a	RPL13A	1.99583	1.11338
13	Histone H2B type 1-O;Histone H2B type 2-E;Histone H2B type 1-B	HIST1H2BO	2.90409	1.11296
14	60S ribosomal protein L27	RPL27	2.79458	1.05302
15	60S ribosomal protein L7	RPL7	2.03613	1.02016
16	Tenascin	TNC	3.30438	1.01499
17	60S ribosomal protein L13	RPL13	1.50859	0.994839
18	Histone deacetylase 3	HDAC3	2.02621	0.97835
19	60S ribosomal protein L17	RPL17	2.10504	0.972346
20	60S ribosomal protein L7a	RPL7A	1.29907	0.948041
21	Protein SCAF8	SCAF8	1.89275	0.92988
22	60S ribosomal protein L27a	RPL27A	1.91905	0.925715
23	Methylmalonyl-CoA mutase, mitochondrial	MUT	2.07398	0.919765
24	Cdc42 effector protein 1	CDC42EP1	2.8823	0.915743
25	Msx2-interacting protein	SPEN	1.06518	0.905643
26	L-2-hydroxyglutarate dehydrogenase, mitochondrial	L2HGDH	1.99773	0.905598
27	28S ribosomal protein S30, mitochondrial	MRPS30	1.44081	0.901288
28	Uncharacterized protein C11orf98	C11orf98	1.42275	0.894214
29	60S ribosomal protein L24	RPL24	1.57527	0.891083
30	Probable leucine--tRNA ligase, mitochondrial	LARS2	2.27163	0.889925
31	60S ribosomal protein L15;Ribosomal protein L15	RPL15	1.65611	0.886347
32	Putative 60S ribosomal protein L39-like 5;60S ribosomal protein L39	RPL39P5	1.22345	0.882294
33	Pentatricopeptide repeat domain-containing protein 3, mitochondrial	PTCD3	2.18224	0.880614
34	Monofunctional C1-tetrahydrofolate synthase, mitochondrial	MTHFD1L	2.31076	0.873716
35	Asparagine synthetase [glutamine-hydrolyzing]	ASNS	5.61251	0.868796
36		RPL10	1.68995	0.861067
37	ATP-dependent RNA helicase DDX18	DDX18	1.71373	0.849151
38	Evolutionarily conserved signaling intermediate in Toll pathway, mitochondrial	ECSIT	2.32856	0.838347
39	BolA-like protein 3	BOLA3	1.25196	0.837198
40	Cytoskeleton-associated protein 2	CKAP2	1.50615	0.835335
41	Mitochondrial import inner membrane translocase subunit Tim8 B	TIMM8B	1.95133	0.835252
42	Cob(I)yrinic acid a,c-diamide adenosyltransferase, mitochondrial	MMAB	2.41365	0.8254
43	ATP-dependent Clp protease ATP-binding subunit clpX-like, mitochondrial	CLPX	2.33591	0.818507
44	60S ribosomal protein L35	RPL35	1.5157	0.816842
45	Nuclear respiratory factor 1	NRF1	1.85246	0.814845
46	Polyamine-modulated factor 1	PMF1	1.38939	0.81342
47	28S ribosomal protein S5, mitochondrial	MRPS5	3.42903	0.80407
48	Hydroxymethylglutaryl-CoA lyase, mitochondrial	HMGCL	2.21572	0.801756
49	Methionine-R-sulfoxide reductase B2, mitochondrial	MSRB2	1.44336	0.79818
50	60S ribosomal protein L21	RPL21	1.69799	0.797193
51	60S ribosomal protein L26	RPL26	1.55798	0.795609
52	Aspartate--tRNA ligase, mitochondrial	DARS2	1.80392	0.788353
53	NADH dehydrogenase [ubiquinone] complex I, assembly factor 7	NDUFAF7	2.92885	0.776353
54	Glutamate dehydrogenase 1, mitochondrial;Glutamate dehydrogenase 2, mitochondrial	GLUD1	2.61893	0.774618
55	Elongation factor 1-delta	EEF1D	1.7542	0.769244
56	Pyruvate dehydrogenase protein X component, mitochondrial	PDHX	2.86916	0.766791
57	H/ACA ribonucleoprotein complex subunit 1	GAR1	2.07525	0.758964
58	Glycine dehydrogenase (decarboxylating), mitochondrial	GLDC	1.94491	0.758871
59	5-nucleotidase domain-containing protein 2	NT5DC2	1.82757	0.750345
60	Serpin B8	SERPINB8	2.102	0.745459
61	Stress-70 protein, mitochondrial	HSPA9	2.63994	0.739202
62	60S ribosomal protein L36	RPL36	2.31316	0.73756
63	60S ribosomal protein L10;60S ribosomal protein L10-like	RPL10	1.69535	0.732663
64	Bactericidal permeability-increasing protein	BPI	1.85173	0.71959
65	Methylcrotonoyl-CoA carboxylase beta chain, mitochondrial	MCCC2	2.2936	0.714401
66	ATP synthase subunit beta, mitochondrial;ATP synthase subunit beta	ATP5B	5.16882	0.713004
67	Coiled-coil domain-containing protein 90B, mitochondrial	CCDC90B	2.27622	0.705348
68	UPF0317 protein C14orf159, mitochondrial	C14orf159	3.27853	0.704702
69	Glutaredoxin-related protein 5, mitochondrial	GLRX5	2.36359	0.703161
70	Lipoamide acyltransferase component of branched-chain alpha-keto acid dehydrogenase complex, mitochondrial	DBT	1.9558	0.697111
71	Succinyl-CoA:3-ketoacid coenzyme A transferase 1, mitochondrial	OXCT1	3.40774	0.673774
72	Leucine-rich PPR motif-containing protein, mitochondrial	LRPPRC	2.43704	0.670445
73	THO complex subunit 4	ALYREF	2.3029	0.663979
74	Methylmalonate-semialdehyde dehydrogenase [acylating], mitochondrial	ALDH6A1	2.56691	0.653858
75	Electron transfer flavoprotein subunit beta	ETFB	2.43507	0.650551
76	Pyruvate dehydrogenase E1 component subunit alpha, somatic form, mitochondrial	PDHA1	2.64955	0.650372
77	Glucocorticoid modulatory element-binding protein 2	GMEB2	2.35309	0.644308
78	40S ribosomal protein S4, X isoform	RPS4X	2.52692	0.632648
79	Propionyl-CoA carboxylase alpha chain, mitochondrial	PCCA	2.64534	0.627278
80	Single-stranded DNA-binding protein, mitochondrial	SSBP1	2.91682	0.625409
81	Lon protease homolog, mitochondrial	LONP1	3.17113	0.624947
82	40S ribosomal protein S13	RPS13	2.96057	0.622643
GANT/Gos - Decreased
Position	Protein names	Gene names	-Log p-value 24h GANT+AT_24h solvent	Difference 24h GANT+AT_24h solvent
1	DnaJ homolog subfamily C member 13	DNAJC13	4.28678	-3.7787
2	C-type mannose receptor 2	MRC2	3.20794	-3.02817
3	Ephrin type-A receptor 2	EPHA2	1.77746	-2.27405
4	Fanconi anemia group I protein	FANCI	1.4479	-2.23997
5	Sacsin	SACS	3.32526	-2.18973
6	Fatty acid desaturase 2	FADS2	3.12847	-2.12249
7	Limbic system-associated membrane protein	LSAMP	2.16642	-1.83475
8	Apolipoprotein O	APOO	2.19318	-1.80262
9	Small EDRK-rich factor 2	SERF2	2.04251	-1.77979
10	Protein dopey-2	DOPEY2	1.00698	-1.69562
11	Rabphilin-3A	RPH3A	2.76816	-1.64656
12	DNA-directed RNA polymerase;DNA-directed RNA polymerase I subunit RPA1	POLR1A	1.44353	-1.63254
13	Dystonin	DST	1.43651	-1.60966
14	Heterogeneous nuclear ribonucleoprotein D0	HNRNPD	0.87272	-1.58156
15	CD99 antigen-like protein 2	CD99L2	4.60259	-1.57598
16	Estradiol 17-beta-dehydrogenase 11	HSD17B11	0.906256	-1.55903
17	Protein LSM12 homolog	LSM12	0.833598	-1.54254
18	CD276 antigen	CD276	2.74272	-1.50066
19	Coiled-coil-helix-coiled-coil-helix domain-containing protein 2;Putative coiled-coil-helix-coiled-coil-helix domain-containing protein CHCHD2P9, mitochondrial	CHCHD2	3.42123	-1.47425
20	Charged multivesicular body protein 1b	CHMP1B	1.73726	-1.42693
21	High mobility group nucleosome-binding domain-containing protein 4	HMGN4	1.59489	-1.42006
22	ATP-binding cassette sub-family D member 3	ABCD3	1.85842	-1.41162
23	Sister chromatid cohesion protein PDS5 homolog B	PDS5B	0.923799	-1.39002
24	Prostaglandin F2 receptor negative regulator	PTGFRN	2.05097	-1.3642
25	Sphingosine-1-phosphate lyase 1	SGPL1	1.48421	-1.33521
26	Translation machinery-associated protein 7	TMA7	1.97864	-1.32942
27	NEDD8	NEDD8	0.917554	-1.28066
28	Thioredoxin-related transmembrane protein 1	TMX1	1.29262	-1.27526
29	Protein transport protein Sec61 subunit alpha isoform 1	SEC61A1	2.15398	-1.2719
30	Signal recognition particle receptor subunit beta	SRPRB	1.25008	-1.24596
31	Neuroligin-3	NLGN3	3.70448	-1.23508
32	Serine/threonine-protein phosphatase 2A catalytic subunit alpha isoform	PPP2CA	0.998058	-1.22437
33	IQ motif and SEC7 domain-containing protein 1	IQSEC1	2.06095	-1.2192
34	Protein argonaute-2	AGO2	1.57938	-1.21696
35	Sister chromatid cohesion protein PDS5 homolog A	PDS5A	2.30004	-1.19274
36	Ras-related protein Rab-8B	RAB8B	0.760586	-1.18462
37	Carboxypeptidase D	CPD	2.97877	-1.18341
38	Serine/threonine-protein kinase PAK 4	PAK4	2.55626	-1.16292
39	Leucine-rich repeat-containing protein 59	LRRC59	2.02817	-1.16263
40	Ribosomal RNA processing protein 1 homolog A	RRP1	1.59633	-1.15456
41	Dehydrogenase/reductase SDR family member 7	DHRS7	2.56405	-1.1536
42	Eukaryotic translation initiation factor 4E-binding protein 2	EIF4EBP2	1.92258	-1.13312
43	Dolichyl-diphosphooligosaccharide--protein glycosyltransferase subunit STT3A	STT3A	1.15706	-1.12353
44	40S ribosomal protein S5;40S ribosomal protein S5, N-terminally processed	RPS5	1.42879	-1.11744
45	Serine/threonine-protein kinase Chk1	CHEK1	1.20794	-1.11593
46	Exosome component 10	EXOSC10	1.90145	-1.10811
47	Nuclear pore membrane glycoprotein 210	NUP210	0.949102	-1.10782
48	Melanoma-associated antigen D1	MAGED1	2.54057	-1.10688
49	CD99 antigen	CD99	1.51977	-1.0984
50	TRPM8 channel-associated factor 1	TCAF1	3.05413	-1.09527
51	Cell division cycle protein 123 homolog	CDC123	2.81991	-1.0912
52	Protein BUD31 homolog	BUD31	2.50824	-1.08261
53	SUN domain-containing protein 2	SUN2	2.15812	-1.08153
54	Probable E3 ubiquitin-protein ligase makorin-2	MKRN2	1.5595	-1.07369
55	Low-density lipoprotein receptor-related protein 8	LRP8	2.58007	-1.06853
56	Citron Rho-interacting kinase	CIT	1.12838	-1.06668
57	Cytochrome b-c1 complex subunit 8	UQCRQ	1.17357	-1.05979
58	Beta-adrenergic receptor kinase 1	ADRBK1	2.41981	-1.05951
59	DNA polymerase;DNA polymerase delta catalytic subunit	POLD1	1.74145	-1.0575
60	BRCA1-associated ATM activator 1	BRAT1	2.97564	-1.05613
61	Dolichyl-diphosphooligosaccharide--protein glycosyltransferase subunit STT3B	STT3B	2.93856	-1.05376
62	Dehydrogenase/reductase SDR family member 11	DHRS11	1.1876	-1.04298
63	Serine/threonine-protein kinase VRK1	VRK1	2.32967	-1.04285
64	Ubiquitin-like protein 5	UBL5	1.79908	-1.04197
65	Minor histocompatibility antigen H13	HM13	1.6324	-1.03035
66	1-acyl-sn-glycerol-3-phosphate acyltransferase epsilon	AGPAT5	1.87679	-1.02576
67	F-box/LRR-repeat protein 16	FBXL16	2.41887	-1.00751
68	Autophagy-related protein 9A	ATG9A	1.89122	-0.987108
69	Protein PRRC2B	PRRC2B	1.27099	-0.980467
70	Very-long-chain (3R)-3-hydroxyacyl-CoA dehydratase 3	HACD3	1.38815	-0.965
71	Receptor expression-enhancing protein 5	REEP5	1.77948	-0.950092
72	F-box/LRR-repeat protein 18	FBXL18	2.29395	-0.949414
73	E3 ubiquitin-protein ligase UHRF1	UHRF1	2.76946	-0.928933
74	DNA ligase 3	LIG3	2.72086	-0.92097
75	Nucleolar protein 56	NOP56	1.28666	-0.920523
76	Thymidylate synthase	TYMS	2.7854	-0.917261
77	Chloride channel CLIC-like protein 1	CLCC1	1.19839	-0.91344
78	DNA-directed RNA polymerase II subunit RPB9	POLR2I	1.30336	-0.910788
79	Oligodendrocyte transcription factor 2	OLIG2	2.24292	-0.907526
80	Sarcoplasmic/endoplasmic reticulum calcium ATPase 2	ATP2A2	1.93159	-0.902369
81	RNA-binding motif, single-stranded-interacting protein 1	RBMS1	0.909976	-0.901839
82	AP-2 complex subunit mu	AP2M1	0.992507	-0.892109
83	60S ribosomal export protein NMD3	NMD3	1.18802	-0.886902
84	Stromal membrane-associated protein 1	SMAP1	1.74044	-0.886548
85	Transcription cofactor vestigial-like protein 4	VGLL4	2.25293	-0.885951
86	Endothelin-converting enzyme 1	ECE1	1.74973	-0.884407
87	Thioredoxin-related transmembrane protein 2	TMX2	1.82773	-0.883088
88	Protein sprouty homolog 4	SPRY4	1.34142	-0.881289
89	Poly [ADP-ribose] polymerase 14	PARP14	1.27516	-0.869238
90	GPI inositol-deacylase	PGAP1	1.46798	-0.868854
91	Protein THEM6	THEM6	1.42212	-0.867684
92	Signal recognition particle 19 kDa protein	SRP19	0.988172	-0.863846
93	Cystatin-C	CST3	1.6698	-0.863657
94	Cytochrome c oxidase subunit NDUFA4	NDUFA4	2.5847	-0.849309
95	E3 SUMO-protein ligase CBX4	CBX4	1.46327	-0.84783
96	Vesicle-associated membrane protein 5	VAMP5	1.87621	-0.845563
97	Sortilin-related receptor	SORL1	2.45507	-0.843329
98	CDGSH iron-sulfur domain-containing protein 2	CISD2	1.82259	-0.837789
99	Microsomal glutathione S-transferase 3	MGST3	1.11756	-0.83584
100	Transducin beta-like protein 2	TBL2	2.95368	-0.832731
101	Vesicle-associated membrane protein-associated protein A	VAPA	1.65142	-0.821417
102	NADH dehydrogenase [ubiquinone] 1 beta subcomplex subunit 5, mitochondrial	NDUFB5	1.35597	-0.821409
103	Phosphatidylinositide phosphatase SAC1	SACM1L	2.10285	-0.821024
104	Mitochondrial carrier homolog 2	MTCH2	1.49028	-0.815004
105	PHD finger protein 6	PHF6	1.20294	-0.81267
106	DNA-directed RNA polymerase;DNA-directed RNA polymerase II subunit RPB2	POLR2B	1.79302	-0.808732
107	60S ribosomal protein L10a	RPL10A	1.23422	-0.806017
108	Cytoskeleton-associated protein 5	CKAP5	5.12606	-0.802663
109	Poly(rC)-binding protein 4	PCBP4	1.56066	-0.800665
110	Low-density lipoprotein receptor	LDLR	1.16346	-0.799156
111	ATP-dependent RNA helicase DHX36	DHX36	2.11885	-0.785435
112	Integrin alpha-6;Integrin alpha-6 heavy chain;Integrin alpha-6 light chain;Processed integrin alpha-6	ITGA6	2.23475	-0.785147
113	M-phase inducer phosphatase 2	CDC25B	1.23371	-0.779847
114	Mitofusin-2	MFN2	1.92512	-0.777057
115	RING finger protein 219	RNF219	1.92878	-0.776512
116	Cullin-1	CUL1	2.64785	-0.774258
117	Ribonuclease H2 subunit B	RNASEH2B	2.20203	-0.769803
118	Carnitine O-palmitoyltransferase 1, liver isoform	CPT1A	2.35415	-0.76772
119	Pre-mRNA-processing factor 6	PRPF6	2.58458	-0.764099
120	Coatomer subunit alpha;Xenin;Proxenin	COPA	2.30312	-0.763622
121	DNA topoisomerase 2-beta;DNA topoisomerase 2	TOP2B	2.73696	-0.762427
122	DNA-directed RNA polymerase I subunit RPA2	POLR1B	2.79314	-0.761143
123	G2/mitotic-specific cyclin-B1	CCNB1	2.71434	-0.760896
124	Actin-binding protein anillin	ANLN	1.89235	-0.754905
125	Protein IMPACT	IMPACT	1.43837	-0.750091
126	Centrosomal protein of 131 kDa	CEP131	2.79365	-0.748868
127	Chondroitin sulfate proteoglycan 4	CSPG4	2.0157	-0.745273
128	Protein FAM49B	FAM49B	1.91466	-0.744575
129	Integrin alpha-7;Integrin alpha-7 heavy chain;Integrin alpha-7 light chain;Integrin alpha-7 70 kDa form	ITGA7	2.43167	-0.741573
130	7SK snRNA methylphosphate capping enzyme	MEPCE	2.74047	-0.737169
131	HEAT repeat-containing protein 5B	HEATR5B	1.51923	-0.735907
132	Surfeit locus protein 4	SURF4	1.64871	-0.734627
133	Protein FAM49A	FAM49A	2.92745	-0.721305
134	ER membrane protein complex subunit 3	EMC3	1.83265	-0.72068
135	Chromosome-associated kinesin KIF4A	KIF4A	2.75491	-0.717489
136	2-5-oligoadenylate synthase 3	OAS3	1.7818	-0.71504
137	Telomere length regulation protein TEL2 homolog	TELO2	1.53295	-0.713563
138	Prolow-density lipoprotein receptor-related protein 1;Low-density lipoprotein receptor-related protein 1 85 kDa subunit;Low-density lipoprotein receptor-related protein 1 515 kDa subunit;Low-density lipoprotein receptor-related protein 1 intracellular domain	LRP1	2.73705	-0.70422
139	NADH dehydrogenase [ubiquinone] 1 subunit C1, mitochondrial	NDUFC1	1.58162	-0.70323
140	Melanoma-associated antigen D2	MAGED2	2.34379	-0.70321
141	Acyl-CoA-binding domain-containing protein 7	ACBD7	2.7755	-0.701429
142	PCNA-associated factor	KIAA0101	2.49421	-0.701423
143	Neuronal calcium sensor 1	NCS1	2.19485	-0.686151
144	Endoplasmic reticulum-Golgi intermediate compartment protein 1	ERGIC1	2.04018	-0.682687
145	Triple functional domain protein	TRIO	2.68103	-0.675029
146	Retinoblastoma-associated protein	RB1	3.07942	-0.670562
147	PCI domain-containing protein 2	PCID2	1.88773	-0.667858
148	Rho guanine nucleotide exchange factor 7	ARHGEF7	2.29341	-0.66782
149	N-alpha-acetyltransferase 40	NAA40	2.63594	-0.665357
150	Fasciculation and elongation protein zeta-1	FEZ1	1.94037	-0.66475
151	Poly [ADP-ribose] polymerase 1	PARP1	2.84389	-0.659404
152	Protein C10	C12orf57	2.34365	-0.657858
153	Zinc finger CCCH domain-containing protein 7A	ZC3H7A	3.21359	-0.652231
154	Epoxide hydrolase 1	EPHX1	2.39021	-0.648459
155	Long-chain fatty acid transport protein 1	SLC27A1	2.42806	-0.645581
156	DNA-dependent protein kinase catalytic subunit	PRKDC	2.45069	-0.629961
157	DNA topoisomerase 2-alpha	TOP2A	2.27365	-0.624785
158	cAMP-dependent protein kinase catalytic subunit alpha	PRKACA	2.64946	-0.602475
159	Formin-like protein 2	FMNL2	3.9329	-0.585463
GANT/Gos - Increased
Position	Protein names	Gene names	-Log p-value 24h GANT+AT_24h solvent	Difference 24h GANT+AT_24h solvent
1	Succinate dehydrogenase assembly factor 2, mitochondrial	SDHAF2	2.38889	1.5473
2	Sequestosome-1	SQSTM1	3.23167	1.52801
3	Bifunctional methylenetetrahydrofolate dehydrogenase/cyclohydrolase, mitochondrial;NAD-dependent methylenetetrahydrofolate dehydrogenase;Methenyltetrahydrofolate cyclohydrolase	MTHFD2	3.18514	1.4664
4	Protein prune homolog 2	PRUNE2	2.088	1.39316
5	Lipoamide acyltransferase component of branched-chain alpha-keto acid dehydrogenase complex, mitochondrial	DBT	3.00917	1.3827
6	ATP synthase subunit beta, mitochondrial;ATP synthase subunit beta	ATP5B	6.64562	1.36997
7	Evolutionarily conserved signaling intermediate in Toll pathway, mitochondrial	ECSIT	2.83603	1.34849
8	Prelamin-A/C;Lamin-A/C	LMNA	1.1327	1.3199
9	Tax1-binding protein 1	TAX1BP1	4.02264	1.26253
10	Glycine dehydrogenase (decarboxylating), mitochondrial	GLDC	3.48252	1.24105
11	28S ribosomal protein S31, mitochondrial	MRPS31	2.15994	1.23885
12	Polyamine-modulated factor 1	PMF1	2.33525	1.23487
13	Tenascin	TNC	3.78583	1.226
14	Protein Wiz	WIZ	2.20182	1.22272
15	Pyruvate dehydrogenase protein X component, mitochondrial	PDHX	3.46268	1.2223
16	Dihydrolipoyllysine-residue acetyltransferase component of pyruvate dehydrogenase complex, mitochondrial;Acetyltransferase component of pyruvate dehydrogenase complex	DLAT	3.3241	1.21006
17	Methylmalonyl-CoA mutase, mitochondrial	MUT	3.24928	1.19766
18	Coiled-coil domain-containing protein 90B, mitochondrial	CCDC90B	2.99402	1.19567
19	39S ribosomal protein L47, mitochondrial	MRPL47	2.5287	1.17481
20	ATP synthase subunit alpha, mitochondrial	ATP5A1	4.29442	1.17392
21	60 kDa heat shock protein, mitochondrial	HSPD1	4.3086	1.16931
22	Histidine triad nucleotide-binding protein 2, mitochondrial	HINT2	2.73185	1.16802
23	28S ribosomal protein S36, mitochondrial	MRPS36	2.39663	1.15731
24	Glutamate dehydrogenase 1, mitochondrial;Glutamate dehydrogenase 2, mitochondrial	GLUD1	2.835	1.15196
25	5-3 exoribonuclease 1	XRN1	0.867256	1.14841
26	WW domain-containing oxidoreductase	WWOX	1.50585	1.13799
27	Sulfiredoxin-1	SRXN1	1.66915	1.11153
28	Hydroxymethylglutaryl-CoA lyase, mitochondrial	HMGCL	2.77394	1.10974
29	Probable Xaa-Pro aminopeptidase 3	XPNPEP3	2.12641	1.10412
30	L-2-hydroxyglutarate dehydrogenase, mitochondrial	L2HGDH	2.62971	1.09674
31	Neuronal membrane glycoprotein M6-a	GPM6A	1.10981	1.08377
32	5-nucleotidase domain-containing protein 3	NT5DC3	2.68703	1.06018
33	Pyruvate dehydrogenase E1 component subunit beta, mitochondrial	PDHB	2.55444	1.05506
34	Mitochondrial-processing peptidase subunit alpha	PMPCA	2.98597	1.05212
35	Mitochondrial import inner membrane translocase subunit Tim10 B	TIMM10B	2.62642	1.05156
36	Pentatricopeptide repeat domain-containing protein 3, mitochondrial	PTCD3	3.09556	1.05106
37	60S ribosomal protein L14	RPL14	1.89226	1.05095
38	28S ribosomal protein S35, mitochondrial	MRPS35	3.06568	1.04604
39	NADH dehydrogenase [ubiquinone] complex I, assembly factor 7	NDUFAF7	2.64782	1.04432
40	Methylcrotonoyl-CoA carboxylase beta chain, mitochondrial	MCCC2	2.60167	1.04364
41	Probable 2-oxoglutarate dehydrogenase E1 component DHKTD1, mitochondrial	DHTKD1	1.40886	1.04332
42	28S ribosomal protein S22, mitochondrial	MRPS22	3.04458	1.03179
44	Aldehyde dehydrogenase, mitochondrial	ALDH2	2.70094	1.02723
45	Fibroblast growth factor;Fibroblast growth factor 2	FGF2	1.27275	1.02527
46	Amyloid-like protein 2	APLP2	3.56984	1.02169
47	Cob(I)yrinic acid a,c-diamide adenosyltransferase, mitochondrial	MMAB	2.8364	1.01768
48	Delta(3,5)-Delta(2,4)-dienoyl-CoA isomerase, mitochondrial	ECH1	3.51218	1.01188
49	ATP-dependent Clp protease ATP-binding subunit clpX-like, mitochondrial	CLPX	2.54614	1.01111
50	DnaJ homolog subfamily A member 3, mitochondrial	DNAJA3	1.73143	1.01039
51	39S ribosomal protein L18, mitochondrial	MRPL18	3.44057	1.00718
52	Pyruvate dehydrogenase E1 component subunit alpha, somatic form, mitochondrial	PDHA1	2.7706	0.999202
53	Msx2-interacting protein	SPEN	1.77726	0.997549
54	4F2 cell-surface antigen heavy chain	SLC3A2	2.62884	0.995127
55	39S ribosomal protein L4, mitochondrial	MRPL4	2.17065	0.991975
56	GrpE protein homolog 1, mitochondrial	GRPEL1	2.95777	0.988233
57	28S ribosomal protein S23, mitochondrial	MRPS23	3.08646	0.98313
58	von Willebrand factor A domain-containing protein 8	VWA8	2.6057	0.981597
59	Dihydrolipoyl dehydrogenase, mitochondrial;Dihydrolipoyl dehydrogenase	DLD	3.66925	0.977456
60	Histone H2B type 1-O;Histone H2B type 2-E;Histone H2B type 1-B	HIST1H2BO	2.56194	0.973475
61	Isovaleryl-CoA dehydrogenase, mitochondrial	IVD	2.77938	0.970259
62	Phosphatidate phosphatase LPIN1	LPIN1	3.62915	0.969804
63	Lon protease homolog, mitochondrial	LONP1	3.56694	0.966408
64	Succinyl-CoA:3-ketoacid coenzyme A transferase 1, mitochondrial	OXCT1	3.76324	0.965889
65	28S ribosomal protein S18b, mitochondrial	MRPS18B	2.22381	0.965613
66	Prenylcysteine oxidase-like	PCYOX1L	1.75858	0.96418
67	Polyribonucleotide nucleotidyltransferase 1, mitochondrial	PNPT1	3.6135	0.963246
68	Short/branched chain specific acyl-CoA dehydrogenase, mitochondrial	ACADSB	2.81452	0.959575
69	Isobutyryl-CoA dehydrogenase, mitochondrial	ACAD8	2.3013	0.958685
70	ATP synthase subunit gamma, mitochondrial	ATP5C1	2.17614	0.952831
71	Propionyl-CoA carboxylase alpha chain, mitochondrial	PCCA	3.26118	0.948775
72	Dihydrolipoyllysine-residue succinyltransferase component of 2-oxoglutarate dehydrogenase complex, mitochondrial	DLST	5.57188	0.943035
73	Stomatin-like protein 2, mitochondrial	STOML2	2.77218	0.941596
74	Methylcrotonoyl-CoA carboxylase subunit alpha, mitochondrial	MCCC1	2.59175	0.941479
75	60S ribosomal protein L8	RPL8	1.6831	0.940041
76	Propionyl-CoA carboxylase beta chain, mitochondrial	PCCB	2.70669	0.938428
77	Glutaredoxin-related protein 5, mitochondrial	GLRX5	2.17066	0.93803
78	Methionine-R-sulfoxide reductase B2, mitochondrial	MSRB2	2.18892	0.934969
79	Single-stranded DNA-binding protein, mitochondrial	SSBP1	3.60205	0.932947
80	Epimerase family protein SDR39U1	SDR39U1	1.64293	0.932938
81	Stress-70 protein, mitochondrial	HSPA9	2.76989	0.931356
82	Acetyl-CoA acetyltransferase, mitochondrial	ACAT1	4.50996	0.928095
83	Calcium-binding mitochondrial carrier protein Aralar2	SLC25A13	1.70334	0.923077
84	Cytochrome b-c1 complex subunit 2, mitochondrial	UQCRC2	2.27995	0.921955
85	Cytochrome c oxidase subunit 5B, mitochondrial	COX5B	2.11554	0.919047
86	Adenylate kinase 4, mitochondrial	AK4	3.74787	0.917294
87	Golgi phosphoprotein 3-like	GOLPH3L	1.53013	0.916561
88	Glutaryl-CoA dehydrogenase, mitochondrial	GCDH	2.21736	0.916428
89	3-hydroxyisobutyrate dehydrogenase, mitochondrial	HIBADH	2.69598	0.916281
90	Serine hydroxymethyltransferase, mitochondrial;Serine hydroxymethyltransferase	SHMT2	2.48648	0.915278
91	NADH dehydrogenase [ubiquinone] iron-sulfur protein 3, mitochondrial	NDUFS3	2.69141	0.914652
92	Calcium-binding and coiled-coil domain-containing protein 2	CALCOCO2	5.01463	0.914084
93	Scavenger receptor class B member 1	SCARB1	2.9142	0.912866
94	Amyloid beta A4 protein;N-APP;Soluble APP-alpha;Soluble APP-beta;C99;Beta-amyloid protein 42;Beta-amyloid protein 40;C83;P3(42);P3(40);C80;Gamma-secretase C-terminal fragment 59;Gamma-secretase C-terminal fragment 57;Gamma-secretase C-terminal fragment 50;C31	APP	3.32409	0.911678
95	NADH dehydrogenase [ubiquinone] 1 alpha subcomplex subunit 5	NDUFA5	1.68269	0.910755
96	UPF0317 protein C14orf159, mitochondrial	C14orf159	3.78959	0.908452
97	28S ribosomal protein S5, mitochondrial	MRPS5	3.4519	0.907193
98	Pyrroline-5-carboxylate reductase 1, mitochondrial;Pyrroline-5-carboxylate reductase	PYCR1	3.56201	0.906497
99	DnaJ homolog subfamily B member 11	DNAJB11	3.67539	0.905522
100	28S ribosomal protein S25, mitochondrial	MRPS25	2.02408	0.901769
101	Synaptotagmin-11	SYT11	2.34404	0.900476
102	Aldehyde dehydrogenase X, mitochondrial	ALDH1B1	2.68814	0.896287
103	Sestrin-2	SESN2	1.64381	0.896108
104	2,4-dienoyl-CoA reductase, mitochondrial	DECR1	2.41501	0.895018
105	Ubiquinone biosynthesis protein COQ9, mitochondrial	COQ9	2.12457	0.892276
106	Acetyl-coenzyme A synthetase 2-like, mitochondrial	ACSS1	2.95498	0.8897
107	Succinate-semialdehyde dehydrogenase, mitochondrial	ALDH5A1	1.82431	0.888962
108	2-oxoglutarate dehydrogenase, mitochondrial	OGDH	2.96235	0.888301
109	[3-methyl-2-oxobutanoate dehydrogenase [lipoamide]] kinase, mitochondrial	BCKDK	2.20032	0.888134
110	Mitochondrial import inner membrane translocase subunit Tim8 B	TIMM8B	1.76526	0.887775
111	39S ribosomal protein L49, mitochondrial	MRPL49	2.02436	0.886684
112	D-beta-hydroxybutyrate dehydrogenase, mitochondrial	BDH1	2.06491	0.886306
113	Histone H2A type 2-C;Histone H2A type 2-A	HIST2H2AC;HIST2H2AA3	1.25314	0.886193
114	Probable leucine--tRNA ligase, mitochondrial	LARS2	2.22596	0.885434
115	Plasminogen activator inhibitor 1	SERPINE1	2.8238	0.882911
116	Cytochrome c oxidase subunit 5A, mitochondrial	COX5A	2.86999	0.882787
117	Acyl-CoA synthetase short-chain family member 3, mitochondrial	ACSS3	1.1309	0.879785
118	Succinate dehydrogenase [ubiquinone] flavoprotein subunit, mitochondrial	SDHA	2.80027	0.876536
119	ATP synthase subunit O, mitochondrial	ATP5O	1.84598	0.875507
120	2-oxoglutarate dehydrogenase-like, mitochondrial	OGDHL	1.70705	0.871586
121	Trifunctional enzyme subunit alpha, mitochondrial;Long-chain enoyl-CoA hydratase;Long chain 3-hydroxyacyl-CoA dehydrogenase	HADHA	2.27144	0.87067
122	Deoxyguanosine kinase, mitochondrial	DGUOK	1.43318	0.866844
123	Fumarate hydratase, mitochondrial	FH	3.18476	0.861555
124	Presequence protease, mitochondrial	PITRM1	2.42293	0.860033
125	Asparagine synthetase [glutamine-hydrolyzing]	ASNS	4.4458	0.859879
126	ATP synthase mitochondrial F1 complex assembly factor 2	ATPAF2	1.2353	0.85955
127	Trifunctional enzyme subunit beta, mitochondrial;3-ketoacyl-CoA thiolase	HADHB	1.80852	0.859338
128	ER membrane protein complex subunit 2	EMC2	2.14413	0.8482
129	BolA-like protein 3	BOLA3	1.19276	0.843716
130	Histone deacetylase 3	HDAC3	1.67447	0.843428
131	28S ribosomal protein S27, mitochondrial	MRPS27	2.28701	0.838192
132	39S ribosomal protein L21, mitochondrial	MRPL21	1.4929	0.832777
133	NADH dehydrogenase [ubiquinone] flavoprotein 2, mitochondrial	NDUFV2	2.43361	0.832569
134	28S ribosomal protein S10, mitochondrial	MRPS10	1.92514	0.83106
135	ATP-dependent Clp protease proteolytic subunit, mitochondrial;ATP-dependent Clp protease proteolytic subunit	CLPP	1.74292	0.830826
136	Cytochrome b-c1 complex subunit 1, mitochondrial	UQCRC1	4.03638	0.826178
137	Succinyl-CoA ligase [GDP-forming] subunit beta, mitochondrial	SUCLG2	3.54303	0.825783
138	28S ribosomal protein S26, mitochondrial	MRPS26	1.66594	0.825387
139	Protein NipSnap homolog 3A	NIPSNAP3A	4.49819	0.825031
140	Electron transfer flavoprotein-ubiquinone oxidoreductase, mitochondrial	ETFDH	1.11547	0.821421
141	Pyruvate carboxylase, mitochondrial	PC	2.32851	0.820671
142	Glutamate--cysteine ligase regulatory subunit	GCLM	2.14974	0.819977
143	28S ribosomal protein S34, mitochondrial	MRPS34	1.73534	0.813172
144	Centromere protein P	CENPP	1.95389	0.806129
145	COMM domain-containing protein 1	COMMD1	1.78686	0.80155
146	Valacyclovir hydrolase	BPHL	3.15835	0.801087
147	39S ribosomal protein L15, mitochondrial	MRPL15	2.04102	0.799985
148	Mimitin, mitochondrial	NDUFAF2	2.39949	0.799669
149	Electron transfer flavoprotein subunit beta	ETFB	3.58051	0.79951
150	Vacuolar protein sorting-associated protein 37C	VPS37C	3.16405	0.798031
151	NADH dehydrogenase [ubiquinone] 1 alpha subcomplex subunit 13	NDUFA13	2.12668	0.797834
152	Neuropilin-2	NRP2	2.52251	0.796165
153	Platelet-derived growth factor receptor alpha	PDGFRA	2.19064	0.794266
154	39S ribosomal protein L50, mitochondrial	MRPL50	2.47382	0.792593
155	ES1 protein homolog, mitochondrial	C21orf33	2.48864	0.787003
156	Hydroxyacyl-coenzyme A dehydrogenase, mitochondrial	HADH	2.13028	0.786358
157	28S ribosomal protein S30, mitochondrial	MRPS30	2.09009	0.785971
158	Prosaposin;Saposin-A;Saposin-B-Val;Saposin-B;Saposin-C;Saposin-D	PSAP	1.68686	0.785573
159	Peptidyl-tRNA hydrolase ICT1, mitochondrial	ICT1	1.26255	0.784733
160	3-ketoacyl-CoA thiolase, mitochondrial	ACAA2	1.38071	0.78373
161	Methylmalonate-semialdehyde dehydrogenase [acylating], mitochondrial	ALDH6A1	2.88292	0.781771
162	Cytochrome b-c1 complex subunit 7	UQCRB	2.57868	0.776532
163	Citrate synthase;Citrate synthase, mitochondrial	CS	2.40933	0.77489
164	Heterochromatin protein 1-binding protein 3	HP1BP3	2.85883	0.772388
165	NAD-dependent malic enzyme, mitochondrial	ME2	2.846	0.766505
166	39S ribosomal protein L41, mitochondrial	MRPL41	2.1748	0.760271
167	Ornithine aminotransferase, mitochondrial;Ornithine aminotransferase, hepatic form;Ornithine aminotransferase, renal form	OAT	2.67001	0.760239
168	Mitochondrial import inner membrane translocase subunit TIM44	TIMM44	2.48432	0.759591
169	Pyrroline-5-carboxylate reductase 2;Pyrroline-5-carboxylate reductase	PYCR2	2.27946	0.75824
170	Ras-related protein Rap-2b	RAP2B	3.01777	0.75812
171	Heat shock protein 75 kDa, mitochondrial	TRAP1	2.64572	0.753648
172	Complement component 1 Q subcomponent-binding protein, mitochondrial	C1QBP	2.52366	0.753322
173	Succinyl-CoA ligase [ADP-forming] subunit beta, mitochondrial	SUCLA2	2.74935	0.753209
174	3-hydroxyacyl-CoA dehydrogenase type-2	HSD17B10	2.64465	0.752878
175	Isoleucine--tRNA ligase, mitochondrial	IARS2	1.95258	0.750566
176	39S ribosomal protein L40, mitochondrial	MRPL40	3.42023	0.750513
177	Alpha/beta hydrolase domain-containing protein 11	ABHD11	2.20773	0.747023
178	Malonyl-CoA-acyl carrier protein transacylase, mitochondrial	MCAT	1.41873	0.746983
179	60S ribosomal protein L17	RPL17	1.48232	0.746942
180	40S ribosomal protein S8	RPS8	1.30508	0.746756
181	Monofunctional C1-tetrahydrofolate synthase, mitochondrial	MTHFD1L	2.42239	0.746541
182	Translation initiation factor IF-3, mitochondrial	MTIF3	1.55802	0.742633
183	NADH dehydrogenase [ubiquinone] iron-sulfur protein 8, mitochondrial	NDUFS8	2.91851	0.742362
184	Acyl-coenzyme A thioesterase 2, mitochondrial	ACOT2	3.10588	0.741061
185	Protein disulfide-isomerase A3	PDIA3	2.76249	0.736739
186	Thioredoxin reductase 2, mitochondrial	TXNRD2	1.82944	0.73628
187	Superoxide dismutase;Superoxide dismutase [Mn], mitochondrial	SOD2	2.43915	0.734256
188	Neudesin	NENF	2.29359	0.73392
189	Aspartate aminotransferase, mitochondrial	GOT2	3.01104	0.733864
190	NAD kinase 2, mitochondrial	NADK2	3.15959	0.733459
191	Cytochrome c oxidase subunit 7A-related protein, mitochondrial	COX7A2L	5.29136	0.732074
192	[Pyruvate dehydrogenase [acetyl-transferring]]-phosphatase 1, mitochondrial	PDP1	1.79325	0.732035
193	ATP synthase-coupling factor 6, mitochondrial	ATP5J	1.62008	0.730176
194	Citrate lyase subunit beta-like protein, mitochondrial	CLYBL	1.90837	0.729536
195	Elongation factor Tu, mitochondrial	TUFM	3.22422	0.727742
196	Nucleobindin-1	NUCB1	3.37323	0.726663
197	Thioredoxin-dependent peroxide reductase, mitochondrial	PRDX3	2.40314	0.725946
198	Elongation factor G, mitochondrial	GFM1	2.80093	0.725065
199	28S ribosomal protein S29, mitochondrial	DAP3	2.51781	0.722516
200	Succinyl-CoA ligase [ADP/GDP-forming] subunit alpha, mitochondrial	SUCLG1	2.69846	0.720659
201	28S ribosomal protein S14, mitochondrial	MRPS14	1.68175	0.719986
202	Aspartate--tRNA ligase, mitochondrial	DARS2	1.59745	0.719726
203	NADH dehydrogenase [ubiquinone] 1 beta subcomplex subunit 9	NDUFB9	1.57095	0.717834
204	28S ribosomal protein S7, mitochondrial	MRPS7	2.48006	0.717074
205	NADH dehydrogenase [ubiquinone] iron-sulfur protein 2, mitochondrial	NDUFS2	1.89217	0.717061
206	NADH-ubiquinone oxidoreductase 75 kDa subunit, mitochondrial	NDUFS1	3.18163	0.716409
207	Splicing factor 3B subunit 5	SF3B5	1.76029	0.714687
208	10 kDa heat shock protein, mitochondrial	HSPE1	2.37948	0.71375
209	Protein O-glucosyltransferase 1	POGLUT1	2.24258	0.712677
210	Alpha-aminoadipic semialdehyde synthase, mitochondrial;Lysine ketoglutarate reductase;Saccharopine dehydrogenase	AASS	2.458	0.712471
211	39S ribosomal protein L44, mitochondrial	MRPL44	2.06666	0.712432
212	Acylpyruvase FAHD1, mitochondrial	FAHD1	1.62319	0.712307
213		CNPY2	3.93589	0.709923
214	Leucine-rich PPR motif-containing protein, mitochondrial	LRPPRC	2.60258	0.709455
215	DNA-directed RNA polymerases I, II, and III subunit RPABC5	POLR2L	1.79617	0.707157
216	Isochorismatase domain-containing protein 2, mitochondrial	ISOC2	1.58106	0.706427
217	Lanosterol synthase	LSS	3.29155	0.706262
218	NADH dehydrogenase [ubiquinone] flavoprotein 1, mitochondrial	NDUFV1	2.37262	0.703071
219	ATPase family AAA domain-containing protein 3A;ATPase family AAA domain-containing protein 3B	ATAD3A;	2.53182	0.701216
220	Peroxisomal NADH pyrophosphatase NUDT12	NUDT12	2.21743	0.701155
221	39S ribosomal protein L48, mitochondrial	MRPL48	1.56433	0.691934
222	4-aminobutyrate aminotransferase, mitochondrial	ABAT	2.28087	0.690746
223	Far upstream element-binding protein 1	FUBP1	1.92395	0.690406
224	Barrier-to-autointegration factor;Barrier-to-autointegration factor, N-terminally processed	BANF1	2.4938	0.687434
225	Delta-1-pyrroline-5-carboxylate dehydrogenase, mitochondrial	ALDH4A1	4.13842	0.684019
226	Histone-lysine N-methyltransferase SETMAR;Histone-lysine N-methyltransferase;Transposon Hsmar1 transposase	SETMAR	2.40551	0.683308
227	Cysteine desulfurase, mitochondrial	NFS1	2.9368	0.680438
228	Enoyl-CoA hydratase, mitochondrial	ECHS1	2.77527	0.679449
229	Protein disulfide-isomerase A6	PDIA6	3.60493	0.67905
230	Aconitate hydratase, mitochondrial	ACO2	2.54784	0.678283
231	Quinone oxidoreductase	CRYZ	2.17938	0.67705
232	Mitochondrial ribonuclease P protein 1	TRMT10C	2.11012	0.676179
233	39S ribosomal protein L23, mitochondrial	MRPL23	3.91351	0.674739
234	Serotransferrin	TF	2.13307	0.671977
235	Mycophenolic acid acyl-glucuronide esterase, mitochondrial	ABHD10	2.58387	0.671772
236	Mitochondrial import inner membrane translocase subunit Tim23;Putative mitochondrial import inner membrane translocase subunit Tim23B	TIMM23	1.88849	0.667481
237	Protein NipSnap homolog 2	GBAS	2.50595	0.666724
238	Medium-chain specific acyl-CoA dehydrogenase, mitochondrial	ACADM	2.07275	0.664033
239	DnaJ homolog subfamily C member 10	DNAJC10	1.8111	0.663449
240	Protein canopy homolog 4	CNPY4	1.95544	0.662797
241	Protein NipSnap homolog 1	NIPSNAP1	1.84957	0.660908
242	Metaxin-2	MTX2	2.21714	0.659423
243	Reticulocalbin-1	RCN1	3.13918	0.659412
244	Electron transfer flavoprotein subunit alpha, mitochondrial	ETFA	2.27417	0.656734
245	Calumenin	CALU	2.50463	0.646449
246	Procollagen-lysine,2-oxoglutarate 5-dioxygenase 3	PLOD3	3.88223	0.646376
247	GDP-fucose protein O-fucosyltransferase 1	POFUT1	2.80075	0.643697
248	5-nucleotidase domain-containing protein 2	NT5DC2	2.04647	0.639989
249	Acetyl-coenzyme A synthetase, cytoplasmic	ACSS2	2.4589	0.639223
250	NADH dehydrogenase [ubiquinone] 1 alpha subcomplex subunit 7	NDUFA7	2.23118	0.639156
251	Endoplasmic reticulum lectin 1	ERLEC1	2.65955	0.638883
252	Mitochondrial-processing peptidase subunit beta	PMPCB	2.23934	0.635991
253	Translational activator of cytochrome c oxidase 1	TACO1	3.96009	0.634648
254	15 kDa selenoprotein	2015-09-01	2.29152	0.631585
255	39S ribosomal protein L45, mitochondrial	MRPL45	2.47551	0.623548
256	28S ribosomal protein S2, mitochondrial	MRPS2	2.88809	0.607809
257	39S ribosomal protein L1, mitochondrial	MRPL1	2.8971	0.605257
258	Isopentenyl-diphosphate Delta-isomerase 1	IDI1	2.82631	0.602461
259	Endoplasmin	HSP90B1	3.3664	0.60156
260	Mediator of RNA polymerase II transcription subunit 18	MED18	4.82414	0.596086
261	Transformer-2 protein homolog beta	TRA2B	2.86063	0.593313
262	NADH dehydrogenase [ubiquinone] 1 alpha subcomplex subunit 6	NDUFA6	3.34364	0.585975
263	Protein disulfide-isomerase A4	PDIA4	6.10189	0.57434
264	Neutral alpha-glucosidase AB	GANAB	4.42795	0.56225
265	Reticulocalbin-2	RCN2	4.35335	0.556929
ATO/Gos - Decreased
Position	Protein names	Gene names	-Log p-value 24h ATO+AT_24h solvent	Difference 24h ATO+AT_24h solvent
1	FRAS1-related extracellular matrix protein 2	FREM2	3.55192	-4.27187
2	Thioredoxin-like protein 1	TXNL1	5.49574	-3.75304
3	Fatty acid desaturase 2	FADS2	3.2939	-3.5744
4	Protocadherin gamma-C3	PCDHGC3	2.5428	-2.79056
5	BRCA1-associated ATM activator 1	BRAT1	4.77024	-2.63233
6	E3 ubiquitin-protein ligase UHRF1	UHRF1	2.09807	-2.30218
7	ATP-binding cassette sub-family D member 3	ABCD3	2.52302	-2.29309
8	Chordin-like protein 1	CHRDL1	2.1459	-2.27703
9	Citron Rho-interacting kinase	CIT	1.61252	-2.25658
10	Long-chain-fatty-acid--CoA ligase 4	ACSL4	2.19197	-2.20858
11	Limbic system-associated membrane protein	LSAMP	2.30422	-2.05087
12	Sphingosine-1-phosphate lyase 1	SGPL1	1.84189	-2.02297
13	Apolipoprotein O	APOO	3.01449	-1.93967
14	Tetraspanin;CD9 antigen	CD9	0.781694	-1.90383
15	Protein PRRC2B	PRRC2B	2.06342	-1.84244
16	1-acyl-sn-glycerol-3-phosphate acyltransferase epsilon	AGPAT5	2.65493	-1.80872
17	Centrosomal protein of 131 kDa	CEP131	3.32954	-1.76355
18	Ras GTPase-activating protein 4;Putative Ras GTPase-activating protein 4B	RASA4	2.89925	-1.76048
19	G-protein coupled receptor 56;GPR56 N-terminal fragment;GPR56 C-terminal fragment	GPR56	2.45377	-1.68656
20	Cytochrome c oxidase copper chaperone	COX17	2.31906	-1.672
21	Platelet-derived growth factor receptor alpha	PDGFRA	4.01561	-1.65576
22	Thy-1 membrane glycoprotein	THY1	2.65106	-1.57923
23	GPI inositol-deacylase	PGAP1	2.69374	-1.57721
24	Gamma-aminobutyric acid receptor-associated protein-like 2	GABARAPL2	3.38823	-1.56733
25	Prostaglandin F2 receptor negative regulator	PTGFRN	2.152	-1.5578
26	Baculoviral IAP repeat-containing protein 6	BIRC6	1.28701	-1.55265
27	Chromosome-associated kinesin KIF4A	KIF4A	3.68556	-1.52723
28	DNA (cytosine-5)-methyltransferase 3A	DNMT3A	1.41477	-1.49659
29	Melanoma-associated antigen D1	MAGED1	3.98109	-1.45768
30	Lanosterol 14-alpha demethylase	CYP51A1	1.64907	-1.41782
31	Sacsin	SACS	1.84547	-1.39937
32	Nuclear pore membrane glycoprotein 210	NUP210	1.69146	-1.38077
33	Fanconi anemia group I protein	FANCI	1.25669	-1.36261
34	Small kinetochore-associated protein	KNSTRN	1.81536	-1.34677
35	Protocadherin Fat 3	FAT3	2.42437	-1.33103
36	Thioredoxin-related transmembrane protein 1	TMX1	3.19151	-1.32295
37	Translation machinery-associated protein 7	TMA7	2.54005	-1.32046
38	Serine/threonine-protein phosphatase 2A catalytic subunit alpha isoform	PPP2CA	0.709598	-1.31035
39	Tetraspanin;CD63 antigen	CD63	2.05839	-1.30953
40	Antigen peptide transporter 2	TAP2	2.61796	-1.30893
41	Thymidylate synthase	TYMS	3.95704	-1.30143
42	Sarcoplasmic/endoplasmic reticulum calcium ATPase 2	ATP2A2	3.28675	-1.27575
43	Long-chain fatty acid transport protein 1	SLC27A1	3.40786	-1.27076
44	HIRA-interacting protein 3	HIRIP3	2.2562	-1.2687
45	Zinc finger ZZ-type and EF-hand domain-containing protein 1	ZZEF1	0.952862	-1.26784
46	NEDD8	NEDD8	2.34685	-1.25384
47	Protein sprouty homolog 4	SPRY4	1.82828	-1.24788
48	Protein transport protein Sec61 subunit alpha isoform 1	SEC61A1	1.01886	-1.23318
49	Zinc finger MYM-type protein 3	ZMYM3	2.56919	-1.23122
50	DNA topoisomerase 2-beta;DNA topoisomerase 2	TOP2B	4.07964	-1.216
51	Ribonuclease pancreatic	RNASE1	1.64269	-1.20767
52	Serine/threonine-protein kinase Chk1	CHEK1	2.26342	-1.19754
53	Seizure 6-like protein	SEZ6L	2.3572	-1.18968
54	Transducin beta-like protein 2	TBL2	2.31322	-1.17534
55	Beta-adrenergic receptor kinase 1	ADRBK1	1.19216	-1.16877
56	Carnitine O-palmitoyltransferase 1, liver isoform	CPT1A	3.05898	-1.16429
57	Tetraspanin;CD81 antigen	CD81	2.2504	-1.16386
58	Unconventional myosin-X	MYO10	3.71358	-1.1583
59	C-type mannose receptor 2	MRC2	4.24332	-1.15603
60	Neuroligin-3	NLGN3	3.82127	-1.1475
61	Ancient ubiquitous protein 1	AUP1	1.75283	-1.1415
62	Small EDRK-rich factor 2	SERF2	0.811037	-1.13593
63	DNA polymerase;DNA polymerase delta catalytic subunit	POLD1	2.93429	-1.13055
64	Serine/threonine-protein kinase mTOR	MTOR	1.86565	-1.11515
65	Guanine nucleotide exchange factor DBS	MCF2L	2.67109	-1.1087
66	DnaJ homolog subfamily C member 13	DNAJC13	3.88056	-1.10129
67	Ataxin-10	ATXN10	4.02315	-1.10118
68	Long-chain-fatty-acid--CoA ligase 3	ACSL3	4.71984	-1.0988
69	CD99 antigen-like protein 2	CD99L2	2.91247	-1.09693
70	Signal peptidase complex subunit 2	SPCS2	1.69712	-1.09633
71	TNF receptor-associated factor 4	TRAF4	0.627795	-1.09407
72	Antigen peptide transporter 1	TAP1	1.60589	-1.07406
73	Dedicator of cytokinesis protein 4	DOCK4	1.07894	-1.06469
74	Cytochrome b-c1 complex subunit 8	UQCRQ	1.58453	-1.04932
75	Sister chromatid cohesion protein PDS5 homolog B	PDS5B	2.18157	-1.04591
76	Endothelin-converting enzyme 1	ECE1	1.51145	-1.04013
77	Estradiol 17-beta-dehydrogenase 11	HSD17B11	2.21635	-1.03897
78	Lysophosphatidylcholine acyltransferase 1	LPCAT1	1.71105	-1.03381
79	Kelch-like ECH-associated protein 1	KEAP1	2.78762	-1.02266
80	Ephrin type-B receptor 3	EPHB3	0.992887	-1.0217
81	Coiled-coil-helix-coiled-coil-helix domain-containing protein 2;Putative coiled-coil-helix-coiled-coil-helix domain-containing protein CHCHD2P9, mitochondrial	CHCHD2	2.71327	-1.01853
82	Anaphase-promoting complex subunit CDC26	CDC26	1.75535	-1.01072
83	Integrin alpha-6;Integrin alpha-6 heavy chain;Integrin alpha-6 light chain;Processed integrin alpha-6	ITGA6	2.99076	-1.00776
84	Mitochondrial carrier homolog 2	MTCH2	1.88641	-1.00766
85	Cleft lip and palate transmembrane protein 1	CLPTM1	0.926376	-1.0046
86	Thioredoxin-related transmembrane protein 2	TMX2	3.31905	-1.00371
87	Receptor expression-enhancing protein 5	REEP5	2.39149	-0.999182
88	2-5-oligoadenylate synthase 3	OAS3	2.25164	-0.996929
89	Leucine-rich repeat-containing protein 59	LRRC59	2.97476	-0.993519
90	Sn1-specific diacylglycerol lipase beta	DAGLB	1.81977	-0.981732
91	Signal peptidase complex subunit 1	SPCS1	1.242	-0.98076
92	Sortilin-related receptor	SORL1	3.80124	-0.979665
93	NEDD8 ultimate buster 1	NUB1	3.66904	-0.975657
94	Microsomal glutathione S-transferase 3	MGST3	1.50185	-0.968024
95	Cytoskeleton-associated protein 5	CKAP5	4.76983	-0.960423
96	SUN domain-containing protein 2	SUN2	1.77703	-0.959837
97	Selenoprotein H	C11orf31	0.906495	-0.957048
98	Minor histocompatibility antigen H13	HM13	3.37653	-0.947311
99	Chondroitin sulfate proteoglycan 4	CSPG4	3.00983	-0.945711
100	Dehydrogenase/reductase SDR family member 7	DHRS7	2.91167	-0.939901
101	Serine/threonine-protein kinase PAK 4	PAK4	1.89429	-0.938213
102	Ribonuclease inhibitor	RNH1	3.47354	-0.937689
103	DNA polymerase;DNA polymerase alpha catalytic subunit	POLA1	3.37876	-0.934222
104	POU domain, class 3, transcription factor 2	POU3F2	2.57918	-0.931831
105	Very-long-chain enoyl-CoA reductase	TECR	2.06468	-0.927141
106	Delta(24)-sterol reductase	DHCR24	1.98631	-0.91799
107	NADH dehydrogenase [ubiquinone] 1 subunit C1, mitochondrial	NDUFC1	1.77429	-0.917637
108	Insulin-like growth factor-binding protein 2	IGFBP2	2.5791	-0.916663
109	Proteasomal ATPase-associated factor 1	PAAF1	2.33193	-0.914907
110	Coordinator of PRMT5 and differentiation stimulator	COPRS	1.98739	-0.913481
111	Triple functional domain protein	TRIO	2.03744	-0.913479
112	Phospholipase A-2-activating protein	PLAA	3.62835	-0.909822
113	Coronin;Coronin-7	CORO7	3.81522	-0.906685
114	Stromal interaction molecule 2	STIM2	0.962371	-0.901793
115	Ras-related protein Rab-5C	RAB5C	2.56622	-0.901436
116	Cytoplasmic FMR1-interacting protein 2	CYFIP2	1.08123	-0.901226
117	Integrator complex subunit 5	INTS5	1.41141	-0.901028
118	Microtubule-associated proteins 1A/1B light chain 3A	MAP1LC3A	1.89615	-0.895442
119	Sortilin	SORT1	3.02956	-0.893582
120	Transmembrane protein 11, mitochondrial	TMEM11	2.64658	-0.891658
121	Protein THEM6	THEM6	1.0938	-0.885935
122	Ras GTPase-activating protein 3	RASA3	3.11514	-0.884284
123	CDGSH iron-sulfur domain-containing protein 2	CISD2	1.1152	-0.881473
124	Vesicular integral-membrane protein VIP36	LMAN2	2.16704	-0.881428
125	TRPM8 channel-associated factor 1	TCAF1	3.43779	-0.880515
126	Mitochondrial Rho GTPase 2	RHOT2	2.15711	-0.879682
127	Actin-related protein 10	ACTR10	1.43298	-0.875975
128	Sister chromatid cohesion protein PDS5 homolog A	PDS5A	2.35643	-0.871232
129	Ras-related protein Rab-1B	RAB1B	3.13855	-0.871088
130	Cytochrome c oxidase subunit NDUFA4	NDUFA4	2.25675	-0.870367
131	NADH dehydrogenase [ubiquinone] 1 beta subcomplex subunit 5, mitochondrial	NDUFB5	1.56549	-0.868847
132	M-phase inducer phosphatase 2	CDC25B	1.29585	-0.864408
133	Transcription factor SOX-2	SOX2	2.63716	-0.860976
134	GPI transamidase component PIG-T	PIGT	2.77995	-0.858512
135	7-dehydrocholesterol reductase	DHCR7	1.75532	-0.85617
136	Gamma-butyrobetaine dioxygenase	BBOX1	0.848321	-0.854374
137	Histone deacetylase 6	HDAC6	2.50783	-0.853789
138	Integrin beta-8	ITGB8	0.854937	-0.853541
139	DNA topoisomerase 2-alpha	TOP2A	3.21236	-0.847866
140	F-box/LRR-repeat protein 16	FBXL16	2.7864	-0.846104
141	Probable E3 ubiquitin-protein ligase HERC4	HERC4	3.27979	-0.84326
142	Oligodendrocyte transcription factor 2	OLIG2	1.78044	-0.843097
143	NADH-cytochrome b5 reductase 3;NADH-cytochrome b5 reductase 3 membrane-bound form;NADH-cytochrome b5 reductase 3 soluble form	CYB5R3	2.28506	-0.842164
144	Dolichyl-diphosphooligosaccharide--protein glycosyltransferase subunit STT3A	STT3A	1.29077	-0.84211
145	Calnexin	CANX	2.36993	-0.841027
146	Transcription factor SOX-9	SOX9	2.63543	-0.840808
147	Secretory carrier-associated membrane protein 1	SCAMP1	3.4472	-0.837913
148	Prohibitin-2	PHB2	3.29879	-0.83384
149	Glucocorticoid-induced transcript 1 protein	GLCCI1	2.98116	-0.829854
150	Serine/threonine-protein kinase DCLK2	DCLK2	2.69691	-0.829718
151	Protein RER1	RER1	1.96069	-0.823894
152	Mannose-P-dolichol utilization defect 1 protein	MPDU1	2.49716	-0.821689
153	Gamma-tubulin complex component 3	TUBGCP3	2.07589	-0.821105
154	Tetratricopeptide repeat protein 37	TTC37	2.01479	-0.819163
155	Retinol dehydrogenase 11	RDH11	2.64191	-0.816099
156	Zinc finger CCCH domain-containing protein 7A	ZC3H7A	1.71652	-0.809773
157	Aurora kinase B	AURKB	1.21876	-0.806816
158	Malectin	MLEC	2.48824	-0.805131
159	SAC3 domain-containing protein 1	SAC3D1	1.64606	-0.800091
160	Erlin-1	ERLIN1	1.81096	-0.797745
161	Paired amphipathic helix protein Sin3b	SIN3B	1.90448	-0.797711
162	Endoplasmic reticulum-Golgi intermediate compartment protein 1	ERGIC1	2.12618	-0.794825
163	Very-long-chain (3R)-3-hydroxyacyl-CoA dehydratase 3	HACD3	1.26168	-0.791129
164	Rho-related GTP-binding protein RhoC	RHOC	1.72618	-0.782294
165	Myeloid differentiation primary response protein MyD88	MYD88	0.989787	-0.78184
166	F-box/LRR-repeat protein 18	FBXL18	2.75024	-0.77996
167	60S ribosomal export protein NMD3	NMD3	1.84551	-0.777331
168	Sodium/potassium-transporting ATPase subunit beta-2	ATP1B2	1.26794	-0.777307
169	Transmembrane protein 205	TMEM205	2.53174	-0.776276
170	IQ motif and SEC7 domain-containing protein 1	IQSEC1	1.02709	-0.776234
171	Phosphatidylinositol 3,4,5-trisphosphate-dependent Rac exchanger 1 protein	PREX1	3.35192	-0.776103
172	Methionine aminopeptidase 2	METAP2	2.70889	-0.775942
173	Reticulon-3	RTN3	2.03417	-0.77566
174	T-lymphoma invasion and metastasis-inducing protein 2	TIAM2	3.95661	-0.774202
175	Protein ECT2	ECT2	0.955233	-0.770482
176	PDZ and LIM domain protein 5	PDLIM5	2.59624	-0.768911
177	Condensin complex subunit 1	NCAPD2	2.78449	-0.76636
178	Syndecan;Syndecan-2	SDC2	1.3489	-0.759389
179	AH receptor-interacting protein	AIP	4.05468	-0.757333
180	HLA class I histocompatibility antigen, A-3 alpha chain;HLA class I histocompatibility antigen, A-11 alpha chain;HLA class I histocompatibility antigen, A-36 alpha chain;HLA class I histocompatibility antigen, A-1 alpha chain;HLA class I histocompatibility antigen, A-24 alpha chain	HLA-A	2.01266	-0.757041
181	Agrin;Agrin N-terminal 110 kDa subunit;Agrin C-terminal 110 kDa subunit;Agrin C-terminal 90 kDa fragment;Agrin C-terminal 22 kDa fragment	AGRN	3.15517	-0.756571
182	Cullin-1	CUL1	3.66843	-0.756288
183	Coiled-coil domain-containing protein 43	CCDC43	1.05177	-0.755875
184	Putative E3 ubiquitin-protein ligase UBR7	UBR7	2.45866	-0.75561
185	Ras-related protein Rab-8A	RAB8A	2.09031	-0.753731
186	Activating signal cointegrator 1 complex subunit 3	ASCC3	2.69099	-0.751439
187	ADP-ribosylation factor 1;ADP-ribosylation factor 3	ARF1	1.98251	-0.75105
188	Exosome complex exonuclease RRP44	DIS3	2.13736	-0.751042
189	cAMP-dependent protein kinase catalytic subunit alpha	PRKACA	2.68835	-0.750932
190	Atlastin-3	ATL3	2.44625	-0.749815
191	Dolichyl-diphosphooligosaccharide--protein glycosyltransferase subunit STT3B	STT3B	1.50707	-0.748448
192	ATP-binding cassette sub-family F member 2	ABCF2	4.00445	-0.747231
193	TSC22 domain family protein 4	TSC22D4	1.48165	-0.745882
194		PCM1	4.00309	-0.745596
195	Signal recognition particle receptor subunit beta	SRPRB	1.3296	-0.743706
196	Chloride channel CLIC-like protein 1	CLCC1	1.56836	-0.742068
197	ATP-dependent RNA helicase DHX36	DHX36	2.23256	-0.741789
198	Secretory carrier-associated membrane protein 3	SCAMP3	3.97506	-0.740345
199	Inositol hexakisphosphate kinase 1	IP6K1	2.07287	-0.740247
200	Kinesin-like protein KIF20A	KIF20A	1.59271	-0.737516
201	Interferon-induced protein with tetratricopeptide repeats 1	IFIT1	2.31835	-0.730795
202	Zinc finger protein 24	ZNF24	1.50421	-0.730397
203	B-cell receptor-associated protein 31	BCAP31	1.42035	-0.727981
204	Zinc finger CCCH-type antiviral protein 1	ZC3HAV1	3.08134	-0.726198
205	Endophilin-B1	SH3GLB1	2.62229	-0.724246
206	Translocator protein	TSPO	1.14251	-0.722501
207	Probable cytosolic iron-sulfur protein assembly protein CIAO1	CIAO1	1.82047	-0.721841
208	CAAX prenyl protease 1 homolog	ZMPSTE24	2.31284	-0.720201
209	SLAIN motif-containing protein 1	SLAIN1	1.25355	-0.715714
210	Guanine nucleotide-binding protein G(k) subunit alpha	GNAI3	2.2582	-0.713437
211	Transmembrane protein 33	TMEM33	1.79209	-0.71104
212	Voltage-dependent anion-selective channel protein 3	VDAC3	2.11167	-0.711035
213	HLA class I histocompatibility antigen, B-18 alpha chain;HLA class I histocompatibility antigen, B-41 alpha chain;HLA class I histocompatibility antigen, B-40 alpha chain;HLA class I histocompatibility antigen, B-42 alpha chain;HLA class I histocompatibility antigen, B-27 alpha chain	HLA-B	1.48491	-0.706987
214	Coatomer subunit alpha;Xenin;Proxenin	COPA	2.83336	-0.706924
215	Golgi apparatus protein 1	GLG1	1.98456	-0.70597
216	Liprin-beta-1	PPFIBP1	5.19163	-0.705146
217	Tubulin alpha-1A chain;Tubulin alpha-3C/D chain	TUBA1A	1.58356	-0.704653
218	ATP synthase subunit f, mitochondrial;Pentatricopeptide repeat-containing protein 1, mitochondrial	ATP5J2-PTCD1	1.27975	-0.703687
219	Mitochondrial import receptor subunit TOM5 homolog	TOMM5	1.86977	-0.703595
220	Protein-tyrosine-phosphatase;Tyrosine-protein phosphatase non-receptor type 9	PTPN9	1.70842	-0.702435
221	ER membrane protein complex subunit 3	EMC3	2.14365	-0.702044
222	DNA ligase 3	LIG3	2.2324	-0.698086
223	Sodium/hydrogen exchanger 6	SLC9A6	1.8819	-0.692058
224	Transcription factor SOX-21	SOX21	1.98535	-0.691224
225	Dolichyl-diphosphooligosaccharide--protein glycosyltransferase subunit 2	RPN2	2.66076	-0.690864
226	Ras-related protein Rab-32	RAB32	2.03197	-0.687691
227	Calcium uptake protein 2, mitochondrial	MICU2	1.37358	-0.686537
228	Amyloid beta A4 protein;N-APP;Soluble APP-alpha;Soluble APP-beta;C99;Beta-amyloid protein 42;Beta-amyloid protein 40;C83;P3(42);P3(40);C80;Gamma-secretase C-terminal fragment 59;Gamma-secretase C-terminal fragment 57;Gamma-secretase C-terminal fragment 50;C31	APP	3.27074	-0.686118
229	Ras-related protein Rab-8B	RAB8B	1.4618	-0.685799
230	Ribonuclease H2 subunit B	RNASEH2B	1.77075	-0.684348
231	Protein CIP2A	KIAA1524	2.95326	-0.680787
232	Serine/threonine-protein kinase DCLK1	DCLK1	2.8908	-0.680614
233	Kinesin-like protein KIF2C	KIF2C	2.61145	-0.680047
234	PCI domain-containing protein 2	PCID2	2.10421	-0.679803
235	Protein FAM49A	FAM49A	2.41501	-0.675919
236	Transmembrane 9 superfamily member 2	TM9SF2	1.52082	-0.675398
237	Protein tweety homolog 3	TTYH3	1.73594	-0.673741
238	Proteasome assembly chaperone 1	PSMG1	2.91685	-0.66879
239	Protein IMPACT	IMPACT	2.13913	-0.667399
240	Amidophosphoribosyltransferase	PPAT	2.61234	-0.666421
241	Surfeit locus protein 4	SURF4	1.43078	-0.666319
242	T-complex protein 11-like protein 1	TCP11L1	1.60001	-0.663458
243	E3 ubiquitin/ISG15 ligase TRIM25	TRIM25	2.45179	-0.662544
244	CD276 antigen	CD276	1.57434	-0.662281
245	Secretory carrier-associated membrane protein 2	SCAMP2	2.24601	-0.659023
246	Coronin-2B	CORO2B	3.38364	-0.65806
247	Atlastin-1	ATL1	1.3763	-0.655304
248	Kelch-like protein 13;Kelch-like protein 9	KLHL13	2.19996	-0.652824
249	Probable E3 ubiquitin-protein ligase HERC1	HERC1	1.75539	-0.650228
250	Integrator complex subunit 11	CPSF3L	1.60933	-0.648977
251	Leucine-rich repeat and WD repeat-containing protein 1	LRWD1	2.92585	-0.64852
252	Armadillo repeat-containing protein 6	ARMC6	1.82671	-0.648357
253	DNA-directed RNA polymerase;DNA-directed RNA polymerase I subunit RPA1	POLR1A	1.46233	-0.644989
254	ADP-ribosylation factor-like protein 1	ARL1	1.43193	-0.64152
255	HEAT repeat-containing protein 5B	HEATR5B	1.48491	-0.640638
256	Glycerol-3-phosphate dehydrogenase, mitochondrial	GPD2	4.74783	-0.640311
257	40S ribosomal protein S27	RPS27	2.74613	-0.639532
258	Actin-binding protein anillin	ANLN	2.80732	-0.636953
259	Dedicator of cytokinesis protein 10	DOCK10	2.60686	-0.636593
260	Cell cycle exit and neuronal differentiation protein 1	CEND1	1.51417	-0.635863
261	Sperm-specific antigen 2	SSFA2	2.3374	-0.633671
262	Cystatin-C	CST3	2.18363	-0.627737
263	Eukaryotic translation initiation factor 2A;Eukaryotic translation initiation factor 2A, N-terminally processed	EIF2A	2.33852	-0.622246
264	Neural cell adhesion molecule 1	NCAM1	1.92446	-0.618969
265	Serine/threonine-protein phosphatase 2A 56 kDa regulatory subunit delta isoform	PPP2R5D	1.80099	-0.618474
266	Hexokinase-1	HK1	2.9829	-0.616705
267	Phosphatidylinositide phosphatase SAC1	SACM1L	2.49387	-0.614654
268	Dual serine/threonine and tyrosine protein kinase	DSTYK	1.8509	-0.61456
269	Regulator of G-protein signaling 12	RGS12	1.63191	-0.612928
270	Synaptobrevin homolog YKT6	YKT6	1.64761	-0.608065
271	Werner syndrome ATP-dependent helicase	WRN	1.99967	-0.606161
272	Phosphoinositide 3-kinase regulatory subunit 4	PIK3R4	2.31164	-0.601585
273	DNA polymerase delta subunit 3	POLD3	1.89939	-0.598644
274	Cysteine protease ATG4B	ATG4B	2.06016	-0.597061
275	Calcium uptake protein 1, mitochondrial	MICU1	1.99085	-0.596775
276	Liprin-beta-2	PPFIBP2	2.90238	-0.593551
277	Tensin-3	TNS3	1.76658	-0.591109
278	Cytochrome b-c1 complex subunit 6, mitochondrial	UQCRH	1.91187	-0.590251
279	Tapasin	TAPBP	2.06872	-0.589269
280	Nucleolar protein 56	NOP56	1.87621	-0.589161
281	Translational activator GCN1	GCN1L1	2.34585	-0.587703
282	Selenocysteine-specific elongation factor	EEFSEC	2.24161	-0.586798
283	Leucine-rich repeat-containing protein 16A	LRRC16A	2.96378	-0.583566
284	Signal-induced proliferation-associated 1-like protein 2	SIPA1L2	2.4057	-0.582825
285	AP-3 complex subunit delta-1	AP3D1	2.23673	-0.582709
286	Brevican core protein	BCAN	2.55241	-0.581825
287	Emerin	EMD	2.50811	-0.580075
288	Ras-related protein Rab-10	RAB10	2.62622	-0.579497
289	Ras-related protein Rab-1A	RAB1A	2.20973	-0.573144
290	Ribonucleoside-diphosphate reductase large subunit	RRM1	4.15387	-0.571552
291	TBC1 domain family member 23	TBC1D23	2.16079	-0.56562
292	Pre-mRNA-processing factor 6	PRPF6	2.59183	-0.560868
293	Protein Shroom2	SHROOM2	3.14149	-0.55994
294	Kinesin-like protein KIF2A	KIF2A	3.43356	-0.552833
295	Protein NEDD1	NEDD1	2.49181	-0.548848
296	Fanconi anemia group D2 protein	FANCD2	3.17317	-0.531651
297	General transcription factor II-I	GTF2I	2.91445	-0.531339
298	Valine--tRNA ligase	VARS	3.24232	-0.523962
299	Kinetochore protein Nuf2	NUF2	4.56942	-0.506455
ATO/Gos - Increased
Position	Protein names	Gene names	-Log p-value 24h ATO+AT_24h solvent	Difference 24h ATO+AT_24h solvent
1	Heme oxygenase 1	HMOX1	7.66885	5.43402
2	Sulfiredoxin-1	SRXN1	3.39051	3.47502
3	60S ribosomal protein L3-like	RPL3L	0.735306	3.24479
4	Glutamate--cysteine ligase regulatory subunit	GCLM	4.3969	2.80043
5	Bifunctional methylenetetrahydrofolate dehydrogenase/cyclohydrolase, mitochondrial;NAD-dependent methylenetetrahydrofolate dehydrogenase;Methenyltetrahydrofolate cyclohydrolase	MTHFD2	3.8322	1.97342
6	4F2 cell-surface antigen heavy chain	SLC3A2	4.12468	1.91623
7	60S ribosomal protein L8	RPL8	3.74752	1.90664
8	Sestrin-2	SESN2	2.58361	1.86173
9	Histone H2A type 2-C;Histone H2A type 2-A	HIST2H2AC	2.64836	1.77326
10	Ribosome biogenesis protein BRX1 homolog	BRIX1	1.48768	1.71353
11	60S ribosomal protein L7a	RPL7A	2.72387	1.70539
12	Ribosomal protein L19;60S ribosomal protein L19	RPL19	2.29414	1.68963
13	Protein Niban	FAM129A	4.31937	1.68347
14	Interferon-related developmental regulator 1	IFRD1	1.94606	1.68192
15	Serpin B8	SERPINB8	3.29119	1.63347
16	60S ribosomal protein L24	RPL24	2.57228	1.60994
17	Glycine dehydrogenase (decarboxylating), mitochondrial	GLDC	4.11799	1.60071
18	60S ribosomal protein L3	RPL3	1.85353	1.54779
19	40S ribosomal protein S8	RPS8	2.89636	1.50599
20	60S ribosomal protein L13	RPL13	2.27138	1.4977
21	60S ribosomal protein L4	RPL4	1.94747	1.46698
22	Probable 2-oxoglutarate dehydrogenase E1 component DHKTD1, mitochondrial	DHTKD1	1.7995	1.43351
23	Probable rRNA-processing protein EBP2	EBNA1BP2	1.12858	1.43214
24	Alpha-crystallin B chain	CRYAB	4.29576	1.40936
25	Succinate dehydrogenase assembly factor 2, mitochondrial	SDHAF2	1.90422	1.40825
26	Tenascin	TNC	3.99407	1.39964
27	Heterochromatin protein 1-binding protein 3	HP1BP3	3.23431	1.39861
28	28S ribosomal protein S30, mitochondrial	MRPS30	4.57356	1.39536
29	Stress-70 protein, mitochondrial	HSPA9	3.78505	1.3802
30	60S ribosomal protein L6	RPL6	2.05092	1.37665
31	60S ribosomal protein L15;Ribosomal protein L15	RPL15	2.50881	1.36781
32	Coiled-coil domain-containing protein 90B, mitochondrial	CCDC90B	2.94005	1.36259
33	60S ribosomal protein L35	RPL35	2.04565	1.3537
34	60S ribosomal protein L7	RPL7	2.28763	1.35137
35	60S ribosomal protein L14	RPL14	2.1745	1.34579
36	Pentatricopeptide repeat domain-containing protein 3, mitochondrial	PTCD3	3.51593	1.32309
37	60S ribosomal protein L13a	RPL13A	2.22165	1.3215
38	60S ribosomal protein L29	RPL29	2.98106	1.29773
39	Methylmalonyl-CoA mutase, mitochondrial	MUT	2.94758	1.28513
40	ATP-dependent RNA helicase DDX24	DDX24	1.98708	1.26689
41	60S ribosomal protein L17	RPL17	3.19598	1.26603
42	ATP synthase subunit beta, mitochondrial;ATP synthase subunit beta	ATP5B	4.72072	1.26192
43	Lipoamide acyltransferase component of branched-chain alpha-keto acid dehydrogenase complex, mitochondrial	DBT	2.76974	1.25084
44	60S ribosomal protein L27	RPL27	2.50005	1.24434
45	60 kDa heat shock protein, mitochondrial	HSPD1	4.84094	1.20684
46	60S ribosomal protein L34	RPL34	2.17866	1.19344
47	60S ribosomal protein L28	RPL28	1.517	1.1923
48	Thioredoxin, mitochondrial	TXN2	1.70717	1.1881
49	28S ribosomal protein S31, mitochondrial	MRPS31	2.28941	1.18129
50	Polyamine-modulated factor 1	PMF1	3.03192	1.17844
51	60S ribosomal protein L18a	RPL18A	1.68482	1.17777
52	Probable leucine--tRNA ligase, mitochondrial	LARS2	2.92763	1.17595
53	Pyruvate dehydrogenase protein X component, mitochondrial	PDHX	2.52457	1.17366
54	5-nucleotidase domain-containing protein 2	NT5DC2	3.78939	1.1637
55	28S ribosomal protein S5, mitochondrial	MRPS5	3.6027	1.1629
56	Abhydrolase domain-containing protein 4	ABHD4	3.93322	1.16076
57	ATP synthase mitochondrial F1 complex assembly factor 2	ATPAF2	1.57276	1.14947
58	Glutamate dehydrogenase 1, mitochondrial;Glutamate dehydrogenase 2, mitochondrial	GLUD1	2.88247	1.14285
59	40S ribosomal protein S6	RPS6	1.22039	1.14253
60	Evolutionarily conserved signaling intermediate in Toll pathway, mitochondrial	ECSIT	1.91865	1.14233
61	2-oxoglutarate dehydrogenase, mitochondrial	OGDH	3.51677	1.13857
62	ATP synthase subunit alpha, mitochondrial	ATP5A1	4.42371	1.13825
63	L-2-hydroxyglutarate dehydrogenase, mitochondrial	L2HGDH	2.45438	1.12291
64	Heat shock 70 kDa protein 1B;Heat shock 70 kDa protein 1A	HSPA1B	4.25561	1.12177
65	60S ribosomal protein L26	RPL26	2.20338	1.1138
66	UPF0317 protein C14orf159, mitochondrial	C14orf159	3.83977	1.1025
67	Serine hydroxymethyltransferase, mitochondrial;Serine hydroxymethyltransferase	SHMT2	2.79969	1.08891
68	60S ribosomal protein L21	RPL21	2.29286	1.08667
69	Pyrroline-5-carboxylate reductase 1, mitochondrial;Pyrroline-5-carboxylate reductase	PYCR1	3.8161	1.078
70	NADH dehydrogenase [ubiquinone] iron-sulfur protein 2, mitochondrial	NDUFS2	3.3857	1.07759
71	Methylcrotonoyl-CoA carboxylase beta chain, mitochondrial	MCCC2	2.70027	1.07106
72	Isoleucine--tRNA ligase, mitochondrial	IARS2	2.50804	1.06629
73	Cytochrome b-c1 complex subunit 2, mitochondrial	UQCRC2	2.54988	1.06287
74	Biogenesis of lysosome-related organelles complex 1 subunit 2	BLOC1S2	3.69149	1.06216
75	Propionyl-CoA carboxylase alpha chain, mitochondrial	PCCA	3.68004	1.06001
76	Polyribonucleotide nucleotidyltransferase 1, mitochondrial	PNPT1	5.47868	1.0597
77	Dihydrolipoyl dehydrogenase, mitochondrial;Dihydrolipoyl dehydrogenase	DLD	3.78197	1.05514
78	2-oxoglutarate dehydrogenase-like, mitochondrial	OGDHL	2.07295	1.0541
79	60S ribosomal protein L27a	RPL27A	1.933	1.05214
80	Uncharacterized protein C11orf98	C11orf98	1.78184	1.05039
81	Propionyl-CoA carboxylase beta chain, mitochondrial	PCCB	6.0877	1.04708
82	M-phase phosphoprotein 8	MPHOSPH8	0.91193	1.04517
83	Single-stranded DNA-binding protein, mitochondrial	SSBP1	4.08682	1.04497
84	Succinate-semialdehyde dehydrogenase, mitochondrial	ALDH5A1	1.86198	1.04427
85	39S ribosomal protein L49, mitochondrial	MRPL49	2.18735	1.0378
86	Asparagine synthetase [glutamine-hydrolyzing]	ASNS	5.4806	1.03656
87	Pyruvate dehydrogenase E1 component subunit alpha, somatic form, mitochondrial	PDHA1	3.16133	1.02663
88	Mitochondrial import inner membrane translocase subunit TIM44	TIMM44	3.71508	1.02422
89	Succinyl-CoA:3-ketoacid coenzyme A transferase 1, mitochondrial	OXCT1	3.80032	1.0238
90	Mitochondrial-processing peptidase subunit alpha	PMPCA	2.73018	1.01906
91	ATP-dependent Clp protease ATP-binding subunit clpX-like, mitochondrial	CLPX	2.71138	1.01842
92	28S ribosomal protein S10, mitochondrial	MRPS10	2.46107	1.0158
93	Monofunctional C1-tetrahydrofolate synthase, mitochondrial	MTHFD1L	2.93847	1.0144
94	[3-methyl-2-oxobutanoate dehydrogenase [lipoamide]] kinase, mitochondrial	BCKDK	2.64997	1.00867
95	28S ribosomal protein S29, mitochondrial	DAP3	3.00895	1.00335
96	Ornithine aminotransferase, mitochondrial;Ornithine aminotransferase, hepatic form;Ornithine aminotransferase, renal form	OAT	2.93448	0.999545
97	BolA-like protein 3	BOLA3	1.4575	0.997945
98	Glutaryl-CoA dehydrogenase, mitochondrial	GCDH	2.3782	0.997397
99	Trans-2-enoyl-CoA reductase, mitochondrial	MECR	2.66387	0.995633
100	Stomatin-like protein 2, mitochondrial	STOML2	2.69067	0.992343
101	pre-rRNA processing protein FTSJ3	FTSJ3	2.43629	0.992293
102	ATP-dependent RNA helicase DDX18	DDX18	1.96538	0.987686
103	Tripartite motif-containing protein 16	TRIM16	3.77069	0.987152
104	60S ribosomal protein L18	RPL18	2.18219	0.981141
105	60S ribosomal protein L10;60S ribosomal protein L10-like	RPL10	1.70695	0.980083
106	NADH dehydrogenase [ubiquinone] complex I, assembly factor 7	NDUFAF7	3.31507	0.979213
107	Dihydrolipoyllysine-residue succinyltransferase component of 2-oxoglutarate dehydrogenase complex, mitochondrial	DLST	5.13001	0.975354
108	28S ribosomal protein S36, mitochondrial	MRPS36	1.8331	0.970112
109	Pyruvate dehydrogenase E1 component subunit beta, mitochondrial	PDHB	2.32279	0.967122
110	39S ribosomal protein L15, mitochondrial	MRPL15	2.51935	0.965775
111	Tetratricopeptide repeat protein 5	TTC5	1.84327	0.965525
112	Histone H3;Histone H3.3;Histone H3.1t;Histone H3.3C	H3F3B	1.54669	0.962261
113	3-hydroxyisobutyrate dehydrogenase, mitochondrial	HIBADH	3.05387	0.959682
114	39S ribosomal protein L46, mitochondrial	MRPL46	4.03761	0.959142
115	Methylcrotonoyl-CoA carboxylase subunit alpha, mitochondrial	MCCC1	2.97442	0.952957
116	Cob(I)yrinic acid a,c-diamide adenosyltransferase, mitochondrial	MMAB	2.49633	0.949612
117	Glutaredoxin-related protein 5, mitochondrial	GLRX5	2.22022	0.9466
118	Sequestosome-1	SQSTM1	2.62676	0.943721
119	Leucine-rich PPR motif-containing protein, mitochondrial	LRPPRC	3.02388	0.940595
120	Cytoskeleton-associated protein 2	CKAP2	1.32194	0.938102
121	Ubiquinone biosynthesis protein COQ9, mitochondrial	COQ9	3.02134	0.937639
122	Citrate synthase;Citrate synthase, mitochondrial	CS	2.65923	0.935623
123	3-ketoacyl-CoA thiolase, mitochondrial	ACAA2	1.53229	0.931533
124	Delta(3,5)-Delta(2,4)-dienoyl-CoA isomerase, mitochondrial	ECH1	3.36508	0.931199
125	60S ribosomal protein L32	RPL32	2.63107	0.928216
126	39S ribosomal protein L47, mitochondrial	MRPL47	1.75939	0.927727
127	28S ribosomal protein S22, mitochondrial	MRPS22	2.89412	0.927195
128	39S ribosomal protein L48, mitochondrial	MRPL48	2.10149	0.926488
129		RPL10	1.76461	0.926264
130	Alpha-aminoadipic semialdehyde synthase, mitochondrial;Lysine ketoglutarate reductase;Saccharopine dehydrogenase	AASS	3.18571	0.923911
132	Heat shock protein 75 kDa, mitochondrial	TRAP1	3.21833	0.914532
133	Hydroxymethylglutaryl-CoA lyase, mitochondrial	HMGCL	2.3198	0.911596
134	Aldehyde dehydrogenase, mitochondrial	ALDH2	2.21361	0.910376
135	Cytochrome b-c1 complex subunit 1, mitochondrial	UQCRC1	4.31915	0.904597
136	Probable Xaa-Pro aminopeptidase 3	XPNPEP3	1.90421	0.902297
137	NADH dehydrogenase [ubiquinone] iron-sulfur protein 3, mitochondrial	NDUFS3	2.62457	0.902201
138	ATP-dependent Clp protease proteolytic subunit, mitochondrial;ATP-dependent Clp protease proteolytic subunit	CLPP	2.75988	0.900132
139	Schlafen family member 5	SLFN5	1.45878	0.897667
140	Transmembrane protein 70, mitochondrial	TMEM70	1.40582	0.896153
141	Ribosome biogenesis protein NSA2 homolog	NSA2	1.483	0.895384
142	Branched-chain-amino-acid aminotransferase, cytosolic	BCAT1	2.66531	0.895113
143	Succinyl-CoA ligase [ADP-forming] subunit beta, mitochondrial	SUCLA2	2.84735	0.894447
144	39S ribosomal protein L18, mitochondrial	MRPL18	2.76492	0.89334
145	DnaJ homolog subfamily A member 3, mitochondrial	DNAJA3	1.50589	0.889735
146	Lon protease homolog, mitochondrial	LONP1	3.53441	0.889244
147	Isochorismatase domain-containing protein 2, mitochondrial	ISOC2	2.11625	0.885678
148	NAD-dependent malic enzyme, mitochondrial	ME2	3.33776	0.885045
149	Fumarate hydratase, mitochondrial	FH	3.17832	0.88503
150	ATP synthase subunit gamma, mitochondrial	ATP5C1	4.56597	0.884871
151	Deoxyguanosine kinase, mitochondrial	DGUOK	1.93767	0.883159
152	NADH dehydrogenase [ubiquinone] 1 alpha subcomplex subunit 5	NDUFA5	1.67033	0.877486
153	Dihydrolipoyllysine-residue acetyltransferase component of pyruvate dehydrogenase complex, mitochondrial;Acetyltransferase component of pyruvate dehydrogenase complex	DLAT	3.43267	0.877155
154	60S ribosomal protein L35a	RPL35A	1.62073	0.872955
155	2,4-dienoyl-CoA reductase, mitochondrial	DECR1	2.49391	0.872653
156	Thioredoxin-dependent peroxide reductase, mitochondrial	PRDX3	2.82153	0.872016
157	Glutamate-rich protein 1	ERICH1	1.07454	0.870652
158	Short/branched chain specific acyl-CoA dehydrogenase, mitochondrial	ACADSB	2.79959	0.868311
159	Protein FAM65A	FAM65A	1.79314	0.86806
160	Methylmalonate-semialdehyde dehydrogenase [acylating], mitochondrial	ALDH6A1	2.73643	0.866109
161	Superoxide dismutase;Superoxide dismutase [Mn], mitochondrial	SOD2	2.59647	0.863859
162	Histone H2B type 1-O;Histone H2B type 2-E;Histone H2B type 1-B	HIST1H2B	2.35867	0.863139
163	28S ribosomal protein S14, mitochondrial	MRPS14	1.41233	0.862295
164	Thioredoxin reductase 2, mitochondrial	TXNRD2	2.02013	0.861497
165	Thioredoxin reductase 1, cytoplasmic	TXNRD1	4.18147	0.858549
166	Isocitrate dehydrogenase [NAD] subunit alpha, mitochondrial	IDH3A	2.41218	0.857397
167	Probable JmjC domain-containing histone demethylation protein 2C	JMJD1C	2.2507	0.856815
168	Histone H3.2	HIST2H3A	3.00162	0.854948
169	Translational activator of cytochrome c oxidase 1	TACO1	3.1051	0.852006
170	10 kDa heat shock protein, mitochondrial	HSPE1	3.1142	0.846579
171	Aconitate hydratase, mitochondrial	ACO2	2.78023	0.845556
172	Acetyl-CoA acetyltransferase, mitochondrial	ACAT1	4.04362	0.844637
173	H/ACA ribonucleoprotein complex subunit 1	GAR1	2.35276	0.842205
174	Delta-1-pyrroline-5-carboxylate dehydrogenase, mitochondrial	ALDH4A1	4.92218	0.841433
175	Isovaleryl-CoA dehydrogenase, mitochondrial	IVD	2.39277	0.840214
176	WW domain-containing oxidoreductase	WWOX	1.5671	0.839869
177	Ribosome biogenesis regulatory protein homolog	RRS1	1.15365	0.833381
178	Acyl-CoA synthetase short-chain family member 3, mitochondrial	ACSS3	1.01183	0.832919
179	Histone H1.0;Histone H1.0, N-terminally processed	H1F0	1.40137	0.828984
180	Prosaposin;Saposin-A;Saposin-B-Val;Saposin-B;Saposin-C;Saposin-D	PSAP	1.77449	0.828583
181	Histone H4	HIST1H4A	2.51413	0.827748
182	39S ribosomal protein L41, mitochondrial	MRPL41	2.36175	0.825047
183	ATP synthase F(0) complex subunit B1, mitochondrial	ATP5F1	1.90429	0.824211
184	D-2-hydroxyglutarate dehydrogenase, mitochondrial	D2HGDH	2.40338	0.823809
185	BAG family molecular chaperone regulator 3	BAG3	2.30432	0.823678
186	NADH dehydrogenase [ubiquinone] flavoprotein 2, mitochondrial	NDUFV2	2.29346	0.823594
187	Serotransferrin	TF	3.33571	0.822984
188	GrpE protein homolog 1, mitochondrial	GRPEL1	2.59031	0.820911
189	60S ribosomal protein L23a	RPL23A	2.39518	0.819555
190	40S ribosomal protein S4, X isoform	RPS4X	2.50002	0.819318
191	Transcription factor SOX-11	SOX11	1.98771	0.817527
192	Dehydrogenase/reductase SDR family member 4	DHRS4	1.77677	0.813702
193	von Willebrand factor A domain-containing protein 8	VWA8	1.54658	0.812045
194	TSC22 domain family protein 3	TSC22D3	1.50459	0.810971
195	Epimerase family protein SDR39U1	SDR39U1	1.23908	0.810611
196	28S ribosomal protein S27, mitochondrial	MRPS27	2.24636	0.8096
197	ATP synthase subunit d, mitochondrial	ATP5H	2.72932	0.808713
198	Hydroxyacyl-coenzyme A dehydrogenase, mitochondrial	HADH	2.22004	0.805653
199	Histone H1.2	HIST1H1C	2.22488	0.802781
200	FAST kinase domain-containing protein 5	FASTKD5	2.37479	0.801765
201	39S ribosomal protein L38, mitochondrial	MRPL38	1.84926	0.799679
202	Acylpyruvase FAHD1, mitochondrial	FAHD1	1.81601	0.796752
203	28S ribosomal protein S28, mitochondrial	MRPS28	2.13879	0.795032
204	Methionine-R-sulfoxide reductase B2, mitochondrial	MSRB2	1.52366	0.790691
205	Acyl-coenzyme A thioesterase 13;Acyl-coenzyme A thioesterase 13, N-terminally processed	ACOT13	2.14037	0.789415
206	Histidine triad nucleotide-binding protein 2, mitochondrial	HINT2	2.85843	0.78881
207	DNA-directed RNA polymerases I, II, and III subunit RPABC5	POLR2L	1.929	0.788431
208	Enoyl-CoA hydratase, mitochondrial	ECHS1	2.86757	0.786775
209	Acyl carrier protein, mitochondrial;Acyl carrier protein	NDUFAB1	1.88641	0.783116
210	Ethanolamine kinase 1	ETNK1	1.98941	0.781677
211	ATP synthase-coupling factor 6, mitochondrial	ATP5J	1.72707	0.781208
212	40S ribosomal protein S23	RPS23	1.13565	0.779938
213	39S ribosomal protein L44, mitochondrial	MRPL44	2.25889	0.778947
214	NADH-ubiquinone oxidoreductase 75 kDa subunit, mitochondrial	NDUFS1	3.23506	0.777945
215	[Pyruvate dehydrogenase [acetyl-transferring]]-phosphatase 1, mitochondrial	PDP1	2.13745	0.776391
216	28S ribosomal protein S18b, mitochondrial	MRPS18B	2.66567	0.776129
217	ES1 protein homolog, mitochondrial	C21orf33	2.48679	0.773399
218	Heat shock protein 105 kDa	HSPH1	3.35257	0.772936
219	Histone-lysine N-methyltransferase SETD7	SETD7	1.40036	0.77118
220	Glial fibrillary acidic protein	GFAP	1.90493	0.769842
221	NADH dehydrogenase [ubiquinone] 1 alpha subcomplex assembly factor 3	NDUFAF3	2.74858	0.768666
222	Tyrosine--tRNA ligase, mitochondrial;Tyrosine--tRNA ligase	YARS2	1.83023	0.767259
223	Protein NipSnap homolog 1	NIPSNAP1	2.79958	0.766863
224	Adenylate kinase 4, mitochondrial	AK4	2.47145	0.766314
225	28S ribosomal protein S23, mitochondrial	MRPS23	3.79418	0.765788
226	Probable cysteine--tRNA ligase, mitochondrial	CARS2	2.11949	0.765239
227	40S ribosomal protein S9	RPS9	2.4815	0.763483
228	60S ribosomal protein L36	RPL36	1.79259	0.762931
229	G-rich sequence factor 1	GRSF1	1.56213	0.761071
230	Glycine--tRNA ligase	GARS	3.25994	0.758568
231	40S ribosomal protein S13	RPS13	2.38613	0.757697
232	28S ribosomal protein S35, mitochondrial	MRPS35	3.0628	0.755322
233	Succinate dehydrogenase [ubiquinone] flavoprotein subunit, mitochondrial	SDHA	3.00045	0.754364
234	Electron transfer flavoprotein subunit alpha, mitochondrial	ETFA	2.68256	0.752083
235	Translation initiation factor IF-3, mitochondrial	MTIF3	1.41838	0.751049
236	Electron transfer flavoprotein subunit beta	ETFB	2.86742	0.750783
237	Glutaminase kidney isoform, mitochondrial	GLS	1.91338	0.749572
238	Ribosyldihydronicotinamide dehydrogenase [quinone]	NQO2	2.72831	0.748653
239	39S ribosomal protein L4, mitochondrial	MRPL4	1.74604	0.748003
240	High mobility group protein HMG-I/HMG-Y	HMGA1	1.8665	0.743054
241	Cytochrome b-c1 complex subunit 7	UQCRB	2.84346	0.741773
242	Acyl-CoA dehydrogenase family member 9, mitochondrial	ACAD9	2.27482	0.741134
243	Enoyl-CoA delta isomerase 1, mitochondrial	ECI1	2.56642	0.739441
244	Presequence protease, mitochondrial	PITRM1	2.22287	0.735916
245	Mitochondrial intermediate peptidase	MIPEP	3.60529	0.733578
246	Isocitrate dehydrogenase [NAD] subunit gamma, mitochondrial;Isocitrate dehydrogenase [NAD] subunit, mitochondrial	IDH3G	1.52813	0.733194
247	CCAAT/enhancer-binding protein beta	CEBPB	1.05173	0.730055
248	COMM domain-containing protein 1	COMMD1	1.59246	0.728905
249	Protein TBRG4	TBRG4	2.20855	0.72542
250	Neuromodulin	GAP43	1.26178	0.724981
251	Citrate lyase subunit beta-like protein, mitochondrial	CLYBL	2.27066	0.724402
252	Exportin-T	XPOT	1.81241	0.723359
253	LIM and calponin homology domains-containing protein 1	LIMCH1	1.58221	0.721653
254	Prenylcysteine oxidase-like	PCYOX1L	1.33394	0.721127
255	Large neutral amino acids transporter small subunit 1	SLC7A5	1.03444	0.718941
256	Pyrroline-5-carboxylate reductase 2;Pyrroline-5-carboxylate reductase	PYCR2	2.12841	0.714814
257	Ribosomal RNA processing protein 1 homolog B	RRP1B	2.06126	0.710428
258	cAMP-dependent protein kinase type I-beta regulatory subunit	PRKAR1B	3.36854	0.708441
259	Elongation factor G, mitochondrial	GFM1	2.63287	0.705915
260	Carnitine O-acetyltransferase	CRAT	2.28418	0.705292
261	Aspartate aminotransferase, mitochondrial	GOT2	2.9786	0.703088
262	3-hydroxyacyl-CoA dehydrogenase type-2	HSD17B10	2.06691	0.701796
263	Ubiquinone biosynthesis monooxygenase COQ6, mitochondrial	COQ6	1.20403	0.700552
264	Alpha/beta hydrolase domain-containing protein 11	ABHD11	2.96243	0.700327
265	Stromal cell-derived factor 2	SDF2	1.86082	0.696769
266	Succinyl-CoA ligase [GDP-forming] subunit beta, mitochondrial	SUCLG2	4.24793	0.696108
267	Cytochrome c oxidase subunit 5A, mitochondrial	COX5A	2.07539	0.694141
268	Tryptophan--tRNA ligase, cytoplasmic;T1-TrpRS;T2-TrpRS	WARS	4.77811	0.691268
269	Pyruvate carboxylase, mitochondrial	PC	2.06176	0.689298
270	Aspartate--tRNA ligase, mitochondrial	DARS2	1.44144	0.688755
271	Prolyl 4-hydroxylase subunit alpha-1	P4HA1	3.04523	0.687181
272	GTP-binding protein 10	GTPBP10	1.6697	0.682533
273	Protein NipSnap homolog 3A	NIPSNAP3A	3.25141	0.681522
274	Succinyl-CoA ligase [ADP/GDP-forming] subunit alpha, mitochondrial	SUCLG1	2.71455	0.681401
275	Non-structural maintenance of chromosomes element 4 homolog A	NSMCE4A	2.3368	0.675826
276	Mammalian ependymin-related protein 1	EPDR1	1.5077	0.675069
277	Elongation factor Tu, mitochondrial	TUFM	3.00752	0.673853
278	28S ribosomal protein S2, mitochondrial	MRPS2	2.39395	0.673546
279	40S ribosomal protein S11	RPS11	1.78006	0.672633
280	D-beta-hydroxybutyrate dehydrogenase, mitochondrial	BDH1	1.9114	0.671802
281	28S ribosomal protein S26, mitochondrial	MRPS26	1.95119	0.670731
282	Chloride intracellular channel protein 2	CLIC2	3.03498	0.670192
283	Phosphoserine aminotransferase	PSAT1	3.34824	0.666498
284	NAD kinase 2, mitochondrial	NADK2	2.62231	0.662142
285	NAD(P)H dehydrogenase [quinone] 1	NQO1	1.68935	0.661343
286	Quinone oxidoreductase	CRYZ	1.65613	0.660711
287	Mimitin, mitochondrial	NDUFAF2	1.61738	0.657704
288	NADH dehydrogenase [ubiquinone] 1 beta subcomplex subunit 9	NDUFB9	1.80495	0.656433
289	Ras-related protein Rab-39B	RAB39B	1.65346	0.655859
290	40S ribosomal protein S24	RPS24	1.45528	0.655582
291	LETM1 and EF-hand domain-containing protein 1, mitochondrial	LETM1	1.55443	0.655348
292	Acyl-CoA synthetase family member 2, mitochondrial	ACSF2	1.50867	0.654929
293	Copper homeostasis protein cutC homolog	CUTC	1.96579	0.654397
294	FAS-associated death domain protein	FADD	2.70957	0.653028
295	Complement component 1 Q subcomponent-binding protein, mitochondrial	C1QBP	2.35157	0.652281
296	Protein NipSnap homolog 2	GBAS	3.66032	0.650397
297	Mitochondrial-processing peptidase subunit beta	PMPCB	2.39324	0.639699
298	Serpin H1	SERPINH1	3.36815	0.639469
299	Mitochondrial ribonuclease P protein 1	TRMT10C	1.84106	0.638664
300	GDP-fucose protein O-fucosyltransferase 1	POFUT1	2.543	0.638511
301	Trifunctional enzyme subunit beta, mitochondrial;3-ketoacyl-CoA thiolase	HADHB	2.33368	0.634058
302	Cdc42 effector protein 1	CDC42EP1	1.9222	0.633926
303	DnaJ homolog subfamily B member 11	DNAJB11	2.21927	0.633184
304	Kelch-like protein 7	KLHL7	2.20077	0.631341
305	26S proteasome non-ATPase regulatory subunit 7	PSMD7	2.48551	0.630712
306	Polypyrimidine tract-binding protein 3	PTBP3	1.44943	0.629706
307	Nuclear respiratory factor 1	NRF1	1.60128	0.626718
308	UPF0449 protein C19orf25	C19orf25	1.81211	0.624981
309	Isocitrate dehydrogenase [NADP], mitochondrial	IDH2	3.00169	0.623923
310	WW domain-containing transcription regulator protein 1	WWTR1	2.06517	0.620012
311	General transcription factor IIH subunit 2-like protein;General transcription factor IIH subunit 2	GTF2H2	1.54951	0.618825
312	Medium-chain specific acyl-CoA dehydrogenase, mitochondrial	ACADM	1.90616	0.617932
313	ATP synthase subunit O, mitochondrial	ATP5O	2.13517	0.616409
314	Glycine cleavage system H protein, mitochondrial	GCSH	2.64296	0.613728
315	Armadillo repeat-containing protein 10	ARMC10	1.81482	0.612194
316	Endoplasmic reticulum lectin 1	ERLEC1	3.22043	0.612083
317	Neudesin	NENF	1.93498	0.609192
318	Nucleoporin NUP53	NUP35	1.62309	0.605909
319	Proteasome subunit beta type-6	PSMB6	2.05639	0.604389
320	Putative deoxyribonuclease TATDN1	TATDN1	2.00443	0.602516
321	Cytochrome c oxidase subunit 5B, mitochondrial	COX5B	2.04223	0.601843
322	Heat shock 70 kDa protein 6;Putative heat shock 70 kDa protein 7	HSPA6	1.98565	0.599232
323	Beta-hexosaminidase;Beta-hexosaminidase subunit alpha	HEXA	2.35353	0.59881
324	Centromere protein P	CENPP	2.1346	0.596693
325	DnaJ homolog subfamily A member 1	DNAJA1	3.91804	0.594833
326	Carnitine O-palmitoyltransferase 2, mitochondrial	CPT2	2.94352	0.593968
327	COMM domain-containing protein 7	COMMD7	2.44559	0.592483
328	Trifunctional enzyme subunit alpha, mitochondrial;Long-chain enoyl-CoA hydratase;Long chain 3-hydroxyacyl-CoA dehydrogenase	HADHA	2.19153	0.591752
329	Armadillo repeat-containing X-linked protein 3	ARMCX3	3.80974	0.590701
330	Acyl-coenzyme A thioesterase 2, mitochondrial	ACOT2	4.40876	0.588769
331	39S ribosomal protein L50, mitochondrial	MRPL50	1.97114	0.586766
332	Splicing factor 3B subunit 5	SF3B5	1.90183	0.585162
333	Threonine synthase-like 1	THNSL1	3.25976	0.579138
334	3-hydroxyisobutyryl-CoA hydrolase, mitochondrial	HIBCH	3.49684	0.575692
335	Insulin-like growth factor 2 mRNA-binding protein 2	IGF2BP2	2.39395	0.575471
336	Dual specificity mitogen-activated protein kinase kinase 1	MAP2K1	2.73796	0.568678
337	Metaxin-2	MTX2	3.12564	0.567594
338	Chloride intracellular channel protein 4	CLIC4	2.25932	0.561838
339	Heat shock protein HSP 90-alpha	HSP90AA1	3.07577	0.557922
340	Protein disulfide-isomerase A6	PDIA6	3.03265	0.545649
341	Caspase-3;Caspase-3 subunit p17;Caspase-3 subunit p12	CASP3	2.73326	0.537052
342	Nuclear transcription factor Y subunit gamma	NFYC	2.82835	0.534087
343	Procollagen-lysine,2-oxoglutarate 5-dioxygenase 3	PLOD3	4.35943	0.52975
344	Reticulocalbin-1	RCN1	3.50126	0.524713
345	X-ray repair cross-complementing protein 5	XRCC5	3.99182	0.51673
346	UDP-glucose:glycoprotein glucosyltransferase 1	UGGT1	4.39834	0.514737
347	V-type proton ATPase subunit E 1	ATP6V1E1	5.10279	0.49512
