# Supplementary material for: Arsenic Trioxide and (−)-Gossypol Synergistically Target Glioma Stem-Like Cells via Inhibition of Hedgehog and Notch Signaling
Source: Cancers (Basel). 2019 Mar 12;11(3):350. doi: 10.3390/cancers11030350 (PMC6468469; doi:10.3390/cancers11030350)
Supplement: Supplementary file 1 [file cancers-11-00350-s001.zip › cancers-426311-Supplemental-files/Supplementary File3-GO-terms_submission.xlsx]

## Sheet: S3
GANT
BP
#pathway ID	pathway description	observed gene count	false discovery rate	matching proteins in your network (labels)
none
ATO - decreased
BP
#pathway ID	pathway description	observed gene count	false discovery rate	matching proteins in your network (labels)
none
ATO - increased
BP
#pathway ID	pathway description	observed gene count	false discovery rate	matching proteins in your network (labels)
GO.0006979	response to oxidative stress	6	0.038	ADAM9,CRYAB,GCLM,HMOX1,MSRB2,SRXN1
CC
#pathway ID	pathway description	observed gene count	false discovery rate	matching proteins in your network (labels)
GO.0005829	cytosol	14	0.00562	ASNS,BAG3,CRYAB,DNAJA1,ETNK1,GCLM,HMOX1,HSPH1,PRKAR1B,SERPINB8,SESN2,SRXN1,TSC22D3,WWTR1
Gos - decreased
BP
#pathway ID	pathway description	observed gene count	false discovery rate	matching proteins in your network (labels)
GO.0051179	localization	78	1.28e-11	ACSL3,APOO,APP,ARL6IP5,ATP1B2,ATP2A2,AUP1,AZI1,BCAP31,BMP7,CANX,CD63,CD81,CD9,CKAP5,CLCC1,CPT1A,CSPG4,DHCR24,DNAJC13,DNAJC19,DST,EBP,EPHA2,EPHB3,ERGIC1,FAM115A,GABARAPL2,GPR56,HMOX2,ITGA6,KIF4A,LIMS1,LMAN2,LRP1,LRP8,MLC1,MPDU1,MRC2,MYO10,NEDD8,NLGN3,NUP210,PAK4,PHB2,PRKAR1B,RAB10,RAB1B,RAB5C,RAB8A,RAB8B,RHOC,RPH3A,RPN1,RPN2,RTN3,RTN4,SCAMP2,SCAMP3,SGPL1,SORL1,SORT1,SPARC,SPCS1,SPCS2,SRPRB,STIM2,S…
GO.0046907	intracellular transport	40	1.89e-10	APP,ATP2A2,AUP1,AZI1,BCAP31,CD63,CHMP1B,CPT1A,DNAJC19,ERGIC1,GABARAPL2,KIF4A,LMAN2,MYO10,PGAP1,PHB2,RAB10,RAB1A,RAB1B,RAB5C,RAB8A,RAB8B,RPH3A,RPN1,RPN2,SCAMP2,SCAMP3,SEC62,SORL1,SORT1,SPCS1,SPCS2,SRPRB,STX10,TMED10,TOMM20,TOMM70A,TSPO,VAPA,YKT6
GO.1902582	single-organism intracellular transport	37	2.53e-10	APP,ATP2A2,AUP1,AZI1,BCAP31,CD63,CHMP1B,CPT1A,DNAJC19,ERGIC1,GABARAPL2,KIF4A,LMAN2,MYO10,PHB2,RAB10,RAB1A,RAB1B,RAB5C,RAB8A,RAB8B,RPN1,RPN2,SCAMP2,SCAMP3,SEC62,SORL1,SORT1,SPCS1,SPCS2,SRPRB,TMED10,TOMM20,TOMM70A,TSPO,VAPA,YKT6
GO.0015031	protein transport	38	3.43e-10	ATG9A,ATP6AP1,AUP1,BCAP31,CANX,CD63,CHMP1B,DNAJC13,DNAJC19,GABARAPL2,JAGN1,LMAN2,LRP1,MLC1,NUP210,PGAP1,PHB2,RAB10,RAB1A,RAB1B,RAB5C,RAB8A,RAB8B,RPH3A,RPN1,RPN2,SCAMP2,SCAMP3,SORL1,SPCS1,SPCS2,SRPRB,STX10,TMED10,TOMM20,TOMM70A,TSPO,YKT6
GO.0045184	establishment of protein localization	39	4.23e-10	ATG9A,ATP6AP1,AUP1,BCAP31,CANX,CD63,CHMP1B,DNAJC13,DNAJC19,GABARAPL2,JAGN1,LIMS1,LMAN2,LRP1,MLC1,NUP210,PGAP1,PHB2,RAB10,RAB1A,RAB1B,RAB5C,RAB8A,RAB8B,RPH3A,RPN1,RPN2,SCAMP2,SCAMP3,SORL1,SPCS1,SPCS2,SRPRB,STX10,TMED10,TOMM20,TOMM70A,TSPO,YKT6
GO.0048193	Golgi vesicle transport	18	1.52e-09	APP,BCAP31,ERGIC1,GABARAPL2,LMAN2,RAB10,RAB1A,RAB1B,RAB8A,RAB8B,SCAMP2,SCAMP3,SORL1,SORT1,STX10,TMED10,VAPA,YKT6
GO.0008104	protein localization	43	2.22e-09	ATP6AP1,AUP1,BCAP31,BMP7,CANX,CD63,CD81,CHMP1B,DHCR24,DNAJC13,DNAJC19,GABARAPL2,JAGN1,LIMS1,LMAN2,LRP1,MLC1,NEDD8,NUP210,PGAP1,PHB2,RAB10,RAB1A,RAB1B,RAB5C,RAB8A,RAB8B,RPH3A,RPN1,RPN2,SCAMP2,SCAMP3,SORL1,SPCS1,SPCS2,SRPRB,STX10,TMED10,TOMM20,TOMM70A,TSPO,VAPA,YKT6
GO.0006810	transport	63	2.79e-09	ACSL3,APOO,APP,ARL6IP5,ATG9A,ATP1B2,ATP2A2,AUP1,AZI1,BCAP31,CANX,CD63,CD9,CKAP5,CLCC1,CPT1A,DNAJC13,DNAJC19,EBP,ERGIC1,FAM115A,GABARAPL2,HMOX2,JAGN1,KIF4A,LMAN2,LRP1,LRP8,MLC1,MPDU1,MRC2,MYO10,NLGN3,NUP210,PHB2,PRKAR1B,RAB10,RAB1B,RAB5C,RAB8A,RAB8B,RPH3A,RPN1,RPN2,RTN3,SCAMP2,SCAMP3,SORL1,SORT1,SPARC,SPCS1,SPCS2,SRPRB,STIM2,STX10,TM9SF2,TMED10,TOMM20,TOMM70A,TTYH3,UQCRQ,VAPA,YKT6
GO.0033036	macromolecule localization	47	2.89e-09	ACSL3,APOO,ATP6AP1,AUP1,BCAP31,BMP7,CANX,CD63,CD81,CHMP1B,CKAP5,CPT1A,DHCR24,DNAJC13,DNAJC19,GABARAPL2,JAGN1,LIMS1,LMAN2,LRP1,MLC1,NEDD8,NUP210,PGAP1,PHB2,RAB10,RAB1A,RAB1B,RAB5C,RAB8A,RAB8B,RPH3A,RPN1,RPN2,SCAMP2,SCAMP3,SORL1,SPCS1,SPCS2,SRPRB,STX10,TMED10,TOMM20,TOMM70A,TSPO,VAPA,YKT6
GO.0051234	establishment of localization	64	2.89e-09	ACSL3,APOO,APP,ARL6IP5,ATG9A,ATP1B2,ATP2A2,AUP1,AZI1,BCAP31,CANX,CD63,CD9,CKAP5,CLCC1,CPT1A,DNAJC13,DNAJC19,EBP,ERGIC1,FAM115A,GABARAPL2,HMOX2,JAGN1,KIF4A,LIMS1,LMAN2,LRP1,LRP8,MLC1,MPDU1,MRC2,MYO10,NLGN3,NUP210,PHB2,PRKAR1B,RAB10,RAB1B,RAB5C,RAB8A,RAB8B,RPH3A,RPN1,RPN2,RTN3,SCAMP2,SCAMP3,SORL1,SORT1,SPARC,SPCS1,SPCS2,SRPRB,STIM2,STX10,TM9SF2,TMED10,TOMM20,TOMM70A,TTYH3,UQCRQ,VAPA,YKT6
GO.0016192	vesicle-mediated transport	34	1.01e-08	APP,BCAP31,CANX,CD63,CD9,CHMP1B,ERGIC1,GABARAPL2,IGF2R,JAGN1,LMAN2,LRP1,LRP8,MLC1,MRC2,MYO10,NLGN3,RAB10,RAB1A,RAB1B,RAB5C,RAB8A,RAB8B,RPH3A,RTN3,SCAMP2,SCAMP3,SORL1,SORT1,SPARC,STX10,TMED10,VAPA,YKT6
GO.0051649	establishment of localization in cell	42	1.76e-08	APP,ATP2A2,AUP1,AZI1,BCAP31,CANX,CD63,CD9,CPT1A,DNAJC19,ERGIC1,GABARAPL2,JAGN1,KIF4A,LMAN2,MYO10,PGAP1,PHB2,RAB10,RAB1B,RAB5C,RAB8A,RAB8B,RPH3A,RPN1,RPN2,SCAMP2,SCAMP3,SEC62,SORL1,SORT1,SPARC,SPCS1,SPCS2,SRPRB,STX10,TMED10,TOMM20,TOMM70A,TSPO,VAPA,YKT6
GO.0044765	single-organism transport	55	2.09e-08	ACSL3,APOO,APP,ARL6IP5,ATP1B2,ATP2A2,AUP1,AZI1,BCAP31,CANX,CD63,CD9,CHMP1B,CLCC1,CPT1A,DNAJC19,EBP,ERGIC1,GABARAPL2,HMOX2,JAGN1,KIF4A,LMAN2,LRP1,MLC1,MYO10,NUP210,PGAP1,PHB2,PRKAR1B,RAB10,RAB1B,RAB5C,RAB8A,RAB8B,RPH3A,RPN1,RPN2,SCAMP2,SCAMP3,SEC62,SORL1,SORT1,SPARC,SPCS1,SPCS2,SRPRB,STIM2,TMED10,TOMM20,TOMM70A,TTYH3,UQCRQ,VAPA,YKT6
GO.0071702	organic substance transport	43	3.52e-08	ACSL3,APOO,ARL6IP5,ATG9A,ATP6AP1,AUP1,BCAP31,CANX,CD63,CHMP1B,CKAP5,CPT1A,DNAJC13,DNAJC19,GABARAPL2,JAGN1,LMAN2,LRP1,MLC1,NUP210,PHB2,RAB10,RAB1A,RAB1B,RAB5C,RAB8A,RAB8B,RPH3A,RPN1,RPN2,SCAMP2,SCAMP3,SORL1,SORT1,SPCS1,SPCS2,SRPRB,STX10,TMED10,TOMM20,TOMM70A,TSPO,YKT6
GO.0016482	cytoplasmic transport	26	5.29e-08	ATP2A2,AUP1,BCAP31,CD63,DNAJC19,ERGIC1,PHB2,RAB10,RAB1A,RAB1B,RAB5C,RAB8B,RPN1,RPN2,SEC62,SORL1,SORT1,SPCS1,SPCS2,SRPRB,TMED10,TOMM20,TOMM70A,TSPO,VAPA,YKT6
GO.0051641	cellular localization	45	8.1e-08	APP,ATP2A2,ATP6AP1,AUP1,AZI1,BCAP31,BMP7,CANX,CD63,CD9,CPT1A,DNAJC19,ERGIC1,GABARAPL2,JAGN1,KIF4A,LMAN2,MYO10,PGAP1,PHB2,RAB10,RAB1B,RAB5C,RAB8A,RAB8B,RPH3A,RPN1,RPN2,SCAMP2,SCAMP3,SEC62,SORL1,SORT1,SPARC,SPCS1,SPCS2,SRPRB,STX10,SYNJ2BP,TMED10,TOMM20,TOMM70A,TSPO,VAPA,YKT6
GO.1902578	single-organism localization	55	1.67e-07	ACSL3,APOO,APP,ARL6IP5,ATP1B2,ATP2A2,AUP1,AZI1,BCAP31,CANX,CD63,CD9,CLCC1,CPT1A,DNAJC19,EBP,ERGIC1,GABARAPL2,HMOX2,JAGN1,KIF4A,LMAN2,LRP1,MLC1,MYO10,NUP210,PGAP1,PHB2,PRKAR1B,RAB10,RAB1B,RAB5C,RAB8A,RAB8B,RPH3A,RPN1,RPN2,SCAMP2,SCAMP3,SEC62,SORL1,SORT1,SPARC,SPCS1,SPCS2,SRPRB,STIM2,SYNJ2BP,TMED10,TOMM20,TOMM70A,TTYH3,UQCRQ,VAPA,YKT6
GO.0008610	lipid biosynthetic process	21	4.39e-07	ABCD3,AGPAT5,CD81,CYB5R3,CYP51A1,DHCR24,EBP,ELOVL1,FADS2,HSD17B11,HSD17B12,LBR,LPCAT1,PGAP1,PIGT,PTPLAD1,SACM1L,SGPL1,TECR,TSPO,VAPA
GO.0006886	intracellular protein transport	24	1.68e-06	AUP1,BCAP31,DNAJC19,PGAP1,PHB2,RAB10,RAB1A,RAB1B,RAB5C,RAB8A,RAB8B,RPH3A,RPN1,RPN2,SEC62,SORL1,SPCS1,SPCS2,SRPRB,STX10,TMED10,TOMM20,TOMM70A,TSPO
GO.0006629	lipid metabolic process	28	8.06e-06	ABCD3,AGPAT5,APP,CD81,CYB5R3,CYP51A1,DHCR24,EBP,ELOVL1,ERLIN1,FADS2,HSD17B11,HSD17B12,IP6K1,ITGB8,LBR,LPCAT1,LRP1,LRP8,MGST3,PGAP1,PIGT,POR,PTPLAD1,RDH11,SORL1,TECR,VAPA
GO.0061024	membrane organization	25	9.98e-06	APP,ATG9A,ATP2A2,CD9,CHMP1B,DHCR24,EMD,GABARAPL2,NLGN3,NUP210,RAB10,RAB1A,RAB8A,RAB8B,RPN1,RPN2,SEC62,SPCS1,SPCS2,SRPRB,STX10,TMED10,VAPA,YKT6,ZMPSTE24
GO.0044802	single-organism membrane organization	21	7.05e-05	ATG9A,ATP2A2,CD9,EMD,NLGN3,NUP210,RAB10,RAB1A,RAB8A,RAB8B,RPN1,RPN2,SEC62,SPCS1,SPCS2,SRPRB,STX10,TMED10,VAPA,YKT6,ZMPSTE24
GO.0016043	cellular component organization	65	7.96e-05	ABCD3,ACSL3,ACTR8,ATG9A,ATL3,ATP2A2,AZI1,BCAP31,BMP7,C15orf23,CCM2,CD9,CHMP1B,CKAP5,CPT1A,DHCR24,DIAPH3,DNAJC13,DNAJC19,DST,EMD,EPHA2,GABARAPL2,HSD17B12,IQSEC1,ITGB8,JAGN1,KIAA1715,KIF4A,LIMS1,MLC1,MTDH,MYO10,NCAM1,NLGN3,NSMCE2,NUP210,PAK4,PCDHGC3,PGRMC1,PHB2,PTGFRN,RAB10,RAB1B,RAB8A,RAB8B,RHOC,RPN1,RPN2,RTN3,SEC62,SEPN1,SORT1,SPARC,SPCS1,SPCS2,SRPRB,STX10,SYNJ2BP,TOMM20,TOMM70A,TOP2A,VAPA,YKT6,Z…
GO.0034613	cellular protein localization	27	8.73e-05	AUP1,BCAP31,BMP7,CD63,DNAJC19,PGAP1,PHB2,RAB10,RAB1A,RAB1B,RAB5C,RAB8A,RAB8B,RPH3A,RPN1,RPN2,SEC62,SORL1,SPCS1,SPCS2,SRPRB,STX10,TMED10,TOMM20,TOMM70A,TSPO,VAPA
GO.0033365	protein localization to organelle	18	0.000116	ATG9A,BCAP31,BMP7,DNAJC19,PHB2,RAB10,RAB8B,RPN1,RPN2,SEC62,SORL1,SPCS1,SPCS2,SRPRB,TOMM20,TOMM70A,TSPO,VAPA
GO.0007029	endoplasmic reticulum organization	6	0.000204	ATL3,JAGN1,KIAA1715,RAB10,RTN3,RTN4
GO.0071786	endoplasmic reticulum tubular network organization	4	0.000273	KIAA1715,RAB10,RTN3,RTN4
GO.0006888	ER to Golgi vesicle-mediated transport	7	0.000346	BCAP31,ERGIC1,RAB1A,RAB1B,TMED10,VAPA,YKT6
GO.0072594	establishment of protein localization to organelle	14	0.000436	DNAJC19,PHB2,RAB10,RAB8B,RPN1,RPN2,SEC62,SORL1,SPCS1,SPCS2,SRPRB,TOMM20,TOMM70A,TSPO
GO.0010256	endomembrane system organization	15	0.000655	ATL3,ATP2A2,DNAJC13,EMD,JAGN1,KIAA1715,NUP210,RAB10,RAB1A,RAB8A,RAB8B,RTN3,RTN4,TMED10,ZMPSTE24
GO.0070972	protein localization to endoplasmic reticulum	9	0.000756	BCAP31,RAB10,RPN1,RPN2,SEC62,SPCS1,SPCS2,SRPRB,VAPA
GO.0006694	steroid biosynthetic process	8	0.000872	CYB5R3,CYP51A1,DHCR24,EBP,HSD17B11,HSD17B12,LBR,TSPO
GO.0019432	triglyceride biosynthetic process	6	0.000872	ACSL3,AGPAT5,ELOVL1,HSD17B12,LPCAT1,TECR
GO.1902580	single-organism cellular localization	21	0.000872	CANX,CHMP1B,DNAJC19,PHB2,RAB10,RAB8A,RAB8B,RPH3A,RPN1,RPN2,SEC62,SORL1,SPCS1,SPCS2,SRPRB,SYNJ2BP,TMED10,TOMM20,TOMM70A,TSPO,VAPA
GO.0032880	regulation of protein localization	22	0.000917	ACSL3,AZI1,BCAP31,BMP7,C15orf23,CD276,CPT1A,EMD,EPHA2,FAM115A,LRP1,MAVS,NLGN3,PRKAR1B,RAB8A,RAB8B,SORL1,SPCS1,SPCS2,STX10,SYNJ2BP,UBL5
GO.0008202	steroid metabolic process	11	0.000998	APP,CYB5R3,CYP51A1,DHCR24,EBP,ERLIN1,HSD17B11,HSD17B12,LBR,SGPL1,SORL1
GO.0008203	cholesterol metabolic process	8	0.0011	APP,CYB5R3,CYP51A1,DHCR24,EBP,ERLIN1,LBR,SORL1
GO.0060341	regulation of cellular localization	25	0.00146	ACSL3,ATP2A2,ATP6AP1,AZI1,BCAP31,BMP7,C15orf23,CD276,CPT1A,DNAJC13,EMD,EPHA2,FAM115A,MAVS,MLC1,NLGN3,PRKAR1B,RAB10,RAB8A,RPH3A,SORL1,SPCS1,SPCS2,SYNJ2BP,UBL5
GO.0032879	regulation of localization	37	0.00201	ACSL3,ARL6IP5,ATP1B2,ATP2A2,ATP6AP1,AZI1,BCAP31,BMP7,C15orf23,CD276,CD63,CD81,CPT1A,DNAJC13,EMD,EPHA2,FAM115A,GPR56,LMAN2,LRP1,MAVS,MLC1,NLGN3,NUP210,PRKAR1B,RAB10,RAB5C,RPH3A,RTN4,SORL1,SPARC,SPCS1,SPCS2,STIM2,STX10,SYNJ2BP,UBL5
GO.0008347	glial cell migration	5	0.00313	CSPG4,GPR56,LRP8,RTN4,TSPO
GO.0061564	axon development	15	0.0036	APP,BMP7,EPHA2,KIF4A,MYO10,NCAM1,NLGN3,PGRMC1,RAB10,RAB8A,RAB8B,RHOC,RTN4,TOP2B,TSPO
GO.0044283	small molecule biosynthetic process	13	0.00386	ABCD3,ACSL3,CSPG4,CYB5R3,CYP51A1,DHCR24,EBP,ELOVL1,FADS2,HSD17B12,LBR,PTPLAD1,TECR
GO.0006695	cholesterol biosynthetic process	5	0.00388	CYB5R3,CYP51A1,DHCR24,EBP,LBR
GO.0006996	organelle organization	42	0.00392	ABCD3,ACTR8,ATG9A,ATL3,ATP2A2,AZI1,C15orf23,CHMP1B,CKAP5,DIAPH3,DNAJC13,DNAJC19,DST,EMD,GABARAPL2,IQSEC1,JAGN1,KIAA1715,KIF4A,NSMCE2,NUP210,PAK4,PHB2,PTGFRN,RAB10,RAB1A,RAB8A,RAB8B,RTN3,RTN4,SEPN1,SORT1,STX10,SYNJ2BP,TOMM20,TOMM70A,TOP2A,TOP2B,TSPO,VAPA,YKT6,ZMPSTE24
GO.0010033	response to organic substance	38	0.00392	ABCD3,ACSL3,ATP2A2,ATP6AP1,AUP1,BMP7,CPT1A,DHCR24,EMD,EPHA2,EPHX1,ERLIN1,GNG5,JAGN1,LIMS1,MAGED1,MAVS,MGST3,MLC1,MTDH,NCAM1,NUP210,PGRMC2,POR,PRKAR1B,RAB10,RAB8A,RAB8B,RTN4,SCAMP3,SEC62,SEPN1,SORT1,SPARC,SRPRB,STT3B,TMED10,TSPO
GO.0051050	positive regulation of transport	20	0.00392	ACSL3,ATP1B2,ATP6AP1,AZI1,BCAP31,CD276,CD63,EMD,FAM115A,LMAN2,LRP1,MAVS,MLC1,NLGN3,RAB8B,SORL1,STIM2,SYNJ2BP,TSPO,UBL5
GO.0045017	glycerolipid biosynthetic process	10	0.00397	ACSL3,AGPAT5,CD81,ELOVL1,HSD17B12,LPCAT1,PGAP1,PIGT,SACM1L,TECR
GO.0044255	cellular lipid metabolic process	19	0.00447	ABCD3,AGPAT5,CD81,ELOVL1,FADS2,HSD17B12,IP6K1,ITGB8,LPCAT1,LRP1,LRP8,PGAP1,PIGT,POR,PTPLAD1,RDH11,SGPL1,TECR,VAPA
GO.0051049	regulation of transport	30	0.00453	ACSL3,ARL6IP5,ATP1B2,ATP2A2,ATP6AP1,AZI1,BCAP31,BMP7,CD276,CD63,CPT1A,DNAJC13,EMD,FAM115A,LMAN2,LRP1,MAVS,MLC1,NLGN3,NUP210,PRKAR1B,RAB10,RAB5C,RPH3A,SORL1,SPCS1,SPCS2,STIM2,SYNJ2BP,UBL5
GO.0006641	triglyceride metabolic process	7	0.00493	ACSL3,AGPAT5,CPT1A,ELOVL1,HSD17B12,LPCAT1,TECR
GO.0006887	exocytosis	11	0.00499	APP,CD63,CD9,JAGN1,RAB10,RAB8A,RAB8B,RPH3A,SPARC,TMED10,YKT6
GO.0035338	long-chain fatty-acyl-CoA biosynthetic process	4	0.00606	ACSL3,ELOVL1,HSD17B12,TECR
GO.0006928	movement of cell or subcellular component	25	0.00607	APP,ATP1B2,AZI1,BMP7,CD63,CD9,CSPG4,DST,EPHA2,GPR56,ITGA6,JAGN1,KIF4A,KTN1,LRP8,MYO10,NCAM1,PAK4,PGRMC1,RAB1A,RHOC,RTN4,SGPL1,TOP2B,TSPO
GO.0006605	protein targeting	13	0.0064	DNAJC19,PHB2,RAB8B,RPN1,RPN2,SEC62,SORL1,SPCS1,SPCS2,SRPRB,TOMM20,TOMM70A,TSPO
GO.0032482	Rab protein signal transduction	6	0.0064	RAB10,RAB1A,RAB1B,RAB5C,RAB8A,RAB8B
GO.0007409	axonogenesis	14	0.00713	APP,BMP7,EPHA2,KIF4A,MYO10,NCAM1,NLGN3,PGRMC1,RAB10,RAB8A,RAB8B,RHOC,RTN4,TOP2B
GO.0016050	vesicle organization	9	0.00718	CHMP1B,RAB1A,RAB8A,RAB8B,SORT1,STX10,TMED10,VAPA,YKT6
GO.0046486	glycerolipid metabolic process	11	0.00771	ACSL3,AGPAT5,CD81,CPT1A,ELOVL1,HSD17B12,IP6K1,LPCAT1,PGAP1,PIGT,TECR
GO.0006633	fatty acid biosynthetic process	7	0.0079	ABCD3,ACSL3,ELOVL1,FADS2,HSD17B12,PTPLAD1,TECR
GO.0034976	response to endoplasmic reticulum stress	9	0.00817	ATP2A2,AUP1,ERLIN1,SEC61A1,SEC62,SRPRB,STT3B,TMX1,TMX3
GO.0040011	locomotion	23	0.00817	APP,ATP1B2,BMP7,CD63,CD81,CSPG4,DST,EPHA2,GPR56,ITGA6,JAGN1,KIF4A,LRP8,MYO10,NCAM1,PAK4,PGRMC1,RAB1A,RHOC,RTN4,SGPL1,TOP2B,TSPO
GO.0072599	establishment of protein localization to endoplasmic reticulum	7	0.00951	RAB10,RPN1,RPN2,SEC62,SPCS1,SPCS2,SRPRB
GO.0070201	regulation of establishment of protein localization	18	0.00958	ACSL3,AZI1,BCAP31,BMP7,CD276,CPT1A,EMD,EPHA2,FAM115A,LRP1,MAVS,PRKAR1B,RAB8A,RAB8B,SORL1,SPCS1,SPCS2,UBL5
GO.0061025	membrane fusion	7	0.00978	CD9,GABARAPL2,RAB8A,RAB8B,STX10,VAPA,YKT6
GO.0051223	regulation of protein transport	17	0.0111	ACSL3,AZI1,BCAP31,BMP7,CD276,CPT1A,EMD,FAM115A,LRP1,MAVS,PRKAR1B,RAB8A,RAB8B,SORL1,SPCS1,SPCS2,UBL5
GO.0060627	regulation of vesicle-mediated transport	12	0.0111	ACSL3,ATP6AP1,CD63,DNAJC13,LMAN2,RAB10,RAB5C,RAB8A,RAB8B,RPH3A,SORL1,SYNJ2BP
GO.0031175	neuron projection development	16	0.0115	APP,BMP7,EPHA2,KIF4A,MYO10,NCAM1,NLGN3,PGRMC1,RAB10,RAB8A,RAB8B,RHOC,RTN4,TOP2B,TSPO,VAPA
GO.0022008	neurogenesis	25	0.0119	BMP7,CD9,CSPG4,EPHA2,GPR56,KIF4A,LRP1,LRP8,LSAMP,MYO10,NCAM1,NLGN3,PGRMC1,PIGT,RAB10,RAB8A,RAB8B,RHOC,RTN1,RTN4,SORL1,TOP2B,TSPO,UQCRQ,VAPA
GO.1902954	regulation of early endosome to recycling endosome transport	2	0.0121	DNAJC13,SORL1
GO.2001245	regulation of phosphatidylcholine biosynthetic process	2	0.0121	ACSL3,LPCAT1
GO.0072330	monocarboxylic acid biosynthetic process	8	0.0124	ABCD3,ACSL3,CSPG4,ELOVL1,FADS2,HSD17B12,PTPLAD1,TECR
GO.0018279	protein N-linked glycosylation via asparagine	7	0.0132	CANX,MLEC,RPN1,RPN2,STT3A,STT3B,UGGT2
GO.0048667	cell morphogenesis involved in neuron differentiation	14	0.0132	APP,BMP7,EPHA2,KIF4A,MYO10,NCAM1,NLGN3,PGRMC1,RAB10,RAB8A,RAB8B,RHOC,RTN4,TOP2B
GO.0000038	very long-chain fatty acid metabolic process	4	0.0135	ABCD3,ELOVL1,PTPLAD1,TECR
GO.0043687	post-translational protein modification	11	0.0136	CANX,MLEC,NSMCE2,NUP210,PGAP1,PIGT,RPN1,RPN2,STT3A,STT3B,UGGT2
GO.0042761	very long-chain fatty acid biosynthetic process	3	0.0143	ELOVL1,PTPLAD1,TECR
GO.0007265	Ras protein signal transduction	9	0.0165	DHCR24,GPR56,PAK4,RAB10,RAB1A,RAB1B,RAB5C,RAB8A,RAB8B
GO.0032940	secretion by cell	13	0.0165	APP,CANX,CD63,CD9,JAGN1,RAB10,RAB1A,RAB8A,RAB8B,RPH3A,SPARC,TMED10,YKT6
GO.0006066	alcohol metabolic process	11	0.0167	APP,CYB5R3,CYP51A1,DHCR24,EBP,ERLIN1,IP6K1,LBR,LPCAT1,RDH11,SORL1
GO.0030497	fatty acid elongation	3	0.0175	ELOVL1,PTPLAD1,TECR
GO.1901615	organic hydroxy compound metabolic process	13	0.0194	APP,CPT1A,CYB5R3,CYP51A1,DHCR24,EBP,ERLIN1,IP6K1,LBR,LPCAT1,POR,RDH11,SORL1
GO.0034330	cell junction organization	8	0.0201	CCM2,CD9,DST,ITGA6,LIMS1,MTDH,RAB8B,RHOC
GO.0006897	endocytosis	13	0.0232	APP,CANX,IGF2R,LRP1,LRP8,MLC1,MRC2,MYO10,NLGN3,RAB1A,SORL1,SORT1,SPARC
GO.0048666	neuron development	17	0.0241	APP,BMP7,EPHA2,KIF4A,MYO10,NCAM1,NLGN3,PGRMC1,RAB10,RAB8A,RAB8B,RHOC,RTN4,TOP2B,TSPO,UQCRQ,VAPA
GO.0006898	receptor-mediated endocytosis	8	0.025	CANX,IGF2R,LRP1,LRP8,MLC1,NLGN3,SORL1,SPARC
GO.0044711	single-organism biosynthetic process	23	0.025	ABCD3,AGPAT5,CD81,CSPG4,CYB5R3,CYP51A1,DHCR24,EBP,ELOVL1,FADS2,HSD17B11,HSD17B12,LBR,LPCAT1,MGST3,MPDU1,PGAP1,PIGT,PTPLAD1,SACM1L,SGPL1,TECR,VAPA
GO.0030182	neuron differentiation	19	0.027	APP,BMP7,EPHA2,KIF4A,MYO10,NCAM1,NLGN3,PGRMC1,PIGT,RAB10,RAB8A,RAB8B,RHOC,RTN1,RTN4,TOP2B,TSPO,UQCRQ,VAPA
GO.0050768	negative regulation of neurogenesis	8	0.0271	APP,BMP7,GPR56,LRP1,NLGN3,RTN4,SORL1,TSPO
GO.0043686	co-translational protein modification	2	0.0272	STT3A,STT3B
GO.0048210	Golgi vesicle fusion to target membrane	2	0.0272	RAB8A,RAB8B
GO.0048699	generation of neurons	23	0.0275	BMP7,EPHA2,GPR56,KIF4A,LRP1,LRP8,LSAMP,MYO10,NCAM1,NLGN3,PGRMC1,PIGT,RAB10,RAB8A,RAB8B,RHOC,RTN1,RTN4,SORL1,TOP2B,TSPO,UQCRQ,VAPA
GO.0051674	localization of cell	17	0.0291	ATP1B2,CD63,CSPG4,DST,EPHA2,EPHB3,GPR56,ITGA6,JAGN1,LRP8,PAK4,RAB1A,RHOC,RTN4,SGPL1,TOP2B,TSPO
GO.0048870	cell motility	17	0.0292	ATP1B2,CD63,CSPG4,DST,EPHA2,EPHB3,GPR56,ITGA6,JAGN1,LRP8,PAK4,RAB1A,RHOC,RTN4,SGPL1,TOP2B,TSPO
GO.1903829	positive regulation of cellular protein localization	10	0.0299	ACSL3,AZI1,BCAP31,EMD,EPHA2,FAM115A,MAVS,SORL1,SYNJ2BP,UBL5
GO.0016477	cell migration	16	0.0327	ATP1B2,CD63,CSPG4,EPHA2,EPHB3,GPR56,ITGA6,JAGN1,LRP8,PAK4,RAB1A,RHOC,RTN4,SGPL1,TOP2B,TSPO
GO.0009611	response to wounding	16	0.0362	APP,ATP1B2,ATP2A2,CD59,CD63,CD9,DST,ITGA6,KIAA1715,KIF4A,LRP8,PRKAR1B,RHOC,SEPN1,SPARC,TSPO
GO.0006892	post-Golgi vesicle-mediated transport	6	0.0383	APP,RAB10,SCAMP2,SCAMP3,SORL1,SORT1
GO.0006613	cotranslational protein targeting to membrane	6	0.0394	RPN1,RPN2,SEC62,SPCS1,SPCS2,SRPRB
GO.0042221	response to chemical	46	0.0394	ABCD3,ACSL3,APP,ARL6IP5,ATP2A2,ATP6AP1,AUP1,BMP7,CD9,CPT1A,CYP51A1,DHCR24,EBP,EMD,EPHA2,EPHX1,ERLIN1,GNG5,JAGN1,KIF4A,LIMS1,MAGED1,MAVS,MLC1,MTDH,MYO10,NCAM1,NUP210,PGRMC1,PGRMC2,POR,PRKAR1B,RAB8A,RAB8B,RHOC,RPN2,RTN4,SCAMP3,SEC62,SEPN1,SORT1,SPARC,SRPRB,STT3B,TMED10,TSPO
GO.0045047	protein targeting to ER	6	0.0394	RPN1,RPN2,SEC62,SPCS1,SPCS2,SRPRB
GO.0006904	vesicle docking involved in exocytosis	4	0.0405	RAB10,RAB8A,RAB8B,YKT6
GO.0044281	small molecule metabolic process	31	0.0407	ABCD3,AGPAT5,APP,CPT1A,CSPG4,CYB5R3,CYP51A1,DHCR24,EBP,ELOVL1,ERLIN1,FADS2,GNG5,HMOX2,HSD17B12,IP6K1,LBR,LPCAT1,MGST3,NUP210,POR,PRKAR1B,PTPLAD1,RDH11,SACM1L,SGPL1,SORL1,TECR,UGGT2,UQCRQ,VAPA
GO.0071310	cellular response to organic substance	28	0.0409	ATP6AP1,BMP7,CPT1A,EMD,GNG5,JAGN1,LIMS1,MAGED1,MAVS,MLC1,MTDH,NCAM1,NEDD8,NUP210,PGRMC2,POR,PRKAR1B,RAB10,RAB8A,RAB8B,RTN4,SEC61A1,SEC62,SEPN1,SORT1,SPARC,SRPRB,TSPO
GO.0048812	neuron projection morphogenesis	13	0.0429	APP,EPHA2,KIF4A,MYO10,NCAM1,NLGN3,PGRMC1,RAB10,RAB8A,RAB8B,RHOC,RTN4,TOP2B
GO.1902930	regulation of alcohol biosynthetic process	4	0.0469	ACSL3,ERLIN1,LPCAT1,POR
GO.0006631	fatty acid metabolic process	9	0.0471	ABCD3,CPT1A,ELOVL1,FADS2,HSD17B12,POR,PTPLAD1,SGPL1,TECR
GO.0021801	cerebral cortex radial glia guided migration	3	0.0471	GPR56,LRP8,RTN4
GO.0032469	endoplasmic reticulum calcium ion homeostasis	3	0.0471	APP,ATP2A2,BCAP31
GO.0005737	cytoplasm	118	7.22e-09	ACSL3,AGPAT5,APOO,ARL6IP5,ARMC10,ATG9A,ATL3,ATP1B2,ATP2A2,ATP6AP1,AUP1,AZI1,C15orf23,CANX,CCM2,CD63,CD9,CD99,CHCHD2,CHMP1B,CISD1,CKAP4,CKAP5,CLCC1,CSPG4,CYP51A1,DIAPH3,DNAJC13,DNAJC19,DST,EBP,ELOVL1,EMC7,EMD,EPHB3,EPHX1,ERGIC1,ERLIN1,FADS2,GABARAPL2,GSTCD,HM13,HMOX2,HSD17B11,HSD17B12,IGF2R,IP6K1,IQSEC1,JAGN1,KIAA1715,KIF4A,KTN1,LIMS1,LMAN2,LPCAT1,LRRC59,MAGED1,MAVS,MGST3,MLC1,MLEC,MPDU1,MTDH,MYO1…
GO.0098805	whole membrane	41	5.99e-08	ABCD3,ACSL3,AGPAT5,APP,ATG9A,ATP1B2,ATP6AP1,CD63,CHMP1B,CISD1,CPT1A,CSPG4,CYB5R3,DNAJC13,DST,EMD,EPHA2,GABARAPL2,IGF2R,ITGA6,LRP1,LRP8,MAVS,MTDH,MYO10,PHB2,RAB10,RAB1B,RAB5C,RAB8A,RAB8B,RPN2,SCAMP2,SORT1,SPARC,SPRY4,SYNJ2BP,TM9SF2,TMED10,TOMM20,TOMM70A
GO.0044431	Golgi apparatus part	26	9.64e-08	APP,ATG9A,BCAP31,CSPG4,DHCR24,ERGIC1,GABARAPL2,IGF2R,LMAN2,LPCAT1,NCAM1,RAB10,RAB1A,RAB1B,RAB8A,RAB8B,RTN3,SACM1L,SCAMP2,SCAMP3,SORL1,SORT1,STX10,TMED10,VAPA,YKT6
GO.0031988	membrane-bounded vesicle	58	3.03e-07	ARL6IP5,ATP2A2,ATP6AP1,AUP1,AZI1,BCAP31,BMP7,CANX,CD276,CD59,CD63,CD9,CHMP1B,CISD1,CKAP4,CPD,CSPG4,CYB5R3,DNAJC13,DST,GPR56,GSTCD,IGF2R,ITGB8,LMAN2,MGST3,MPDU1,NCAM1,NEDD8,NLGN3,PCDHGC3,PGRMC1,PHB2,PIGT,RAB10,RAB1A,RAB1B,RAB5C,RAB8A,RAB8B,REEP5,RHOC,RPH3A,RPN1,RTN3,RTN4,SCAMP3,SORL1,SORT1,SPARC,TM9SF2,TMED10,TOMM70A,TSPO,TTYH3,USMG5,YKT6,ZMPSTE24
GO.0000139	Golgi membrane	22	3.52e-07	APP,ATG9A,BCAP31,DHCR24,ERGIC1,GABARAPL2,LMAN2,LPCAT1,NCAM1,RAB1A,RAB1B,RAB8A,RAB8B,RTN3,SACM1L,SCAMP2,SCAMP3,SORT1,STX10,TMED10,VAPA,YKT6
GO.0070062	extracellular exosome	50	7.11e-07	APP,ARL6IP5,ATP6AP1,AUP1,CANX,CD276,CD59,CD63,CD9,CHMP1B,CISD1,CKAP4,CPD,CSPG4,CYB5R3,DNAJC13,DST,GPR56,GSTCD,IGF2R,ITGB8,LMAN2,MGST3,MPDU1,NCAM1,NEDD8,PCDHGC3,PGRMC1,PHB2,RAB10,RAB1A,RAB1B,RAB5C,RAB8A,RAB8B,REEP5,RHOC,RTN3,RTN4,SCAMP2,SCAMP3,SORL1,TM9SF2,TMED10,TOMM70A,TSPO,TTYH3,USMG5,YKT6,ZMPSTE24
GO.0043227	membrane-bounded organelle	123	1.03e-06	ACSL3,ACTR8,AGPAT5,APOO,APP,ARL6IP5,ARMC10,ATG9A,ATL3,ATP2A2,ATP6AP1,AUP1,AZI1,BMP7,C15orf23,CANX,CD276,CD59,CD63,CD9,CHCHD2,CHMP1B,CISD1,CKAP4,CLCC1,CPD,CSPG4,CYP51A1,DHCR24,DIAPH3,DNAJC13,DNAJC19,DST,EBP,ELOVL1,EMC7,EMD,EPHX1,ERGIC1,ERLIN1,FADS2,GABARAPL2,GPR56,GSTCD,HM13,HMOX2,HSD17B12,IP6K1,IQSEC1,ITGB8,JAGN1,KIAA1715,KIF4A,KTN1,LBR,LMAN2,LPCAT1,LRRC59,MAGED1,MAVS,MGST3,MLC1,MLEC,MPDU1,MTDH,M…
GO.0043231	intracellular membrane-bounded organelle	115	1.1e-06	ACSL3,ACTR8,AGPAT5,APOO,APP,ARL6IP5,ARMC10,ATG9A,ATL3,ATP2A2,ATP6AP1,AUP1,AZI1,C15orf23,CANX,CD63,CD9,CHCHD2,CHMP1B,CISD1,CKAP4,CLCC1,CSPG4,CYP51A1,DHCR24,DIAPH3,DNAJC13,DNAJC19,DST,EBP,ELOVL1,EMC7,EMD,EPHX1,ERGIC1,ERLIN1,FADS2,GABARAPL2,HM13,HMOX2,HSD17B12,IP6K1,IQSEC1,JAGN1,KIAA1715,KIF4A,KTN1,LBR,LMAN2,LPCAT1,LRRC59,MAGED1,MAVS,MGST3,MLC1,MLEC,MPDU1,MTDH,MYO10,NCAM1,NCLN,NEDD8,NLGN3,NSMCE2,NUP…
GO.0005794	Golgi apparatus	32	1.73e-06	ACSL3,APP,ATG9A,BCAP31,CLCC1,CSPG4,DHCR24,ERGIC1,GABARAPL2,IGF2R,LMAN2,LPCAT1,NCAM1,PAK4,PTGFRN,RAB10,RAB1A,RAB1B,RAB8A,RAB8B,RPH3A,RTN3,SACM1L,SCAMP2,SCAMP3,SORL1,SORT1,SPRY4,STX10,TMED10,VAPA,YKT6
GO.0005925	focal adhesion	16	2.68e-06	CD59,CD9,CD99,CD99L2,CSPG4,DST,EPHA2,IGF2R,ITGA6,LIMS1,LRP1,MRC2,PAK4,PTPLAD1,RAB10,SPRY4
GO.0005635	nuclear envelope	16	3.98e-06	AGPAT5,APP,AZI1,DST,EMD,IGF2R,LBR,LRRC59,MGST3,MTDH,NUP210,RTN4,SORL1,SORT1,TSPO,ZMPSTE24
GO.0043226	organelle	125	5.42e-06	ACSL3,ACTR8,AGPAT5,APOO,APP,ARL6IP5,ARMC10,ATG9A,ATL3,ATP2A2,ATP6AP1,AUP1,AZI1,BMP7,C15orf23,CANX,CD276,CD59,CD63,CD9,CHCHD2,CHMP1B,CISD1,CKAP4,CKAP5,CLCC1,CPD,CSPG4,CYP51A1,DIAPH3,DNAJC13,DNAJC19,DST,EBP,ELOVL1,EMC7,EMD,EPHX1,ERGIC1,ERLIN1,FADS2,GABARAPL2,GPR56,GSTCD,HM13,HMOX2,HSD17B11,HSD17B12,IP6K1,IQSEC1,ITGB8,JAGN1,KIAA1715,KIF4A,KTN1,LBR,LMAN2,LPCAT1,LRP8,LRRC59,MAGED1,MAVS,MGST3,MLC1,MLEC…
GO.0009986	cell surface	21	7.86e-06	APP,CD276,CD59,CD63,CD9,CSPG4,EPHA2,HM13,IGF2R,ITGB8,LMAN2,LSAMP,NCAM1,NLGN3,PHB2,PTGFRN,RHOC,SORT1,SPARC,SYNJ2BP,TMX3
GO.0031968	organelle outer membrane	11	7.86e-06	ACSL3,AGPAT5,CISD1,CPT1A,CYB5R3,EMD,MAVS,PHB2,SYNJ2BP,TOMM20,TOMM70A
GO.0031967	organelle envelope	26	8.48e-06	ABCD3,ACSL3,AGPAT5,APP,AZI1,CISD1,DNAJC19,DST,EMD,IGF2R,LBR,LRRC59,MAVS,MGST3,MTDH,NUP210,PHB2,RTN4,SORL1,SORT1,SYNJ2BP,TOMM20,TOMM70A,UQCRQ,USMG5,ZMPSTE24
GO.0044421	extracellular region part	56	1.23e-05	APOO,APP,ARL6IP5,ATP6AP1,AUP1,AZI1,BMP7,CANX,CD276,CD59,CD63,CD9,CHMP1B,CISD1,CKAP4,CPD,CSPG4,CYB5R3,DNAJC13,DST,GPR56,GSTCD,HSD17B12,IGF2R,ITGA6,ITGB8,LMAN2,MGST3,MPDU1,NCAM1,NEDD8,PCDHGC3,PGRMC1,PHB2,RAB10,RAB1A,RAB1B,RAB5C,RAB8A,RAB8B,REEP5,RHOC,RTN3,RTN4,SCAMP2,SCAMP3,SORL1,SPARC,TM9SF2,TMED10,TOMM70A,TSPO,TTYH3,USMG5,YKT6,ZMPSTE24
GO.0005741	mitochondrial outer membrane	10	1.58e-05	ACSL3,AGPAT5,CISD1,CPT1A,CYB5R3,MAVS,PHB2,SYNJ2BP,TOMM20,TOMM70A
GO.0030055	cell-substrate junction	15	1.58e-05	CD59,CD9,CD99,CD99L2,CSPG4,DST,EPHA2,IGF2R,LIMS1,LRP1,MRC2,PAK4,PTPLAD1,RAB10,SPRY4
GO.0005811	lipid particle	7	1.7e-05	ACSL3,BCAP31,CKAP4,CYB5R3,HSD17B11,LPCAT1,RAB5C
GO.0008250	oligosaccharyltransferase complex	4	3.31e-05	RPN1,RPN2,STT3A,STT3B
GO.0030140	trans-Golgi network transport vesicle	5	6.09e-05	IGF2R,RAB8A,RAB8B,SORT1,TMED10
GO.0005576	extracellular region	60	0.000106	APOO,APP,ARL6IP5,ATP6AP1,AUP1,AZI1,BMP7,CANX,CD276,CD59,CD63,CD9,CHMP1B,CISD1,CKAP4,CPD,CSPG4,CYB5R3,DNAJC13,DST,EPHB3,GPR56,GSTCD,HSD17B11,HSD17B12,IGF2R,ITGA6,ITGB8,LMAN2,LRP8,MGST3,MPDU1,NCAM1,NEDD8,PCDHGC3,PGRMC1,PHB2,PON2,RAB10,RAB1A,RAB1B,RAB5C,RAB8A,RAB8B,REEP5,RHOC,RTN3,RTN4,SCAMP2,SCAMP3,SORL1,THEM6,TM9SF2,TMED10,TOMM70A,TSPO,TTYH3,USMG5,YKT6,ZMPSTE24
GO.0098796	membrane protein complex	22	0.000119	ATP1B2,ATP2A2,CHMP1B,CLCC1,EMC7,ITGA6,ITGB8,PIGT,RPN1,RPN2,SACM1L,SPCS1,SPCS2,STT3A,STT3B,STX10,TMED10,TOMM20,TOMM70A,TTYH3,USMG5,YKT6
GO.0043229	intracellular organelle	114	0.000151	ACSL3,ACTR8,AGPAT5,APOO,APP,ARL6IP5,ARMC10,ATG9A,ATL3,ATP2A2,ATP6AP1,AUP1,AZI1,C15orf23,CANX,CD63,CD9,CHCHD2,CHMP1B,CISD1,CKAP4,CKAP5,CLCC1,CSPG4,CYP51A1,DIAPH3,DNAJC13,DNAJC19,DST,EBP,ELOVL1,EMC7,EMD,EPHX1,ERGIC1,ERLIN1,FADS2,GABARAPL2,HM13,HMOX2,HSD17B11,HSD17B12,IP6K1,IQSEC1,JAGN1,KIAA1715,KIF4A,KTN1,LBR,LMAN2,LPCAT1,LRP8,LRRC59,MAGED1,MAVS,MGST3,MLC1,MLEC,MPDU1,MTDH,MYO10,NCAM1,NCLN,NEDD8,NLG…
GO.0030136	clathrin-coated vesicle	8	0.0002	BCAP31,CD9,IGF2R,LRP1,RAB8A,RAB8B,SORT1,TMED10
GO.0031410	cytoplasmic vesicle	24	0.0002	ATG9A,AZI1,BCAP31,CANX,CD63,CD9,DST,GABARAPL2,IGF2R,MLC1,NLGN3,PIGT,RAB10,RAB1A,RAB5C,RAB8A,RAB8B,RPH3A,RPN1,SCAMP2,SORT1,SPARC,TMED10,YKT6
GO.0005768	endosome	19	0.000219	APP,ATG9A,ATP6AP1,CD63,CHMP1B,DNAJC13,IGF2R,LRP1,MLC1,RAB10,RAB1A,RAB5C,RAB8A,RAB8B,SCAMP2,SORL1,SORT1,TM9SF2,YKT6
GO.0030135	coated vesicle	9	0.000382	APP,BCAP31,CD9,IGF2R,LRP1,RAB8A,RAB8B,SORT1,TMED10
GO.0005641	nuclear envelope lumen	3	0.000573	APP,IGF2R,SORL1
GO.0044440	endosomal part	13	0.000625	APP,ATG9A,ATP6AP1,CD63,CHMP1B,DNAJC13,RAB10,RAB5C,RAB8A,RAB8B,SCAMP2,SORT1,TM9SF2
GO.0030667	secretory granule membrane	6	0.000683	CD63,CD9,RAB8A,RAB8B,SPARC,TMED10
GO.0005793	endoplasmic reticulum-Golgi intermediate compartment	6	0.00108	BCAP31,ERGIC1,LMAN2,RAB1B,TMED10,UGGT2
GO.0016023	cytoplasmic membrane-bounded vesicle	21	0.00132	AZI1,BCAP31,CANX,CD63,CD9,DST,IGF2R,NLGN3,PIGT,RAB10,RAB1A,RAB5C,RAB8A,RAB8B,RPH3A,RPN1,SCAMP2,SORT1,SPARC,TMED10,YKT6
GO.0010008	endosome membrane	12	0.00142	ATG9A,ATP6AP1,CD63,CHMP1B,DNAJC13,RAB10,RAB5C,RAB8A,RAB8B,SCAMP2,SORT1,TM9SF2
GO.0009330	DNA topoisomerase complex (ATP-hydrolyzing)	2	0.00183	TOP2A,TOP2B
GO.0055037	recycling endosome	7	0.00186	ATG9A,MLC1,RAB10,RAB8A,RAB8B,SCAMP2,SORL1
GO.0030139	endocytic vesicle	9	0.00194	CD9,IGF2R,LRP1,NLGN3,RAB10,RAB5C,RAB8A,RAB8B,SPARC
GO.0031984	organelle subcompartment	10	0.00225	APP,ATG9A,BCAP31,IGF2R,KIAA1715,RAB10,SCAMP2,SORL1,SORT1,STX10
GO.0005774	vacuolar membrane	10	0.00282	ATG9A,ATP6AP1,CD63,DNAJC13,GABARAPL2,IGF2R,LRP1,RAB5C,RPN2,SORT1
GO.0005791	rough endoplasmic reticulum	5	0.00354	CANX,HM13,RPN1,RPN2,SEC62
GO.0030141	secretory granule	10	0.00398	APP,AZI1,CD63,CD9,RAB10,RAB8A,RAB8B,RPH3A,SPARC,TMED10
GO.0042470	melanosome	6	0.00429	CANX,CD63,RAB1A,RAB5C,RPN1,TMED10
GO.0044437	vacuolar part	11	0.00429	ATG9A,ATP6AP1,CD63,CSPG4,DNAJC13,GABARAPL2,IGF2R,LRP1,RAB5C,RPN2,SORT1
GO.0033116	endoplasmic reticulum-Golgi intermediate compartment membrane	4	0.00458	BCAP31,ERGIC1,LMAN2,TMED10
GO.0005787	signal peptidase complex	2	0.00464	SPCS1,SPCS2
GO.0031226	intrinsic component of plasma membrane	26	0.00501	APP,ATP1B2,ATP2A2,BCAP31,CD59,CD63,CD81,CD9,CD99,CSPG4,EBP,EPHA2,EPHB3,FADS2,GPR56,IGF2R,ITGA6,ITGB8,KTN1,LMAN2,LRP1,NLGN3,SACM1L,SORL1,TM9SF2,YKT6
GO.0044424	intracellular part	118	0.00514	ACSL3,ACTR8,AGPAT5,APOO,APP,ARL6IP5,ARMC10,ATG9A,ATL3,ATP1B2,ATP2A2,ATP6AP1,AUP1,AZI1,C15orf23,CANX,CCM2,CD63,CD9,CD99,CHCHD2,CHMP1B,CISD1,CKAP4,CKAP5,CLCC1,CSPG4,CYP51A1,DNAJC13,DNAJC19,DST,EBP,ELOVL1,EMC7,EMD,EPHB3,EPHX1,ERGIC1,ERLIN1,FADS2,GABARAPL2,GSTCD,HM13,HMOX2,HSD17B11,HSD17B12,IP6K1,IQSEC1,JAGN1,KIAA1715,KIF4A,KTN1,LBR,LIMS1,LMAN2,LPCAT1,LRP8,LRRC59,MAGED1,MAVS,MGST3,MLC1,MLEC,MPDU1,MTD…
GO.0071556	integral component of lumenal side of endoplasmic reticulum membrane	3	0.00515	BCAP31,CANX,HM13
GO.0098553	lumenal side of endoplasmic reticulum membrane	3	0.00515	BCAP31,CANX,HM13
GO.0005622	intracellular	120	0.00615	ACSL3,ACTR8,AGPAT5,APOO,APP,ARL6IP5,ARMC10,ATG9A,ATL3,ATP1B2,ATP2A2,ATP6AP1,AUP1,AZI1,C15orf23,CANX,CCM2,CD63,CD9,CD99,CHCHD2,CHMP1B,CISD1,CKAP4,CKAP5,CLCC1,CSPG4,CYP51A1,DNAJC13,DNAJC19,DST,EBP,ELOVL1,EMC7,EMD,EPHA2,EPHB3,EPHX1,ERGIC1,ERLIN1,FADS2,GABARAPL2,GPR56,GSTCD,HM13,HMOX2,HSD17B11,HSD17B12,IP6K1,IQSEC1,JAGN1,KIAA1715,KIF4A,KTN1,LBR,LIMS1,LMAN2,LPCAT1,LRP8,LRRC59,MAGED1,MAVS,MGST3,MLC1,ML…
GO.0098791	Golgi subcompartment	9	0.00622	APP,ATG9A,BCAP31,IGF2R,RAB10,SCAMP2,SORL1,SORT1,STX10
GO.0005887	integral component of plasma membrane	25	0.0064	APP,ATP1B2,ATP2A2,BCAP31,CD63,CD81,CD9,CD99,CSPG4,EBP,EPHA2,EPHB3,FADS2,GPR56,IGF2R,ITGA6,ITGB8,KTN1,LMAN2,LRP1,NLGN3,SACM1L,SORL1,TM9SF2,YKT6
GO.0055038	recycling endosome membrane	4	0.00739	RAB10,RAB8A,RAB8B,SCAMP2
GO.0030133	transport vesicle	7	0.00755	APP,IGF2R,RAB8A,RAB8B,SCAMP2,SORT1,TMED10
GO.0030054	cell junction	20	0.0077	APP,CD59,CD9,CD99,CD99L2,CSPG4,DST,EPHA2,IGF2R,LIMS1,LRP1,LSAMP,MRC2,MTDH,NLGN3,PAK4,PTPLAD1,RAB10,RPH3A,SPRY4
GO.0005802	trans-Golgi network	7	0.00825	APP,ATG9A,IGF2R,RAB10,SCAMP2,SORL1,STX10
GO.0071944	cell periphery	54	0.0117	APP,ATP1B2,BCAP31,CD276,CD63,CD99,CD99L2,CKAP4,CSPG4,DST,EBP,EPHA2,EPHB3,FADS2,FAM115A,GPR56,HM13,HMOX2,IGF2R,ITGA6,ITGB8,KTN1,LIMS1,LMAN2,LRP1,LRP8,LSAMP,MAGED1,MTDH,MYO10,NCAM1,NLGN3,PARP14,PCDHGC3,PHB2,PON2,PRKAR1B,RAB10,RAB5C,RAB8A,RAB8B,RHOC,RPH3A,RTN4,SACM1L,SORL1,SORT1,SPRY4,STIM2,TM9SF2,TMED10,TTYH3,VAPA,YKT6
GO.0005773	vacuole	13	0.012	ATG9A,ATP6AP1,CD63,CSPG4,DNAJC13,GABARAPL2,IGF2R,LRP1,MLC1,PON2,RAB5C,RPN2,SORT1
GO.0005886	plasma membrane	53	0.0145	APP,ATP1B2,BCAP31,CD276,CD63,CD99,CD99L2,CKAP4,CSPG4,DST,EBP,EPHA2,EPHB3,FADS2,FAM115A,GPR56,HM13,HMOX2,IGF2R,ITGA6,ITGB8,KTN1,LIMS1,LMAN2,LRP1,LRP8,LSAMP,MAGED1,MTDH,MYO10,NCAM1,NLGN3,PARP14,PCDHGC3,PON2,PRKAR1B,RAB10,RAB5C,RAB8A,RAB8B,RHOC,RPH3A,RTN4,SACM1L,SORL1,SORT1,SPRY4,STIM2,TM9SF2,TMED10,TTYH3,VAPA,YKT6
GO.0005623	cell	127	0.0161	ACSL3,ACTR8,AGPAT5,APOO,APP,ARL6IP5,ARMC10,ATG9A,ATL3,ATP1B2,ATP2A2,ATP6AP1,AUP1,AZI1,C15orf23,CANX,CCM2,CD276,CD63,CD99,CD99L2,CHCHD2,CHMP1B,CISD1,CKAP4,CKAP5,CLCC1,CSPG4,CYP51A1,DNAJC13,DNAJC19,DST,EBP,ELOVL1,EMC7,EMD,EPHA2,EPHB3,EPHX1,ERGIC1,ERLIN1,FADS2,FAM115A,GABARAPL2,GPR56,GSTCD,HM13,HMOX2,HSD17B11,HSD17B12,IP6K1,IQSEC1,ITGA6,ITGB8,JAGN1,KIAA1715,KIF4A,KTN1,LBR,LIMS1,LMAN2,LPCAT1,LRP8,LRR…
GO.0005778	peroxisomal membrane	4	0.0166	ABCD3,ACSL3,MAVS,RAB8B
GO.0030056	hemidesmosome	2	0.0177	DST,ITGA6
GO.0031092	platelet alpha granule membrane	2	0.0177	CD9,SPARC
GO.0000421	autophagosome membrane	3	0.0222	ATG9A,GABARAPL2,RPN2
GO.0031965	nuclear membrane	8	0.0222	AZI1,EMD,LBR,MTDH,NUP210,SORT1,TSPO,ZMPSTE24
GO.0044464	cell part	126	0.0226	ACSL3,ACTR8,AGPAT5,APOO,APP,ARL6IP5,ARMC10,ATG9A,ATL3,ATP1B2,ATP2A2,ATP6AP1,AUP1,AZI1,C15orf23,CANX,CCM2,CD276,CD63,CD99,CD99L2,CHCHD2,CHMP1B,CISD1,CKAP4,CKAP5,CLCC1,CSPG4,CYP51A1,DNAJC13,DNAJC19,DST,EBP,ELOVL1,EMC7,EMD,EPHA2,EPHB3,EPHX1,ERGIC1,ERLIN1,FADS2,FAM115A,GABARAPL2,GPR56,GSTCD,HM13,HMOX2,HSD17B11,HSD17B12,IP6K1,IQSEC1,ITGA6,ITGB8,JAGN1,KIAA1715,KIF4A,KTN1,LBR,LIMS1,LMAN2,LPCAT1,LRP8,LRR…
GO.0044233	ER-mitochondrion membrane contact site	2	0.0237	CANX,TOMM20
GO.0044459	plasma membrane part	31	0.0263	APP,ATP1B2,BCAP31,CD276,CD59,CD63,CD99,CSPG4,DST,EBP,EPHA2,EPHB3,FADS2,GPR56,IGF2R,ITGA6,ITGB8,KTN1,LMAN2,LRP1,LRP8,MTDH,MYO10,NCAM1,NLGN3,SACM1L,SORL1,SPRY4,TM9SF2,TMED10,YKT6
GO.0005742	mitochondrial outer membrane translocase complex	2	0.0305	TOMM20,TOMM70A
GO.0012506	vesicle membrane	10	0.0305	ATP2A2,CD63,CD9,LRP1,RAB10,RAB8A,RAB8B,SPARC,TMED10,YKT6
GO.0071782	endoplasmic reticulum tubular network	2	0.0475	KIAA1715,RAB10
GO.0000407	pre-autophagosomal structure	3	0.0485	ATG9A,GABARAPL2,RAB1B
Gos - increased
BP
#pathway ID	pathway description	observed gene count	false discovery rate	matching proteins in your network (labels)
GO.0006414	translational elongation	25	5.73e-28	EEF1D,MRPS30,MRPS5,PTCD3,RPL10,RPL13,RPL13A,RPL15,RPL17,RPL19,RPL21,RPL24,RPL26,RPL27,RPL27A,RPL3,RPL35,RPL36,RPL3L,RPL7,RPL7A,RPL8,RPS13,RPS4X,RPS8
GO.0006415	translational termination	24	1.65e-27	MRPS30,MRPS5,PTCD3,RPL10,RPL13,RPL13A,RPL15,RPL17,RPL19,RPL21,RPL24,RPL26,RPL27,RPL27A,RPL3,RPL35,RPL36,RPL3L,RPL7,RPL7A,RPL8,RPS13,RPS4X,RPS8
GO.0006614	SRP-dependent cotranslational protein targeting to membrane	21	5.56e-27	RPL10,RPL13,RPL13A,RPL15,RPL17,RPL19,RPL21,RPL24,RPL26,RPL27,RPL27A,RPL3,RPL35,RPL36,RPL3L,RPL7,RPL7A,RPL8,RPS13,RPS4X,RPS8
GO.0019083	viral transcription	21	7.9e-27	RPL10,RPL13,RPL13A,RPL15,RPL17,RPL19,RPL21,RPL24,RPL26,RPL27,RPL27A,RPL3,RPL35,RPL36,RPL3L,RPL7,RPL7A,RPL8,RPS13,RPS4X,RPS8
GO.0000184	nuclear-transcribed mRNA catabolic process, nonsense-mediated decay	21	1.32e-26	RPL10,RPL13,RPL13A,RPL15,RPL17,RPL19,RPL21,RPL24,RPL26,RPL27,RPL27A,RPL3,RPL35,RPL36,RPL3L,RPL7,RPL7A,RPL8,RPS13,RPS4X,RPS8
GO.0019080	viral gene expression	21	2.75e-26	RPL10,RPL13,RPL13A,RPL15,RPL17,RPL19,RPL21,RPL24,RPL26,RPL27,RPL27A,RPL3,RPL35,RPL36,RPL3L,RPL7,RPL7A,RPL8,RPS13,RPS4X,RPS8
GO.0006413	translational initiation	24	1.68e-25	MRPS30,MRPS5,PTCD3,RPL10,RPL13,RPL13A,RPL15,RPL17,RPL19,RPL21,RPL24,RPL26,RPL27,RPL27A,RPL3,RPL35,RPL36,RPL3L,RPL7,RPL7A,RPL8,RPS13,RPS4X,RPS8
GO.0019058	viral life cycle	22	1.13e-21	ALYREF,RPL10,RPL13,RPL13A,RPL15,RPL17,RPL19,RPL21,RPL24,RPL26,RPL27,RPL27A,RPL3,RPL35,RPL36,RPL3L,RPL7,RPL7A,RPL8,RPS13,RPS4X,RPS8
GO.0072594	establishment of protein localization to organelle	23	8.36e-20	HSPA9,RPL10,RPL13,RPL13A,RPL15,RPL17,RPL19,RPL21,RPL24,RPL26,RPL27,RPL27A,RPL3,RPL35,RPL36,RPL3L,RPL7,RPL7A,RPL8,RPS13,RPS4X,RPS8,TIMM8B
GO.0006605	protein targeting	23	2.96e-18	HSPA9,RPL10,RPL13,RPL13A,RPL15,RPL17,RPL19,RPL21,RPL24,RPL26,RPL27,RPL27A,RPL3,RPL35,RPL36,RPL3L,RPL7,RPL7A,RPL8,RPS13,RPS4X,RPS8,TIMM8B
GO.0044270	cellular nitrogen compound catabolic process	22	8.3e-18	ALDH6A1,RPL10,RPL13,RPL13A,RPL15,RPL17,RPL19,RPL21,RPL24,RPL26,RPL27,RPL27A,RPL3,RPL35,RPL36,RPL3L,RPL7,RPL7A,RPL8,RPS13,RPS4X,RPS8
GO.0046700	heterocycle catabolic process	22	8.3e-18	ALDH6A1,RPL10,RPL13,RPL13A,RPL15,RPL17,RPL19,RPL21,RPL24,RPL26,RPL27,RPL27A,RPL3,RPL35,RPL36,RPL3L,RPL7,RPL7A,RPL8,RPS13,RPS4X,RPS8
GO.1901361	organic cyclic compound catabolic process	22	6.79e-17	ALDH6A1,RPL10,RPL13,RPL13A,RPL15,RPL17,RPL19,RPL21,RPL24,RPL26,RPL27,RPL27A,RPL3,RPL35,RPL36,RPL3L,RPL7,RPL7A,RPL8,RPS13,RPS4X,RPS8
GO.0043604	amide biosynthetic process	22	7.69e-17	ASNS,DARS2,EEF1D,LARS2,MRPS30,MRPS5,MTHFD1L,MTHFD2,PTCD3,RPL10,RPL13,RPL17,RPL21,RPL24,RPL27A,RPL3,RPL35,RPL36,RPL3L,RPL7,RPL7A,RPS13
GO.0033365	protein localization to organelle	23	4.15e-16	HSPA9,RPL10,RPL13,RPL13A,RPL15,RPL17,RPL19,RPL21,RPL24,RPL26,RPL27,RPL27A,RPL3,RPL35,RPL36,RPL3L,RPL7,RPL7A,RPL8,RPS13,RPS4X,RPS8,TIMM8B
GO.1901575	organic substance catabolic process	33	1.06e-15	ALDH6A1,CLPX,DBT,GLDC,GLUD1,HMGCL,LONP1,MCCC2,MUT,PCCA,PDHA1,RPL10,RPL13,RPL13A,RPL15,RPL17,RPL19,RPL21,RPL24,RPL26,RPL27,RPL27A,RPL3,RPL35,RPL36,RPL3L,RPL7,RPL7A,RPL8,RPS13,RPS4X,RPS8,SESN2
GO.0016071	mRNA metabolic process	23	2.23e-15	ALYREF,RPL10,RPL13,RPL13A,RPL15,RPL17,RPL19,RPL21,RPL24,RPL26,RPL27,RPL27A,RPL3,RPL35,RPL36,RPL3L,RPL7,RPL7A,RPL8,RPS13,RPS4X,RPS8,SCAF8
GO.0044248	cellular catabolic process	32	2.24e-15	ALDH6A1,CLPX,DBT,GLDC,GLUD1,HMGCL,LONP1,MCCC2,MUT,PCCA,RPL10,RPL13,RPL13A,RPL15,RPL17,RPL19,RPL21,RPL24,RPL26,RPL27,RPL27A,RPL3,RPL35,RPL36,RPL3L,RPL7,RPL7A,RPL8,RPS13,RPS4X,RPS8,SESN2
GO.0043603	cellular amide metabolic process	23	5.45e-15	ASNS,DARS2,EEF1D,LARS2,MCCC2,MRPS30,MRPS5,MTHFD1L,PCCA,PTCD3,RPL10,RPL13,RPL17,RPL21,RPL24,RPL27A,RPL3,RPL35,RPL36,RPL3L,RPL7,RPL7A,RPS13
GO.0006412	translation	19	6.63e-15	DARS2,EEF1D,LARS2,MRPS30,MRPS5,PTCD3,RPL10,RPL13,RPL17,RPL21,RPL24,RPL27A,RPL3,RPL35,RPL36,RPL3L,RPL7,RPL7A,RPS13
GO.1901564	organonitrogen compound metabolic process	32	4.4e-14	ALDH6A1,ASNS,ATP5B,DARS2,DBT,EEF1D,GLDC,GLUD1,HMGCL,LARS2,MMAB,MRPS30,MRPS5,MTHFD1L,MUT,PCCA,PDHA1,PTCD3,RPL10,RPL13,RPL17,RPL21,RPL24,RPL27A,RPL3,RPL35,RPL36,RPL3L,RPL7,RPL7A,RPS13,SDHAF2
GO.0071822	protein complex subunit organization	30	1.35e-13	HDAC3,HIST1H2BO,HMGCL,LONP1,MRPS30,MRPS5,MSRB2,NDUFAF7,PTCD3,RPL10,RPL13,RPL13A,RPL15,RPL17,RPL19,RPL21,RPL24,RPL26,RPL27,RPL27A,RPL3,RPL35,RPL36,RPL3L,RPL7,RPL7A,RPL8,RPS13,RPS4X,RPS8
GO.0016482	cytoplasmic transport	23	1.61e-13	ALYREF,RPL10,RPL13,RPL13A,RPL15,RPL17,RPL19,RPL21,RPL24,RPL26,RPL27,RPL27A,RPL3,RPL35,RPL36,RPL3L,RPL7,RPL7A,RPL8,RPS13,RPS4X,RPS8,TIMM8B
GO.0016032	viral process	23	1.68e-13	ALYREF,RPL10,RPL13,RPL13A,RPL15,RPL17,RPL19,RPL21,RPL24,RPL26,RPL27,RPL27A,RPL3,RPL35,RPL36,RPL3L,RPL7,RPL7A,RPL8,RPS13,RPS4X,RPS8,SPEN
GO.1902580	single-organism cellular localization	24	3.81e-13	HSPA9,LRPPRC,RPL10,RPL13,RPL13A,RPL15,RPL17,RPL19,RPL21,RPL24,RPL26,RPL27,RPL27A,RPL3,RPL35,RPL36,RPL3L,RPL7,RPL7A,RPL8,RPS13,RPS4X,RPS8,TIMM8B
GO.1901566	organonitrogen compound biosynthetic process	25	5.54e-13	ASNS,ATP5B,DARS2,EEF1D,GLUD1,LARS2,MMAB,MRPS30,MRPS5,MTHFD1L,MTHFD2,PTCD3,RPL10,RPL13,RPL17,RPL21,RPL24,RPL27A,RPL3,RPL35,RPL36,RPL3L,RPL7,RPL7A,RPS13
GO.0044265	cellular macromolecule catabolic process	23	8.01e-13	CLPX,LONP1,RPL10,RPL13,RPL13A,RPL15,RPL17,RPL19,RPL21,RPL24,RPL26,RPL27,RPL27A,RPL3,RPL35,RPL36,RPL3L,RPL7,RPL7A,RPL8,RPS13,RPS4X,RPS8
GO.0006886	intracellular protein transport	22	2.28e-12	RPL10,RPL13,RPL13A,RPL15,RPL17,RPL19,RPL21,RPL24,RPL26,RPL27,RPL27A,RPL3,RPL35,RPL36,RPL3L,RPL7,RPL7A,RPL8,RPS13,RPS4X,RPS8,TIMM8B
GO.1902582	single-organism intracellular transport	25	2.46e-11	ALYREF,ATP5B,LRPPRC,RPL10,RPL13,RPL13A,RPL15,RPL17,RPL19,RPL21,RPL24,RPL26,RPL27,RPL27A,RPL3,RPL35,RPL36,RPL3L,RPL7,RPL7A,RPL8,RPS13,RPS4X,RPS8,TIMM8B
GO.0043933	macromolecular complex subunit organization	30	2.32e-09	BRIX1,HDAC3,HIST1H2BO,HMGCL,LONP1,MRPS30,MRPS5,MSRB2,NDUFAF7,PTCD3,RPL10,RPL13,RPL13A,RPL15,RPL17,RPL19,RPL21,RPL26,RPL27,RPL27A,RPL3,RPL35,RPL36,RPL3L,RPL7,RPL7A,RPL8,RPS13,RPS4X,RPS8
GO.0034613	cellular protein localization	22	1.06e-08	RPL10,RPL13,RPL13A,RPL15,RPL17,RPL19,RPL21,RPL24,RPL26,RPL27,RPL27A,RPL3,RPL35,RPL36,RPL3L,RPL7,RPL7A,RPL8,RPS13,RPS4X,RPS8,TIMM8B
GO.0006725	cellular aromatic compound metabolic process	43	1.29e-08	ALDH6A1,ALYREF,ATP5B,DARS2,DDX18,EEF1D,GAR1,GMEB2,HDAC3,LARS2,LONP1,LRPPRC,MCCC2,MMAB,MTHFD1L,MUT,NRF1,PDHA1,PMF1,RPL10,RPL13,RPL13A,RPL15,RPL17,RPL19,RPL21,RPL24,RPL27,RPL27A,RPL3,RPL35,RPL36,RPL3L,RPL7,RPL7A,RPL8,RPS13,RPS4X,RPS8,SCAF8,SDHAF2,SPEN,SSBP1
GO.0046483	heterocycle metabolic process	43	1.29e-08	ALDH6A1,ALYREF,ATP5B,DARS2,DDX18,EEF1D,GAR1,GMEB2,HDAC3,LARS2,LONP1,LRPPRC,MMAB,MTHFD1L,MUT,NRF1,PCCA,PDHA1,PMF1,RPL10,RPL13,RPL13A,RPL15,RPL17,RPL19,RPL21,RPL24,RPL27,RPL27A,RPL3,RPL35,RPL36,RPL3L,RPL7,RPL7A,RPL8,RPS13,RPS4X,RPS8,SCAF8,SDHAF2,SPEN,SSBP1
GO.1901360	organic cyclic compound metabolic process	43	6.16e-08	ALDH6A1,ALYREF,ATP5B,DARS2,DDX18,EEF1D,GAR1,GMEB2,HDAC3,LARS2,LONP1,LRPPRC,MMAB,MTHFD1L,MUT,NRF1,PCCA,PDHA1,PMF1,RPL10,RPL13,RPL13A,RPL15,RPL17,RPL19,RPL21,RPL24,RPL27,RPL27A,RPL3,RPL35,RPL36,RPL3L,RPL7,RPL7A,RPL8,RPS13,RPS4X,RPS8,SCAF8,SDHAF2,SPEN,SSBP1
GO.0018130	heterocycle biosynthetic process	34	1.32e-07	ALYREF,ATP5B,EEF1D,GMEB2,HDAC3,LRPPRC,MMAB,MTHFD1L,MTHFD2,NRF1,PMF1,RPL10,RPL13,RPL13A,RPL15,RPL17,RPL19,RPL21,RPL24,RPL26,RPL27,RPL27A,RPL3,RPL35,RPL36,RPL3L,RPL7,RPL7A,RPL8,RPS13,RPS4X,RPS8,SESN2,SPEN
GO.0019438	aromatic compound biosynthetic process	34	1.39e-07	ALYREF,ATP5B,EEF1D,GMEB2,HDAC3,LRPPRC,MMAB,MTHFD1L,MTHFD2,NRF1,PMF1,RPL10,RPL13,RPL13A,RPL15,RPL17,RPL19,RPL21,RPL24,RPL26,RPL27,RPL27A,RPL3,RPL35,RPL36,RPL3L,RPL7,RPL7A,RPL8,RPS13,RPS4X,RPS8,SESN2,SPEN
GO.0006807	nitrogen compound metabolic process	45	1.67e-07	ALDH6A1,ALYREF,ASNS,ATP5B,DARS2,DBT,DDX18,EEF1D,GAR1,GLDC,GLUD1,GMEB2,HDAC3,HMGCL,LARS2,LONP1,LRPPRC,MMAB,MRPS30,MRPS5,MTHFD1L,MUT,NRF1,PCCA,PDHA1,PMF1,PTCD3,RPL10,RPL13,RPL17,RPL21,RPL24,RPL27A,RPL3,RPL35,RPL36,RPL3L,RPL7,RPL7A,RPS13,RPS8,SCAF8,SDHAF2,SPEN,SSBP1
GO.0006139	nucleobase-containing compound metabolic process	40	2.57e-07	ALDH6A1,ALYREF,ATP5B,DARS2,DDX18,EEF1D,GAR1,GMEB2,HDAC3,LARS2,LONP1,LRPPRC,MCCC2,NRF1,PDHA1,PMF1,RPL10,RPL13,RPL13A,RPL15,RPL17,RPL19,RPL21,RPL24,RPL27,RPL27A,RPL3,RPL35,RPL36,RPL3L,RPL7,RPL7A,RPL8,RPS13,RPS4X,RPS8,SCAF8,SDHAF2,SPEN,SSBP1
GO.1901362	organic cyclic compound biosynthetic process	34	3.36e-07	ALYREF,ATP5B,EEF1D,GMEB2,HDAC3,LRPPRC,MMAB,MTHFD1L,MTHFD2,NRF1,PMF1,RPL10,RPL13,RPL13A,RPL15,RPL17,RPL19,RPL21,RPL24,RPL26,RPL27,RPL27A,RPL3,RPL35,RPL36,RPL3L,RPL7,RPL7A,RPL8,RPS13,RPS4X,RPS8,SESN2,SPEN
GO.0071702	organic substance transport	25	7.4e-07	ALYREF,LRPPRC,RPL10,RPL13,RPL13A,RPL15,RPL17,RPL19,RPL21,RPL24,RPL26,RPL27,RPL27A,RPL3,RPL35,RPL36,RPL3L,RPL7,RPL7A,RPL8,RPS13,RPS4X,RPS8,SESN2,TIMM8B
GO.0034641	cellular nitrogen compound metabolic process	42	1.27e-06	ALDH6A1,ALYREF,ASNS,ATP5B,DARS2,DBT,DDX18,EEF1D,GAR1,GLUD1,GMEB2,HDAC3,LARS2,LONP1,LRPPRC,MMAB,MRPS30,MRPS5,MTHFD1L,NRF1,PCCA,PDHA1,PMF1,PTCD3,RPL10,RPL13,RPL17,RPL21,RPL24,RPL27A,RPL3,RPL35,RPL36,RPL3L,RPL7,RPL7A,RPS13,RPS8,SCAF8,SDHAF2,SPEN,SSBP1
GO.0016070	RNA metabolic process	34	1.65e-06	ALYREF,DARS2,DDX18,EEF1D,GAR1,GMEB2,HDAC3,LARS2,LRPPRC,NRF1,PMF1,RPL10,RPL13,RPL13A,RPL15,RPL17,RPL19,RPL21,RPL24,RPL27,RPL27A,RPL3,RPL35,RPL36,RPL3L,RPL7,RPL7A,RPL8,RPS13,RPS4X,RPS8,SCAF8,SESN2,SPEN
GO.0032774	RNA biosynthetic process	30	2.28e-06	ALYREF,EEF1D,GMEB2,HDAC3,LRPPRC,NRF1,PMF1,RPL10,RPL13,RPL13A,RPL15,RPL17,RPL19,RPL21,RPL24,RPL26,RPL27,RPL27A,RPL3,RPL35,RPL36,RPL3L,RPL7,RPL7A,RPL8,RPS13,RPS4X,RPS8,SESN2,SPEN
GO.0034654	nucleobase-containing compound biosynthetic process	31	5.49e-06	ALYREF,ATP5B,EEF1D,GMEB2,HDAC3,LRPPRC,NRF1,PMF1,RPL10,RPL13,RPL13A,RPL15,RPL17,RPL19,RPL21,RPL24,RPL26,RPL27,RPL27A,RPL3,RPL35,RPL36,RPL3L,RPL7,RPL7A,RPL8,RPS13,RPS4X,RPS8,SESN2,SPEN
GO.0007005	mitochondrion organization	12	5.59e-06	ATP5B,DARS2,HMGCL,HSPA9,LONP1,MRPS30,MRPS5,NDUFAF7,NRF1,PTCD3,SESN2,TIMM8B
GO.0046395	carboxylic acid catabolic process	9	6.12e-06	ALDH6A1,DBT,GLDC,GLUD1,HMGCL,MCCC2,MUT,PCCA,SESN2
GO.0051641	cellular localization	25	6.12e-06	ALYREF,ATP5B,LRPPRC,RPL10,RPL13,RPL13A,RPL15,RPL17,RPL19,RPL21,RPL24,RPL26,RPL27,RPL27A,RPL3,RPL35,RPL36,RPL3L,RPL7,RPL7A,RPL8,RPS13,RPS4X,RPS8,TIMM8B
GO.0006520	cellular amino acid metabolic process	11	6.59e-06	ALDH6A1,ASNS,DARS2,DBT,GLDC,GLUD1,HMGCL,LARS2,MCCC2,MTHFD1L,MUT
GO.0090304	nucleic acid metabolic process	35	9.43e-06	ALYREF,DARS2,DDX18,EEF1D,GAR1,GMEB2,HDAC3,LARS2,LONP1,LRPPRC,NRF1,PMF1,RPL10,RPL13,RPL13A,RPL15,RPL17,RPL19,RPL21,RPL24,RPL27,RPL27A,RPL3,RPL35,RPL36,RPL3L,RPL7,RPL7A,RPL8,RPS13,RPS4X,RPS8,SCAF8,SPEN,SSBP1
GO.0016043	cellular component organization	38	1.19e-05	ATP5B,BRIX1,CDC42EP1,DARS2,HDAC3,HIST1H2BO,HSPA9,IFRD1,LONP1,MRPS30,MRPS5,MSRB2,NDUFAF7,NRF1,PMF1,PTCD3,RPL10,RPL13,RPL13A,RPL15,RPL17,RPL19,RPL21,RPL26,RPL27,RPL27A,RPL3,RPL35,RPL36,RPL3L,RPL7,RPL7A,RPL8,RPS13,RPS4X,RPS8,SESN2,TIMM8B
GO.0033036	macromolecule localization	24	1.35e-05	ALYREF,LRPPRC,RPL10,RPL13,RPL13A,RPL15,RPL17,RPL19,RPL21,RPL24,RPL26,RPL27,RPL27A,RPL3,RPL35,RPL36,RPL3L,RPL7,RPL7A,RPL8,RPS13,RPS4X,RPS8,TIMM8B
GO.0051704	multi-organism process	25	1.52e-05	ALYREF,BPI,NRF1,RPL10,RPL13,RPL13A,RPL15,RPL17,RPL19,RPL21,RPL24,RPL26,RPL27,RPL27A,RPL3,RPL35,RPL36,RPL3L,RPL7,RPL7A,RPL8,RPS13,RPS4X,RPS8,SPEN
GO.0044271	cellular nitrogen compound biosynthetic process	32	1.95e-05	ALYREF,ASNS,ATP5B,DARS2,EEF1D,GMEB2,HDAC3,LARS2,LRPPRC,MMAB,MRPS30,MRPS5,MTHFD1L,MTHFD2,NRF1,PMF1,PTCD3,RPL10,RPL13,RPL17,RPL21,RPL24,RPL27A,RPL3,RPL35,RPL36,RPL3L,RPL7,RPL7A,RPS13,SESN2,SPEN
GO.0019752	carboxylic acid metabolic process	15	2.27e-05	ALDH6A1,ASNS,DARS2,DBT,GLDC,GLUD1,HMGCL,L2HGDH,LARS2,MCCC2,MTHFD1L,MUT,PCCA,PDHX,SESN2
GO.0055114	oxidation-reduction process	16	6.57e-05	ALDH6A1,ATP5B,ECSIT,ETFB,GLDC,GLRX5,GLUD1,L2HGDH,MSRB2,MTHFD1L,MTHFD2,MUT,PCCA,PDHA1,SDHAF2,SESN2
GO.0071840	cellular component organization or biogenesis	37	7.18e-05	ATP5B,BRIX1,CDC42EP1,DARS2,GAR1,HDAC3,HIST1H2BO,HSPA9,IFRD1,LONP1,MRPS30,MRPS5,MSRB2,NDUFAF7,NRF1,PMF1,PTCD3,RPL10,RPL13,RPL13A,RPL15,RPL17,RPL19,RPL21,RPL27,RPL27A,RPL3,RPL35,RPL36,RPL3L,RPL7,RPL8,RPS13,RPS4X,RPS8,SESN2,TIMM8B
GO.0044249	cellular biosynthetic process	36	8.76e-05	ALYREF,ASNS,ATP5B,DARS2,EEF1D,GLUD1,GMEB2,HDAC3,HMGCL,LARS2,LRPPRC,MMAB,MRPS30,MRPS5,MTHFD1L,MTHFD2,NRF1,PDHA1,PMF1,PTCD3,RPL10,RPL13,RPL17,RPL21,RPL24,RPL27A,RPL3,RPL35,RPL36,RPL3L,RPL7,RPL7A,RPS13,SESN2,SPEN,SSBP1
GO.0009083	branched-chain amino acid catabolic process	4	9.54e-05	ALDH6A1,DBT,HMGCL,MCCC2
GO.1901576	organic substance biosynthetic process	36	0.000127	ALYREF,ASNS,ATP5B,DARS2,EEF1D,GLUD1,GMEB2,HDAC3,HMGCL,LARS2,LRPPRC,MMAB,MRPS30,MRPS5,MTHFD1L,MTHFD2,NRF1,PDHA1,PMF1,PTCD3,RPL10,RPL13,RPL17,RPL21,RPL24,RPL27A,RPL3,RPL35,RPL36,RPL3L,RPL7,RPL7A,RPS13,SESN2,SPEN,SSBP1
GO.0044237	cellular metabolic process	50	0.000181	ALDH6A1,ALYREF,ASNS,ATP5B,DARS2,DBT,DDX18,EEF1D,ETFB,GAR1,GLDC,GLUD1,GMEB2,HDAC3,L2HGDH,LARS2,LONP1,LRPPRC,MMAB,MRPS30,MRPS5,MSRB2,MTHFD1L,MTHFD2,MUT,NRF1,NT5DC2,PCCA,PDHX,PMF1,PTCD3,RPL10,RPL13,RPL17,RPL21,RPL24,RPL27A,RPL3,RPL35,RPL36,RPL3L,RPL7,RPL7A,RPS13,RPS8,SCAF8,SDHAF2,SPEN,SSBP1,TIMM8B
GO.1901605	alpha-amino acid metabolic process	8	0.000327	ALDH6A1,ASNS,GLDC,GLUD1,HMGCL,MCCC2,MTHFD1L,MUT
GO.0009063	cellular amino acid catabolic process	6	0.000342	ALDH6A1,DBT,GLDC,GLUD1,HMGCL,MCCC2
GO.0044765	single-organism transport	26	0.000416	ALYREF,GAR1,LRPPRC,RPL10,RPL13,RPL13A,RPL15,RPL17,RPL19,RPL21,RPL24,RPL26,RPL27,RPL27A,RPL3,RPL35,RPL36,RPL3L,RPL7,RPL7A,RPL8,RPS13,RPS4X,RPS8,SESN2,TIMM8B
GO.1901606	alpha-amino acid catabolic process	5	0.00219	ALDH6A1,GLDC,GLUD1,HMGCL,MCCC2
GO.0010467	gene expression	30	0.00275	ALYREF,DARS2,EEF1D,GAR1,GMEB2,HDAC3,LARS2,LRPPRC,MRPS30,MRPS5,NRF1,PMF1,PTCD3,RPL10,RPL13,RPL17,RPL21,RPL24,RPL27A,RPL3,RPL35,RPL36,RPL3L,RPL7,RPL7A,RPS13,RPS8,SCAF8,SESN2,SPEN
GO.0044763	single-organism cellular process	53	0.00308	ALDH6A1,ALYREF,ASNS,CDC42EP1,CKAP2,DARS2,DBT,EEF1D,ETFB,GAR1,GLDC,GLRX5,GLUD1,HDAC3,HMGCL,L2HGDH,LARS2,LRPPRC,MMAB,MRPS30,MRPS5,MSRB2,MTHFD1L,MTHFD2,MUT,PCCA,PDHX,PMF1,PTCD3,RPL10,RPL13,RPL13A,RPL15,RPL17,RPL19,RPL21,RPL26,RPL27,RPL27A,RPL3,RPL35,RPL36,RPL3L,RPL7,RPL7A,RPL8,RPS13,RPS4X,RPS8,SDHAF2,SESN2,SPEN,SSBP1
GO.0034645	cellular macromolecule biosynthetic process	28	0.0055	ALYREF,DARS2,EEF1D,GMEB2,HDAC3,LARS2,LRPPRC,MRPS30,MRPS5,NRF1,PMF1,PTCD3,RPL10,RPL13,RPL17,RPL21,RPL24,RPL27A,RPL3,RPL35,RPL36,RPL3L,RPL7,RPL7A,RPS13,SESN2,SPEN,SSBP1
GO.0044281	small molecule metabolic process	20	0.00574	ALDH6A1,ASNS,ATP5B,DARS2,DBT,ETFB,GLDC,GLUD1,HDAC3,HMGCL,L2HGDH,LARS2,MMAB,MTHFD1L,MTHFD2,MUT,PCCA,PDHX,SDHAF2,SESN2
GO.0042273	ribosomal large subunit biogenesis	3	0.00681	BRIX1,RPL24,RPL7
GO.0044267	cellular protein metabolic process	26	0.00744	ASNS,DARS2,EEF1D,HDAC3,L2HGDH,LARS2,LONP1,MRPS30,MRPS5,MSRB2,PTCD3,RPL10,RPL13,RPL17,RPL21,RPL24,RPL27A,RPL3,RPL35,RPL36,RPL3L,RPL7,RPL7A,RPS13,SDHAF2,TIMM8B
GO.0042254	ribosome biogenesis	6	0.0101	BRIX1,GAR1,RPL24,RPL7,RPL7A,RPS8
GO.0044238	primary metabolic process	46	0.0132	ALDH6A1,ALYREF,ASNS,DARS2,DBT,DDX18,EEF1D,GAR1,GLDC,GLUD1,GMEB2,HDAC3,HMGCL,L2HGDH,LARS2,LONP1,LRPPRC,MRPS30,MRPS5,MSRB2,MTHFD1L,MUT,NRF1,OXCT1,PCCA,PMF1,PTCD3,RPL10,RPL13,RPL17,RPL21,RPL24,RPL27A,RPL3,RPL35,RPL36,RPL3L,RPL7,RPL7A,RPS13,RPS8,SCAF8,SDHAF2,SPEN,SSBP1,TIMM8B
GO.1901607	alpha-amino acid biosynthetic process	4	0.0156	ASNS,GLUD1,MTHFD1L,MTHFD2
GO.0000027	ribosomal large subunit assembly	2	0.0177	BRIX1,RPL24
GO.0006552	leucine catabolic process	2	0.0177	HMGCL,MCCC2
GO.0008152	metabolic process	49	0.0222	ALDH6A1,ALYREF,ASNS,DARS2,DBT,DDX18,ECSIT,EEF1D,ETFB,GAR1,GLRX5,GLUD1,GMEB2,HDAC3,L2HGDH,LARS2,LONP1,LRPPRC,MMAB,MRPS30,MRPS5,MSRB2,MTHFD1L,MTHFD2,MUT,NDUFAF7,NRF1,NT5DC2,PMF1,PTCD3,RPL10,RPL13,RPL17,RPL21,RPL24,RPL27A,RPL3,RPL35,RPL36,RPL3L,RPL7,RPL7A,RPS13,RPS8,SCAF8,SDHAF2,SPEN,SSBP1,TIMM8B
GO.0071704	organic substance metabolic process	46	0.0236	ALDH6A1,ALYREF,ASNS,DARS2,DBT,DDX18,EEF1D,GAR1,GLDC,GLUD1,GMEB2,HDAC3,L2HGDH,LARS2,LONP1,LRPPRC,MMAB,MRPS30,MRPS5,MSRB2,MTHFD1L,MUT,NRF1,PCCA,PDHX,PMF1,PTCD3,RPL10,RPL13,RPL17,RPL21,RPL24,RPL27A,RPL3,RPL35,RPL36,RPL3L,RPL7,RPL7A,RPS13,RPS8,SCAF8,SDHAF2,SPEN,SSBP1,TIMM8B
GO.0019626	short-chain fatty acid catabolic process	2	0.0354	MUT,PCCA
GO.0046950	cellular ketone body metabolic process	2	0.0467	HMGCL,OXCT1
GO.0006767	water-soluble vitamin metabolic process	4	0.0498	MCCC2,MMAB,MUT,PCCA
CC
#pathway ID	pathway description	observed gene count	false discovery rate	matching proteins in your network (labels)
GO.0022626	cytosolic ribosome	19	2.12e-25	RPL10,RPL13,RPL13A,RPL17,RPL19,RPL21,RPL24,RPL27,RPL27A,RPL3,RPL35,RPL36,RPL3L,RPL7,RPL7A,RPL8,RPS13,RPS4X,RPS8
GO.0022625	cytosolic large ribosomal subunit	16	6.77e-25	RPL10,RPL13,RPL13A,RPL17,RPL19,RPL21,RPL24,RPL27,RPL27A,RPL3,RPL35,RPL36,RPL3L,RPL7,RPL7A,RPL8
GO.0044391	ribosomal subunit	18	8.76e-21	MRPS5,RPL10,RPL13,RPL13A,RPL17,RPL19,RPL21,RPL24,RPL27,RPL27A,RPL3,RPL35,RPL36,RPL3L,RPL7,RPL7A,RPS13,RPS8
GO.0015934	large ribosomal subunit	15	3.8e-20	RPL10,RPL13,RPL13A,RPL17,RPL19,RPL21,RPL24,RPL27,RPL27A,RPL3,RPL35,RPL36,RPL3L,RPL7,RPL7A
GO.0005840	ribosome	19	4.22e-19	MRPS30,MRPS5,RPL10,RPL13,RPL13A,RPL17,RPL19,RPL21,RPL24,RPL27,RPL27A,RPL3,RPL35,RPL36,RPL3L,RPL7,RPL7A,RPS13,RPS8
GO.0005759	mitochondrial matrix	22	1.8e-18	ALDH6A1,ATP5B,CLPX,DARS2,DBT,ETFB,GLUD1,HMGCL,HSPA9,LARS2,LONP1,LRPPRC,MCCC2,MMAB,MRPS5,MUT,OXCT1,PCCA,PDHA1,PDHX,SDHAF2,SSBP1
GO.0005739	mitochondrion	35	1.01e-16	ALDH6A1,ATP5B,C14orf159,CCDC90B,CLPX,DARS2,DBT,ECSIT,ETFB,GLDC,GLRX5,GLUD1,HSPA9,L2HGDH,LARS2,LONP1,LRPPRC,MCCC2,MMAB,MRPS30,MRPS5,MSRB2,MTHFD1L,MTHFD2,MUT,NDUFAF7,OXCT1,PCCA,PDHA1,PDHX,PTCD3,SDHAF2,SESN2,SSBP1,TIMM8B
GO.0044429	mitochondrial part	25	8e-14	ALDH6A1,ATP5B,CLPX,DARS2,DBT,ETFB,GLUD1,HSPA9,L2HGDH,LARS2,LONP1,LRPPRC,MCCC2,MMAB,MRPS30,MRPS5,MUT,OXCT1,PCCA,PDHA1,PDHX,PTCD3,SDHAF2,SSBP1,TIMM8B
GO.0030529	ribonucleoprotein complex	22	1.78e-13	ALYREF,GAR1,LRPPRC,MRPS30,MRPS5,RPL10,RPL13,RPL13A,RPL17,RPL19,RPL21,RPL24,RPL27,RPL27A,RPL3,RPL35,RPL36,RPL3L,RPL7A,RPS13,RPS8,SCAF8
GO.0031974	membrane-enclosed lumen	46	3.46e-12	ALDH6A1,ALYREF,ATP5B,BRIX1,CLPX,DARS2,DBT,DDX18,ECSIT,EEF1D,ETFB,GAR1,GLUD1,GMEB2,HDAC3,HIST1H2BO,HMGCL,HSPA9,LARS2,LONP1,LRPPRC,MCCC2,MMAB,MRPS5,MUT,NRF1,OXCT1,PCCA,PDHA1,PDHX,RPL13,RPL13A,RPL19,RPL21,RPL3,RPL35,RPL36,RPL7,RPL7A,RPL8,RPS13,SCAF8,SDHAF2,SPEN,SSBP1,TIMM8B
GO.0070013	intracellular organelle lumen	45	6.25e-12	ALDH6A1,ALYREF,ATP5B,BRIX1,CLPX,DARS2,DBT,DDX18,ECSIT,EEF1D,ETFB,GAR1,GLUD1,GMEB2,HDAC3,HIST1H2BO,HMGCL,HSPA9,LARS2,LONP1,LRPPRC,MCCC2,MMAB,MRPS5,MUT,NRF1,OXCT1,PCCA,PDHA1,PDHX,RPL13,RPL13A,RPL19,RPL21,RPL3,RPL35,RPL36,RPL7,RPL7A,RPL8,RPS13,SCAF8,SDHAF2,SPEN,SSBP1
GO.0044444	cytoplasmic part	58	4.24e-11	ALDH6A1,ALYREF,ASNS,ATP5B,C14orf159,CCDC90B,CDC42EP1,CLPX,DARS2,DBT,ECSIT,EEF1D,ETFB,GLDC,GLRX5,GLUD1,HDAC3,HSPA9,L2HGDH,LARS2,LONP1,LRPPRC,MCCC2,MMAB,MRPS30,MRPS5,MSRB2,MTHFD1L,MTHFD2,MUT,NDUFAF7,OXCT1,PCCA,PDHA1,PDHX,PMF1,PTCD3,RPL10,RPL13,RPL13A,RPL17,RPL19,RPL21,RPL24,RPL27,RPL27A,RPL3,RPL35,RPL36,RPL3L,RPL7,RPL7A,RPS13,RPS8,SDHAF2,SERPINB8,SSBP1,TIMM8B
GO.0044446	intracellular organelle part	58	2.34e-10	ALDH6A1,ALYREF,ATP5B,BRIX1,CKAP2,CLPX,DARS2,DBT,DDX18,ECSIT,EEF1D,ETFB,GAR1,GLUD1,GMEB2,HDAC3,HIST1H2BO,HIST2H2AC,HSPA9,L2HGDH,LARS2,LONP1,LRPPRC,MCCC2,MMAB,MRPS30,MRPS5,MUT,NRF1,OXCT1,PCCA,PDHA1,PDHX,PMF1,PTCD3,RPL10,RPL13,RPL13A,RPL17,RPL19,RPL21,RPL24,RPL27,RPL27A,RPL3,RPL35,RPL36,RPL3L,RPL7,RPL7A,RPL8,RPS13,RPS8,SCAF8,SDHAF2,SPEN,SSBP1,TIMM8B
GO.0043229	intracellular organelle	68	3.58e-09	ALDH6A1,ALYREF,ATP5B,BRIX1,C14orf159,CCDC90B,CDC42EP1,CKAP2,CLPX,DARS2,DBT,DDX18,ECSIT,EEF1D,ETFB,GAR1,GLDC,GLRX5,GLUD1,GMEB2,HDAC3,HIST1H2BO,HIST2H2AC,HSPA9,IFRD1,L2HGDH,LARS2,LONP1,LRPPRC,MCCC2,MMAB,MRPS30,MRPS5,MSRB2,MTHFD1L,MTHFD2,MUT,NDUFAF7,NRF1,OXCT1,PCCA,PDHA1,PDHX,PMF1,PTCD3,RPL10,RPL13,RPL13A,RPL17,RPL19,RPL21,RPL24,RPL27,RPL27A,RPL3,RPL35,RPL36,RPL3L,RPL7,RPL7A,RPL8,RPS13,SCAF8,SDHAF2,…
GO.0005737	cytoplasm	64	7.86e-09	ALDH6A1,ALYREF,ASNS,ATP5B,BPI,C14orf159,CCDC90B,CDC42EP1,CKAP2,CLPX,DARS2,DBT,ECSIT,EEF1D,ETFB,GLDC,GLRX5,GLUD1,GMEB2,HDAC3,HSPA9,IFRD1,L2HGDH,LARS2,LONP1,LRPPRC,MCCC2,MMAB,MRPS30,MRPS5,MSRB2,MTHFD1L,MTHFD2,MUT,NDUFAF7,NRF1,OXCT1,PCCA,PDHA1,PDHX,PMF1,PTCD3,RPL10,RPL13,RPL13A,RPL17,RPL19,RPL21,RPL24,RPL27,RPL27A,RPL3,RPL35,RPL36,RPL3L,RPL7,RPL7A,RPL8,RPS13,RPS8,SDHAF2,SERPINB8,SSBP1,TIMM8B
GO.0043226	organelle	70	7.95e-09	ALDH6A1,ALYREF,ATP5B,BPI,BRIX1,C14orf159,CCDC90B,CDC42EP1,CKAP2,CLPX,DARS2,DBT,DDX18,ECSIT,EEF1D,ETFB,GAR1,GLDC,GLRX5,GLUD1,GMEB2,HDAC3,HIST1H2BO,HIST2H2AC,HSPA9,IFRD1,L2HGDH,LARS2,LONP1,LRPPRC,MCCC2,MMAB,MRPS30,MRPS5,MSRB2,MTHFD1L,MTHFD2,MUT,NDUFAF7,NRF1,OXCT1,PCCA,PDHA1,PDHX,PMF1,PTCD3,RPL10,RPL13,RPL13A,RPL17,RPL19,RPL21,RPL24,RPL27,RPL27A,RPL3,RPL35,RPL36,RPL3L,RPL7,RPL7A,RPL8,RPS13,SCAF8,SDH…
GO.0042645	mitochondrial nucleoid	7	1.16e-08	ATP5B,CLPX,DBT,HSPA9,LONP1,LRPPRC,SSBP1
GO.0043232	intracellular non-membrane-bounded organelle	37	1.49e-08	ATP5B,BRIX1,CDC42EP1,CKAP2,CLPX,DBT,DDX18,EEF1D,GAR1,HDAC3,HIST1H2BO,HIST2H2AC,HSPA9,LONP1,LRPPRC,MRPS30,MRPS5,PMF1,RPL10,RPL13,RPL13A,RPL17,RPL19,RPL21,RPL24,RPL27,RPL27A,RPL3,RPL35,RPL36,RPL3L,RPL7,RPL7A,RPL8,RPS13,RPS8,SSBP1
GO.0043231	intracellular membrane-bounded organelle	64	3.66e-08	ALDH6A1,ALYREF,ATP5B,BRIX1,C14orf159,CCDC90B,CDC42EP1,CLPX,DARS2,DBT,DDX18,ECSIT,EEF1D,ETFB,GAR1,GLDC,GLRX5,GLUD1,GMEB2,HDAC3,HIST1H2BO,HIST2H2AC,HSPA9,IFRD1,L2HGDH,LARS2,LONP1,LRPPRC,MCCC2,MMAB,MRPS30,MRPS5,MSRB2,MTHFD1L,MTHFD2,MUT,NDUFAF7,NRF1,OXCT1,PCCA,PDHA1,PDHX,PMF1,PTCD3,RPL10,RPL13,RPL13A,RPL17,RPL19,RPL21,RPL27,RPL3,RPL35,RPL36,RPL7,RPL7A,RPL8,RPS13,SCAF8,SDHAF2,SESN2,SPEN,SSBP1,TIMM8B
GO.0043227	membrane-bounded organelle	67	5.95e-08	ALDH6A1,ALYREF,ATP5B,BPI,BRIX1,C14orf159,CCDC90B,CDC42EP1,CLPX,DARS2,DBT,DDX18,ECSIT,EEF1D,ETFB,GAR1,GLDC,GLRX5,GLUD1,GMEB2,HDAC3,HIST1H2BO,HIST2H2AC,HSPA9,IFRD1,L2HGDH,LARS2,LONP1,LRPPRC,MCCC2,MMAB,MRPS30,MRPS5,MSRB2,MTHFD1L,MTHFD2,MUT,NDUFAF7,NRF1,OXCT1,PCCA,PDHA1,PDHX,PMF1,PTCD3,RPL10,RPL13,RPL13A,RPL17,RPL19,RPL21,RPL24,RPL27,RPL3,RPL35,RPL36,RPL7,RPL7A,RPL8,RPS13,SCAF8,SDHAF2,SERPINB8,SESN2,…
GO.0044424	intracellular part	69	2.84e-07	ALDH6A1,ALYREF,ASNS,ATP5B,BPI,BRIX1,C14orf159,CCDC90B,CDC42EP1,CKAP2,CLPX,DARS2,DBT,DDX18,ECSIT,EEF1D,ETFB,GAR1,GLDC,GLRX5,GLUD1,GMEB2,HDAC3,HIST1H2BO,HIST2H2AC,HSPA9,IFRD1,L2HGDH,LARS2,LONP1,LRPPRC,MCCC2,MMAB,MRPS30,MRPS5,MSRB2,MTHFD1L,MTHFD2,MUT,NDUFAF7,NRF1,OXCT1,PCCA,PDHA1,PDHX,PMF1,PTCD3,RPL10,RPL13,RPL13A,RPL17,RPL19,RPL21,RPL24,RPL27,RPL27A,RPL3,RPL35,RPL36,RPL3L,RPL7A,RPL8,RPS13,SCAF8,SDH…
GO.0005622	intracellular	69	1.17e-06	ALDH6A1,ALYREF,ASNS,ATP5B,BPI,BRIX1,C14orf159,CCDC90B,CDC42EP1,CKAP2,CLPX,DARS2,DBT,DDX18,ECSIT,EEF1D,ETFB,GAR1,GLDC,GLRX5,GLUD1,GMEB2,HDAC3,HIST1H2BO,HIST2H2AC,HSPA9,IFRD1,L2HGDH,LARS2,LONP1,LRPPRC,MCCC2,MMAB,MRPS30,MRPS5,MSRB2,MTHFD1L,MTHFD2,MUT,NDUFAF7,NRF1,OXCT1,PCCA,PDHA1,PDHX,PMF1,PTCD3,RPL10,RPL13,RPL13A,RPL17,RPL19,RPL21,RPL24,RPL27,RPL27A,RPL3,RPL35,RPL36,RPL3L,RPL7A,RPL8,RPS13,SCAF8,SDH…
GO.0005730	nucleolus	16	4.63e-06	BRIX1,DDX18,EEF1D,GAR1,HSPA9,RPL13,RPL13A,RPL19,RPL21,RPL3,RPL35,RPL36,RPL7,RPL7A,RPL8,RPS13
GO.0005925	focal adhesion	11	7.47e-06	CDC42EP1,HSPA9,RPL13A,RPL19,RPL27,RPL3,RPL7,RPL7A,RPL8,RPS13,TNC
GO.0005829	cytosol	28	0.000222	ALYREF,ASNS,EEF1D,HDAC3,MCCC2,PCCA,PMF1,RPL10,RPL13,RPL13A,RPL17,RPL19,RPL21,RPL24,RPL27,RPL27A,RPL3,RPL35,RPL36,RPL3L,RPL7,RPL7A,RPL8,RPS13,RPS4X,RPS8,SERPINB8,SESN2
GO.0032991	macromolecular complex	34	0.000291	ALYREF,ATP5B,CKAP2,CLPX,DBT,EEF1D,GAR1,HDAC3,HIST1H2BO,HIST2H2AC,MRPS30,MRPS5,PDHA1,PDHX,PMF1,RPL10,RPL13,RPL13A,RPL17,RPL19,RPL21,RPL24,RPL27,RPL27A,RPL3,RPL35,RPL36,RPL3L,RPL7A,RPS13,RPS8,SCAF8,SPEN,TIMM8B
GO.0031981	nuclear lumen	28	0.000579	ALDH6A1,ALYREF,BRIX1,CLPX,DARS2,DDX18,ECSIT,EEF1D,GAR1,GMEB2,HDAC3,HIST1H2BO,HSPA9,LRPPRC,NRF1,RPL13,RPL13A,RPL19,RPL21,RPL3,RPL35,RPL36,RPL7,RPL7A,RPL8,RPS13,SCAF8,SPEN
GO.0044464	cell part	66	0.00365	ALDH6A1,ALYREF,ASNS,ATP5B,BRIX1,C14orf159,CCDC90B,CDC42EP1,CKAP2,CLPX,DARS2,DBT,DDX18,ECSIT,EEF1D,ETFB,GAR1,GLDC,GLUD1,GMEB2,HDAC3,HIST1H2BO,HIST2H2AC,HSPA9,IFRD1,L2HGDH,LARS2,LONP1,LRPPRC,MCCC2,MMAB,MRPS30,MRPS5,MSRB2,MTHFD1L,MTHFD2,MUT,NDUFAF7,NRF1,OXCT1,PCCA,PDHX,PMF1,PTCD3,RPL10,RPL13,RPL13A,RPL17,RPL19,RPL21,RPL24,RPL27,RPL27A,RPL3,RPL35,RPL36,RPL3L,RPL7A,RPL8,RPS13,SCAF8,SDHAF2,SERPINB8,SPE…
GO.0005623	cell	66	0.00401	ALDH6A1,ALYREF,ASNS,ATP5B,BRIX1,C14orf159,CCDC90B,CDC42EP1,CKAP2,CLPX,DARS2,DBT,DDX18,ECSIT,EEF1D,ETFB,GAR1,GLDC,GLUD1,GMEB2,HDAC3,HIST1H2BO,HIST2H2AC,HSPA9,IFRD1,L2HGDH,LARS2,LONP1,LRPPRC,MCCC2,MMAB,MRPS30,MRPS5,MSRB2,MTHFD1L,MTHFD2,MUT,NDUFAF7,NRF1,OXCT1,PCCA,PDHX,PMF1,PTCD3,RPL10,RPL13,RPL13A,RPL17,RPL19,RPL21,RPL24,RPL27,RPL27A,RPL3,RPL35,RPL36,RPL3L,RPL7A,RPL8,RPS13,SCAF8,SDHAF2,SERPINB8,SPE…
GO.0019866	organelle inner membrane	9	0.00538	ATP5B,CLPX,HMGCL,L2HGDH,LRPPRC,MRPS30,MRPS5,PTCD3,TIMM8B
GO.0022627	cytosolic small ribosomal subunit	3	0.0126	RPS13,RPS4X,RPS8
GO.0005743	mitochondrial inner membrane	8	0.0152	ATP5B,CLPX,HMGCL,L2HGDH,MRPS30,MRPS5,PTCD3,TIMM8B
GO.0045254	pyruvate dehydrogenase complex	2	0.0158	PDHA1,PDHX
GO.0005634	nucleus	38	0.041	ALDH6A1,ALYREF,ATP5B,BRIX1,CLPX,DARS2,DDX18,ECSIT,EEF1D,GAR1,GLRX5,GMEB2,HDAC3,HIST1H2BO,HIST2H2AC,HSPA9,IFRD1,LRPPRC,NRF1,PDHA1,PMF1,RPL13,RPL13A,RPL17,RPL19,RPL21,RPL27,RPL3,RPL35,RPL36,RPL7,RPL7A,RPL8,RPS13,SCAF8,SESN2,SPEN,SSBP1
GO.0098798	mitochondrial protein complex	4	0.0473	ATP5B,CLPX,DBT,TIMM8B
GANT/Gos - decreased
BP
#pathway ID	pathway description	observed gene count	false discovery rate	matching proteins in your network (labels)
GO.0000278	mitotic cell cycle	23	0.000209	ANLN,AZI1,CCNB1,CDC25B,CHEK1,CHMP1B,CKAP5,CUL1,KIF4A,NUP210,PDS5A,PDS5B,POLD1,PPP2CA,PRKACA,PRKDC,RAB8B,RB1,SUN2,TOP2A,TOP2B,TYMS,VRK1
GO.1903047	mitotic cell cycle process	22	0.000209	ANLN,AZI1,CCNB1,CDC25B,CHEK1,CHMP1B,CKAP5,CUL1,KIF4A,NUP210,PDS5A,PDS5B,PPP2CA,PRKACA,PRKDC,RAB8B,RB1,SUN2,TOP2A,TOP2B,TYMS,VRK1
GO.0000819	sister chromatid segregation	8	0.000838	CCNB1,CHMP1B,CIT,PDS5A,PDS5B,RB1,TOP2A,TOP2B
GO.0007346	regulation of mitotic cell cycle	16	0.00104	ANLN,CCNB1,CDC123,CDC25B,CHEK1,CHMP1B,CIT,CUL1,MEPCE,PAK4,PCID2,PRKDC,RB1,RNASEH2B,TOP2A,TOP2B
GO.0022402	cell cycle process	23	0.00411	ANLN,AZI1,CCNB1,CDC123,CHMP1B,CKAP5,CUL1,DST,KIF4A,NUP210,PDS5A,PDS5B,POLD1,PPP2CA,PRKACA,PRKDC,RAB8B,RB1,SUN2,TOP2A,TOP2B,TYMS,VRK1
GO.0007049	cell cycle	26	0.00602	ANLN,AZI1,CCNB1,CDC123,CHMP1B,CKAP5,CUL1,DST,FANCI,KIF4A,LIG3,NUP210,PAK4,PDS5A,PDS5B,POLD1,PPP2CA,PRKACA,PRKDC,RAB8B,RB1,SUN2,TOP2A,TOP2B,TYMS,VRK1
GO.0006996	organelle organization	41	0.00857	ABCD3,ANLN,ATG9A,ATP2A2,AZI1,CBX4,CCNB1,CHEK1,CHMP1B,CISD2,CKAP5,COPA,DNAJC13,DOPEY2,DST,FMNL2,IQSEC1,KIAA0101,KIF4A,LIG3,MFN2,MTCH2,NUP210,PAK4,PDS5A,PDS5B,POLD1,POLR1B,PPP2CA,PRKACA,PRKDC,PTGFRN,RAB8B,RB1,SUN2,SURF4,TOP2A,TOP2B,VAMP5,VAPA,VRK1
GO.0071840	cellular component organization or biogenesis	58	0.00969	ABCD3,ANLN,AP2M1,ARHGEF7,ATG9A,ATP2A2,AZI1,CBX4,CCNB1,CHEK1,CHMP1B,CISD2,CKAP5,COPA,CPT1A,CST3,DNAJC13,DOPEY2,DST,EIF2C2,EPHA2,EXOSC10,FEZ1,FMNL2,IQSEC1,ITGA7,KIAA0101,KIF4A,LIG3,MFN2,MTCH2,NLGN3,NMD3,NOP56,NUP210,PAK4,PDS5A,PDS5B,POLD1,POLR1B,PPP2CA,PRKACA,PRKDC,PRPF6,PTGFRN,RAB8B,RB1,RPL10A,RPS5,RRP1,SRP19,SRPRB,SUN2,SURF4,TOP2A,TRIO,VAPA,VRK1
GO.0000086	G2/M transition of mitotic cell cycle	8	0.0148	AZI1,CCNB1,CDC25B,CHEK1,CKAP5,CUL1,PRKACA,RAB8B
GO.0044802	single-organism membrane organization	17	0.0148	ATG9A,ATP2A2,CCNB1,COPA,MFN2,MTCH2,NLGN3,NUP210,PPP2CA,RAB8B,RPL10A,RPS5,SRP19,SRPRB,SUN2,VAPA,VRK1
GO.0051301	cell division	14	0.0148	ANLN,CCNB1,CDC123,CDC25B,CHMP1B,CIT,CKAP5,KIF4A,LIG3,PDS5A,PDS5B,RB1,TOP2A,VRK1
GO.0061024	membrane organization	19	0.0163	AP2M1,ATG9A,ATP2A2,CCNB1,CHMP1B,COPA,MFN2,MTCH2,NLGN3,NUP210,PPP2CA,RAB8B,RPL10A,RPS5,SRP19,SRPRB,SUN2,VAPA,VRK1
GO.0000070	mitotic sister chromatid segregation	6	0.0174	CCNB1,CHMP1B,CIT,PDS5A,PDS5B,RB1
GO.0044772	mitotic cell cycle phase transition	11	0.0217	AZI1,CCNB1,CDC25B,CHEK1,CIT,CKAP5,CUL1,PRKACA,RAB8B,RB1,TYMS
GO.0006997	nucleus organization	7	0.0311	CCNB1,CHMP1B,NUP210,POLR1B,PPP2CA,SUN2,VRK1
GO.0051179	localization	51	0.0311	ADRBK1,ANLN,AP2M1,APOO,ARHGEF7,ATP2A2,AZI1,CCNB1,CKAP5,CLCC1,CPT1A,CSPG4,DNAJC13,DOPEY2,DST,EPHA2,ERGIC1,EXOSC10,FAM115A,FEZ1,ITGA6,ITGA7,KIF4A,LDLR,LRP1,LRP8,MFN2,MRC2,NCS1,NDUFA4,NEDD8,NLGN3,NMD3,NUP210,PAK4,PRKACA,PRPF6,RAB8B,RB1,RPH3A,RPL10A,RPS5,SGPL1,SORL1,SRP19,SRPRB,SUN2,TOP2B,UQCRQ,VAPA,VRK1
GO.1902589	single-organism organelle organization	30	0.0311	ANLN,ATG9A,AZI1,CCNB1,CHEK1,CHMP1B,CISD2,CKAP5,COPA,DST,FMNL2,IQSEC1,KIAA0101,KIF4A,MFN2,MTCH2,PAK4,PARP1,PDS5A,PDS5B,POLD1,PRKDC,RAB8B,RB1,SUN2,TOP2A,TOP2B,VAMP5,VAPA,VRK1
GO.0016043	cellular component organization	54	0.0392	ABCD3,ANLN,AP2M1,ARHGEF7,ATG9A,ATP2A2,AZI1,CBX4,CCNB1,CHEK1,CHMP1B,CISD2,CKAP5,COPA,CPT1A,CST3,DNAJC13,DOPEY2,DST,EIF2C2,EPHA2,FEZ1,FMNL2,IQSEC1,ITGA7,KIAA0101,KIF4A,LIG3,MFN2,MTCH2,NLGN3,NUP210,PAK4,PDS5A,PDS5B,POLD1,POLR1B,PPP2CA,PRKACA,PRKDC,PRPF6,PTGFRN,RAB8B,RB1,RPL10A,RPS5,SRP19,SRPRB,SUN2,SURF4,TOP2A,TRIO,VAPA,VRK1
GO.1902954	regulation of early endosome to recycling endosome transport	2	0.0392	DNAJC13,SORL1
CC
#pathway ID	pathway description	observed gene count	false discovery rate	matching proteins in your network (labels)
GO.0044446	intracellular organelle part	90	6.37e-06	AGPAT5,ANLN,AP2M1,ATG9A,ATP2A2,AZI1,BUD31,CBX4,CCNB1,CDC25B,CHMP1B,CISD2,CKAP5,COPA,CSPG4,CST3,CUL1,DHX36,DNAJC13,DOPEY2,DST,ECE1,EIF2C2,EMC3,EPHX1,ERGIC1,EXOSC10,FADS2,FANCI,FEZ1,HM13,HMGN4,HNRNPD,KIAA0101,KIF4A,LDLR,LIG3,LRP1,LRP8,LRRC59,MAGED1,MFN2,MGST3,MTCH2,NCS1,NDUFA4,NDUFB5,NDUFC1,NMD3,NOP56,NUP210,OAS3,PARP1,PDS5A,PDS5B,PGAP1,PHF6,POLD1,POLR1A,POLR1B,POLR2B,POLR2I,PPP2CA,PRKACA,PRKDC,PRP…
GO.0005789	endoplasmic reticulum membrane	24	1.88e-05	AGPAT5,ATG9A,ATP2A2,CISD2,DST,EMC3,EPHX1,ERGIC1,FADS2,HM13,LRRC59,MGST3,NUP210,PGAP1,PTGFRN,PTPLAD1,SEC61A1,SGPL1,SRPRB,STT3A,STT3B,SURF4,TMX1,VAPA
GO.0032991	macromolecular complex	62	1.88e-05	AP2M1,APOO,ARHGEF7,ATP2A2,BUD31,CBX4,CCNB1,CHEK1,CHMP1B,CISD2,CKAP5,CLCC1,COPA,CUL1,DST,EIF2C2,EMC3,FEZ1,HMGN4,HNRNPD,ITGA6,ITGA7,KIF4A,LDLR,LIG3,LRP1,MAGED1,NDUFA4,NDUFB5,NDUFC1,NOP56,PARP1,PCBP4,PDS5A,PDS5B,PHF6,POLD1,POLR1A,POLR1B,POLR2B,POLR2I,PPP2CA,PRKACA,PRKDC,PRPF6,RB1,RNASEH2B,RPH3A,RPL10A,RPS5,RRP1,SACM1L,SORL1,SRP19,SRPRB,STT3A,STT3B,SUN2,TELO2,TOP2A,TOP2B,VAMP5
GO.0042175	nuclear outer membrane-endoplasmic reticulum membrane network	24	1.88e-05	AGPAT5,ATG9A,ATP2A2,CISD2,DST,EMC3,EPHX1,ERGIC1,FADS2,HM13,LRRC59,MGST3,NUP210,PGAP1,PTGFRN,PTPLAD1,SEC61A1,SGPL1,SRPRB,STT3A,STT3B,SURF4,TMX1,VAPA
GO.0098588	bounding membrane of organelle	40	1.88e-05	ABCD3,AGPAT5,AP2M1,ATG9A,ATP2A2,CHMP1B,CISD2,COPA,CPT1A,DNAJC13,DOPEY2,DST,ECE1,EMC3,EPHX1,ERGIC1,FADS2,HM13,LDLR,LRP1,LRRC59,MFN2,MGST3,MTCH2,NCS1,NUP210,PGAP1,PTGFRN,PTPLAD1,RAB8B,RPH3A,SEC61A1,SGPL1,SRPRB,STT3A,STT3B,SUN2,SURF4,TMX1,VAPA
GO.0031090	organelle membrane	47	2.62e-05	AGPAT5,AP2M1,ATG9A,ATP2A2,AZI1,CHMP1B,CISD2,COPA,CST3,DNAJC13,DOPEY2,DST,ECE1,EMC3,EPHX1,ERGIC1,FADS2,HM13,LDLR,LRP1,LRRC59,MFN2,MGST3,MTCH2,NCS1,NDUFA4,NDUFB5,NDUFC1,NUP210,PGAP1,PTGFRN,PTPLAD1,RAB8B,RPH3A,SEC61A1,SGPL1,SLC27A1,SRPRB,STT3A,STT3B,SUN2,SURF4,TMX1,TYMS,UQCRQ,VAMP5,VAPA
GO.0005737	cytoplasm	102	8.91e-05	ADRBK1,AGPAT5,ANLN,AP2M1,APOO,ARHGEF7,ATG9A,ATP2A2,AZI1,C12orf57,CCNB1,CD99,CDC123,CDC25B,CHCHD2,CHEK1,CHMP1B,CISD2,CKAP5,CLCC1,COPA,CSPG4,CST3,CUL1,DHX36,DNAJC13,DOPEY2,DST,ECE1,EIF2C2,EMC3,EPHX1,ERGIC1,EXOSC10,FADS2,FANCI,FBXL16,FMNL2,HM13,HNRNPD,HSD17B11,IMPACT,IQSEC1,ITGA7,KIAA0101,KIF4A,LDLR,LIG3,LRRC59,MAGED1,MFN2,MGST3,MTCH2,NDUFA4,NDUFB5,NDUFC1,NEDD8,NLGN3,NMD3,NOP56,NUP210,OAS3,OLIG2,PAK…
GO.0016020	membrane	92	8.91e-05	ADRBK1,AGPAT5,AP2M1,APOO,ATG9A,ATP2A2,AZI1,BRAT1,CCNB1,CD276,CD99,CD99L2,CHMP1B,CISD2,CIT,CKAP5,CLCC1,COPA,CPD,CSPG4,CST3,DHRS7,DNAJC13,DOPEY2,DST,ECE1,EIF2C2,EMC3,EPHA2,EPHX1,ERGIC1,EXOSC10,FADS2,FAM115A,FANCI,FEZ1,HEATR5B,HM13,IQSEC1,ITGA6,KIF4A,LDLR,LRP1,LRP8,LRRC59,LSAMP,MAGED1,MAGED2,MFN2,MGST3,MRC2,NCS1,NDUFA4,NDUFB5,NDUFC1,NLGN3,NMD3,NOP56,NUP210,OAS3,PARP1,PARP14,PDS5A,PGAP1,POLD1,POLR2B,…
GO.0005924	cell-substrate adherens junction	14	0.000146	ARHGEF7,CD99,CD99L2,CSPG4,DST,EPHA2,ITGA6,ITGA7,LRP1,MRC2,PAK4,PTPLAD1,RPS5,SPRY4
GO.0044444	cytoplasmic part	80	0.000431	ADRBK1,AGPAT5,ANLN,AP2M1,APOO,ARHGEF7,ATG9A,ATP2A2,AZI1,CCNB1,CDC25B,CHCHD2,CHEK1,CHMP1B,CISD2,CKAP5,CLCC1,COPA,CSPG4,CST3,CUL1,DHX36,DNAJC13,DOPEY2,DST,ECE1,EIF2C2,EMC3,EPHX1,ERGIC1,FADS2,FEZ1,FMNL2,HM13,HNRNPD,KIAA0101,KIF4A,LDLR,LIG3,LRRC59,MFN2,MGST3,MTCH2,NDUFA4,NDUFB5,NDUFC1,NEDD8,NLGN3,NUP210,OAS3,PAK4,PARP1,PDS5A,PDS5B,PGAP1,PPP2CA,PRKDC,PTGFRN,PTPLAD1,RPS5,SACS,SERF2,SGPL1,SLC27A1,SORL1,…
GO.0005925	focal adhesion	13	0.000502	ARHGEF7,CD99,CD99L2,CSPG4,DST,EPHA2,ITGA6,LRP1,MRC2,PAK4,PTPLAD1,RPS5,SPRY4
GO.0030055	cell-substrate junction	13	0.000596	ARHGEF7,CD99,CD99L2,CSPG4,DST,EPHA2,ITGA7,LRP1,MRC2,PAK4,PTPLAD1,RPS5,SPRY4
GO.0031300	intrinsic component of organelle membrane	10	0.00144	CPT1A,ECE1,EMC3,HM13,MFN2,SACM1L,SEC61A1,SGPL1,SUN2,VAMP5
GO.0043231	intracellular membrane-bounded organelle	100	0.00144	AGPAT5,ANLN,AP2M1,APOO,ATG9A,ATP2A2,AZI1,BRAT1,BUD31,CBX4,CCNB1,CDC25B,CHCHD2,CHEK1,CHMP1B,CISD2,CIT,CLCC1,COPA,CSPG4,CST3,CUL1,DHX36,DNAJC13,DOPEY2,DST,ECE1,EIF2C2,EMC3,EPHX1,ERGIC1,EXOSC10,FADS2,FANCI,FEZ1,HM13,HMGN4,HNRNPD,IQSEC1,KIAA0101,KIF4A,LDLR,LIG3,LRRC59,MAGED1,MFN2,MGST3,NDUFA4,NDUFB5,NDUFC1,NEDD8,NLGN3,NMD3,NOP56,NUP210,OAS3,OLIG2,PAK4,PARP1,PARP14,PDS5A,PDS5B,PGAP1,PHF6,POLD1,POLR1A,…
GO.0044428	nuclear part	48	0.00175	AGPAT5,ANLN,AZI1,BUD31,CBX4,CCNB1,CDC25B,CHEK1,CST3,CUL1,DST,EIF2C2,EXOSC10,FANCI,HNRNPD,KIAA0101,KIF4A,LIG3,LRP1,LRRC59,MGST3,NDUFB5,NMD3,NOP56,NUP210,OAS3,PARP1,PDS5A,PDS5B,PHF6,POLD1,POLR1A,POLR1B,POLR2B,POLR2I,PRKACA,PRKDC,PRPF6,RAB8B,RB1,RNASEH2B,RRP1,SORL1,SRP19,TMX1,TOP2A,TOP2B,VRK1
GO.0005783	endoplasmic reticulum	27	0.0019	AGPAT5,ATG9A,ATP2A2,CISD2,CLCC1,CST3,DST,EMC3,EPHX1,ERGIC1,FADS2,HM13,LRRC59,MGST3,NUP210,PGAP1,PTGFRN,PTPLAD1,SGPL1,SLC27A1,SORL1,SRPRB,STT3A,STT3B,SURF4,TMX1,VAPA
GO.0005730	nucleolus	18	0.00454	EXOSC10,LRP1,NMD3,NOP56,PARP1,PHF6,POLR1A,POLR1B,POLR2I,PRKDC,RAB8B,RRP1,SRP19,TMX1,TOP2A,TOP2B,TYMS,VRK1
GO.0009330	DNA topoisomerase complex (ATP-hydrolyzing)	2	0.00454	TOP2A,TOP2B
GO.0031967	organelle envelope	20	0.00573	ABCD3,AGPAT5,AZI1,CISD2,CST3,DST,LRRC59,MFN2,MGST3,MTCH2,NDUFA4,NDUFB5,NDUFC1,NUP210,PARP1,SLC27A1,SORL1,SUN2,TYMS,UQCRQ
GO.0043227	membrane-bounded organelle	105	0.00573	AGPAT5,ANLN,AP2M1,APOO,ATG9A,ATP2A2,AZI1,BRAT1,BUD31,CBX4,CCNB1,CD276,CDC25B,CHCHD2,CHEK1,CHMP1B,CISD2,CIT,CLCC1,COPA,CPD,CSPG4,CUL1,DHX36,DNAJC13,DOPEY2,DST,ECE1,EIF2C2,EMC3,EPHX1,ERGIC1,EXOSC10,FADS2,FAM49B,FANCI,FEZ1,HEATR5B,HM13,HMGN4,HNRNPD,IQSEC1,KIAA0101,KIF4A,LDLR,LIG3,LRRC59,MAGED1,MFN2,MGST3,NDUFA4,NDUFB5,NDUFC1,NEDD8,NLGN3,NMD3,NOP56,NUP210,OAS3,OLIG2,PAK4,PARP1,PARP14,PDS5A,PDS5B,PGAP…
GO.0005694	chromosome	16	0.00607	CCNB1,DHX36,EXOSC10,HMGN4,KIF4A,LIG3,MAGED1,PDS5A,PDS5B,PHF6,POLD1,PPP2CA,RB1,SUN2,TELO2,TOP2A
GO.0005622	intracellular	114	0.00621	ADRBK1,AGPAT5,ANLN,AP2M1,APOO,ARHGEF7,ATG9A,ATP2A2,AZI1,BRAT1,BUD31,C12orf57,CBX4,CCNB1,CD99,CDC123,CDC25B,CHCHD2,CHMP1B,CISD2,CKAP5,CLCC1,COPA,CSPG4,CST3,CUL1,DHX36,DNAJC13,DOPEY2,DST,ECE1,EIF2C2,EIF4EBP2,EMC3,EPHA2,EPHX1,ERGIC1,EXOSC10,FADS2,FAM49A,FANCI,FBXL16,FMNL2,HM13,HMGN4,HNRNPD,HSD17B11,IMPACT,IQSEC1,ITGA7,KIAA0101,KIF4A,LDLR,LIG3,LRP8,LRRC59,MAGED1,MGST3,MKRN2,NDUFA4,NDUFB5,NDUFC1,NEDD8…
GO.0005654	nucleoplasm	38	0.00706	ANLN,AZI1,CBX4,CCNB1,CDC25B,CHEK1,CUL1,EIF2C2,EXOSC10,FANCI,HNRNPD,KIAA0101,KIF4A,LIG3,NDUFB5,NMD3,NOP56,OAS3,PARP1,PDS5A,PDS5B,PHF6,POLD1,POLR1A,POLR1B,POLR2B,POLR2I,PRKACA,PRKDC,PRPF6,RAB8B,RB1,RNASEH2B,SRP19,TOP2A,TOP2B,TYMS,VRK1
GO.0012505	endomembrane system	44	0.00706	AGPAT5,AP2M1,ATG9A,ATP2A2,AZI1,CHMP1B,CISD2,CLCC1,COPA,CSPG4,CST3,DNAJC13,DOPEY2,DST,ECE1,EMC3,EPHX1,ERGIC1,FADS2,HM13,LDLR,LRRC59,MGST3,NUP210,PAK4,PARP1,PGAP1,PRKACA,PTGFRN,PTPLAD1,RAB8B,SGPL1,SLC27A1,SORL1,SPRY4,SRPRB,STT3A,STT3B,SUN2,SURF4,TMX1,VAMP5,VAPA,VRK1
GO.0034362	low-density lipoprotein particle	3	0.00706	APOO,LDLR,SORL1
GO.0043232	intracellular non-membrane-bounded organelle	44	0.00706	ANLN,AZI1,CCNB1,CDC25B,CIT,CKAP5,CST3,DHX36,DST,EIF2C2,EXOSC10,HMGN4,HSD17B11,KIF4A,LIG3,LRP1,LRP8,LRRC59,MAGED1,MFN2,NMD3,NOP56,PARP1,PDS5A,PDS5B,PHF6,POLD1,POLR1A,POLR1B,POLR2I,PPP2CA,PRKACA,PRKDC,RPS5,RRP1,SRP19,SRPRB,SUN2,TELO2,TMX1,TOP2B,TYMS,VAPA,VRK1
GO.0043234	protein complex	47	0.0083	AP2M1,ARHGEF7,ATP2A2,CBX4,CCNB1,CHMP1B,CISD2,CKAP5,CLCC1,COPA,CUL1,DST,EIF2C2,EMC3,FEZ1,ITGA6,ITGA7,KIF4A,LDLR,LIG3,LRP1,MAGED1,NDUFA4,NDUFB5,NDUFC1,PARP1,PHF6,POLD1,POLR1A,POLR1B,POLR2B,POLR2I,PPP2CA,PRKACA,PRKDC,RB1,RNASEH2B,RPH3A,SACM1L,SRPRB,STT3A,STT3B,SUN2,TELO2,TOP2A,TOP2B,VAMP5
GO.0098687	chromosomal region	8	0.011	CCNB1,DHX36,PDS5A,PDS5B,PHF6,PPP2CA,SUN2,TELO2
GO.0044424	intracellular part	110	0.0151	ADRBK1,AGPAT5,ANLN,AP2M1,APOO,ARHGEF7,ATG9A,ATP2A2,AZI1,BRAT1,BUD31,C12orf57,CBX4,CCNB1,CD99,CDC123,CDC25B,CHCHD2,CHMP1B,CISD2,CKAP5,CLCC1,COPA,CSPG4,CST3,CUL1,DHX36,DNAJC13,DOPEY2,DST,ECE1,EIF2C2,EMC3,EPHX1,ERGIC1,EXOSC10,FADS2,FANCI,FBXL16,FMNL2,HM13,HMGN4,HNRNPD,HSD17B11,IMPACT,IQSEC1,ITGA7,KIAA0101,KIF4A,LDLR,LIG3,LRP8,LRRC59,MAGED1,MGST3,NDUFA4,NDUFB5,NDUFC1,NEDD8,NLGN3,NMD3,NOP56,NUP210,OAS…
GO.0044427	chromosomal part	14	0.0164	CCNB1,DHX36,EXOSC10,HMGN4,LIG3,MAGED1,PDS5A,PDS5B,PHF6,POLD1,PPP2CA,RB1,SUN2,TELO2
GO.0031301	integral component of organelle membrane	8	0.0166	CPT1A,EMC3,HM13,SACM1L,SEC61A1,SGPL1,SUN2,VAMP5
GO.0005635	nuclear envelope	10	0.0264	AGPAT5,AZI1,CST3,DST,LRRC59,MGST3,NUP210,PARP1,SORL1,SUN2
GO.0005739	mitochondrion	24	0.03	ABCD3,AGPAT5,AP2M1,APOO,CHCHD2,CISD2,FEZ1,LIG3,LRRC59,MFN2,MTCH2,NDUFA4,NDUFB5,NDUFC1,PARP1,PPP2CA,PRKACA,RAB8B,RPL10A,SACS,SLC27A1,SRP19,TYMS,UQCRQ
GO.0005623	cell	119	0.0316	ADRBK1,AGPAT5,ANLN,AP2M1,APOO,ARHGEF7,ATG9A,ATP2A2,AZI1,BRAT1,BUD31,C12orf57,CBX4,CCNB1,CD276,CD99,CD99L2,CDC123,CDC25B,CHCHD2,CHMP1B,CISD2,CKAP5,CLCC1,COPA,CSPG4,CST3,CUL1,DHX36,DNAJC13,DOPEY2,DST,ECE1,EIF2C2,EIF4EBP2,EMC3,EPHA2,EPHX1,ERGIC1,EXOSC10,FADS2,FAM115A,FAM49A,FAM49B,FANCI,FBXL16,FMNL2,HM13,HMGN4,HNRNPD,HSD17B11,IMPACT,IQSEC1,ITGA6,KIAA0101,KIF4A,LDLR,LIG3,LRP8,LRRC59,LSAMP,MAGED1,MGST…
GO.0030056	hemidesmosome	2	0.0344	DST,ITGA6
GO.0043229	intracellular organelle	99	0.0344	AGPAT5,ANLN,AP2M1,APOO,ATG9A,ATP2A2,AZI1,BRAT1,BUD31,CBX4,CCNB1,CDC25B,CHCHD2,CHMP1B,CISD2,CIT,CKAP5,CLCC1,COPA,CSPG4,CST3,CUL1,DHX36,DNAJC13,DOPEY2,DST,ECE1,EIF2C2,EMC3,EPHX1,ERGIC1,EXOSC10,FADS2,FANCI,HM13,HMGN4,HNRNPD,HSD17B11,IQSEC1,KIAA0101,KIF4A,LDLR,LIG3,LRP8,LRRC59,MAGED1,MGST3,NDUFA4,NDUFB5,NDUFC1,NEDD8,NLGN3,NMD3,NOP56,NUP210,OAS3,OLIG2,PAK4,PARP1,PARP14,PDS5A,PDS5B,PGAP1,PHF6,POLD1,POL…
GO.0031981	nuclear lumen	40	0.0365	ANLN,AZI1,CBX4,CCNB1,CDC25B,CHEK1,CUL1,EIF2C2,EXOSC10,FANCI,HNRNPD,KIAA0101,KIF4A,LRP1,NDUFB5,NMD3,NOP56,OAS3,PARP1,PDS5A,PDS5B,PHF6,POLD1,POLR1A,POLR1B,POLR2B,POLR2I,PRKACA,PRKDC,PRPF6,RAB8B,RB1,RNASEH2B,RRP1,SRP19,SUN2,TMX1,TOP2A,TOP2B,VRK1
GO.0030054	cell junction	18	0.0407	ARHGEF7,CD99,CD99L2,CSPG4,DST,EPHA2,ITGA7,LRP1,LSAMP,MRC2,NCS1,NLGN3,PAK4,PTPLAD1,RPH3A,RPS5,SPRY4,VAMP5
GO.0030176	integral component of endoplasmic reticulum membrane	5	0.0407	EMC3,HM13,SACM1L,SEC61A1,SGPL1
GO.0044464	cell part	118	0.0428	ADRBK1,AGPAT5,ANLN,AP2M1,APOO,ARHGEF7,ATG9A,ATP2A2,AZI1,BRAT1,BUD31,C12orf57,CBX4,CCNB1,CD276,CD99,CD99L2,CDC123,CDC25B,CHCHD2,CHMP1B,CISD2,CKAP5,CLCC1,COPA,CSPG4,CST3,CUL1,DHX36,DNAJC13,DOPEY2,DST,ECE1,EIF2C2,EIF4EBP2,EMC3,EPHA2,EPHX1,ERGIC1,EXOSC10,FADS2,FAM115A,FAM49A,FAM49B,FANCI,FBXL16,FMNL2,HM13,HMGN4,HNRNPD,HSD17B11,IMPACT,IQSEC1,ITGA6,KIAA0101,KIF4A,LDLR,LIG3,LRP8,LRRC59,LSAMP,MAGED1,MGST…
GO.0098796	membrane protein complex	16	0.0429	AP2M1,ATP2A2,CHMP1B,CLCC1,COPA,EMC3,ITGA6,ITGA7,NDUFA4,NDUFB5,NDUFC1,PRKACA,SACM1L,STT3A,STT3B,VAMP5
GO.0005634	nucleus	67	0.0443	AGPAT5,ANLN,AZI1,BRAT1,BUD31,CBX4,CCNB1,CDC25B,CHCHD2,CHEK1,CLCC1,CST3,CUL1,DHX36,DST,EIF2C2,EXOSC10,FANCI,HMGN4,HNRNPD,IQSEC1,KIAA0101,KIF4A,LIG3,LRP1,LRRC59,MAGED1,MGST3,MTCH2,NDUFB5,NEDD8,NMD3,NOP56,NUP210,OAS3,OLIG2,PARP1,PARP14,PDS5A,PDS5B,PHF6,POLD1,POLR1A,POLR1B,POLR2B,POLR2I,PPP2CA,PRKACA,PRKDC,PRPF6,RAB8B,RB1,RBMS1,RNASEH2B,RRP1,SACS,SERF2,SORL1,SRP19,TELO2,TMX1,TOP2A,TOP2B,UBL5,VGLL4,VR…
GO.0005829	cytosol	38	0.0443	ABCD3,ADRBK1,AP2M1,ARHGEF7,AZI1,CCNB1,CDC25B,CHEK1,CHMP1B,CIT,CKAP5,COPA,CUL1,DHX36,DST,EIF2C2,FMNL2,HNRNPD,KIF4A,MFN2,NEDD8,OAS3,PDS5A,PDS5B,PPP2CA,PRKACA,PRKDC,RAB8B,RPH3A,RPL10A,RPS5,SEC61A1,SERF2,SRP19,TOP2B,TRIO,TYMS,VRK1
GO.1902494	catalytic complex	16	0.0445	ATP2A2,CBX4,CUL1,EIF2C2,NDUFA4,NDUFB5,NDUFC1,POLD1,POLR1A,POLR1B,POLR2B,POLR2I,PPP2CA,PRKACA,STT3A,STT3B
GO.0043005	neuron projection	15	0.0479	AP2M1,ARHGEF7,CST3,DST,EIF2C2,FEZ1,LRP1,LRP8,LSAMP,NCS1,NLGN3,PRKACA,RAB8B,RPH3A,SACS
GO.0043226	organelle	104	0.0498	ADRBK1,AGPAT5,ANLN,AP2M1,APOO,ATG9A,ATP2A2,AZI1,BRAT1,BUD31,CBX4,CCNB1,CD276,CDC25B,CHCHD2,CHMP1B,CISD2,CIT,CKAP5,CLCC1,COPA,CPD,CSPG4,CUL1,DHX36,DNAJC13,DOPEY2,DST,ECE1,EIF2C2,EMC3,EPHX1,ERGIC1,EXOSC10,FADS2,FANCI,HEATR5B,HM13,HMGN4,HNRNPD,HSD17B11,IQSEC1,KIAA0101,KIF4A,LDLR,LIG3,LRP8,LRRC59,MAGED1,MGST3,NDUFA4,NDUFB5,NDUFC1,NEDD8,NLGN3,NMD3,NOP56,NUP210,OAS3,OLIG2,PAK4,PARP1,PARP14,PDS5A,PDS5B,…
GANT/Gos - increased
BP
#pathway ID	pathway description	observed gene count	false discovery rate	matching proteins in your network (labels)
GO.0007005	mitochondrion organization	62	3.39e-46	ACAA2,ATP5B,DARS2,FXC1,GCLM,GFM1,GRPEL1,HMGCL,HSPA9,IARS2,ICT1,LONP1,MRPL1,MRPL15,MRPL18,MRPL21,MRPL23,MRPL4,MRPL40,MRPL41,MRPL44,MRPL45,MRPL47,MRPL48,MRPL49,MRPL50,MRPS10,MRPS14,MRPS2,MRPS22,MRPS23,MRPS25,MRPS26,MRPS27,MRPS30,MRPS31,MRPS34,MRPS35,MRPS36,MRPS5,MRPS7,MTIF3,MTX2,NDUFA13,NDUFA7,NDUFAF7,NDUFS1,NDUFS8,PMPCA,PMPCB,PNPT1,PRDX3,PTCD3,SESN2,SOD2,SQSTM1,STOML2,TIMM23,TIMM44,TIMM8B,TRMT10C,…
GO.0055114	oxidation-reduction process	84	6.91e-45	AASS,ACAD8,ACADM,ACADSB,ACO2,ACSS1,ACSS2,ALDH1B1,ALDH2,ALDH4A1,ALDH5A1,ALDH6A1,ATP5A1,ATP5B,ATP5C1,ATP5J,ATP5O,BDH1,COQ9,COX5A,COX5B,COX7A2L,CRYZ,CS,DECR1,DHTKD1,DLAT,DLST,DNAJC10,ECH1,ECHS1,ECSIT,ETFA,ETFB,ETFDH,FH,GLDC,GLRX5,GLUD1,HADH,HADHA,IVD,L2HGDH,ME2,MSRB2,MTHFD1L,MTHFD2,MUT,NDUFA13,NDUFA5,NDUFA6,NDUFA7,NDUFAF2,NDUFB9,NDUFS1,NDUFS2,NDUFS3,NDUFS8,NDUFV1,NDUFV2,OGDHL,PCCA,PCCB,PCYOX1L,PDHA1…
GO.1901564	organonitrogen compound metabolic process	101	2.18e-44	AASS,ACAD8,ACADSB,ACAT1,AK4,ALDH4A1,ALDH6A1,ASNS,ATP5A1,ATP5B,ATP5C1,ATP5J,ATP5O,BCKDK,BPHL,COQ9,DAP3,DARS2,DBT,DHTKD1,FGF2,GBAS,GCDH,GFM1,GLDC,GLUD1,GOT2,HIBADH,HMGCL,HSD17B10,IARS2,ICT1,IVD,LARS2,LPIN1,MCCC1,MMAB,MRPL1,MRPL15,MRPL18,MRPL21,MRPL23,MRPL4,MRPL40,MRPL41,MRPL44,MRPL45,MRPL47,MRPL48,MRPL49,MRPL50,MRPS10,MRPS14,MRPS2,MRPS22,MRPS23,MRPS25,MRPS26,MRPS27,MRPS30,MRPS31,MRPS34,MRPS35,MRPS3…
GO.0044710	single-organism metabolic process	152	1.98e-43	AASS,ABHD10,ACAA2,ACAD8,ACADM,ACADSB,ACAT1,ACOT2,AK4,ALDH1B1,ALDH2,ALDH4A1,ALDH6A1,APLP2,APP,ASNS,ATP5A1,ATP5C1,ATP5J,ATP5O,BCKDK,BDH1,BPHL,C1QBP,COX5A,COX5B,COX7A2L,CRYZ,CS,DAP3,DARS2,DBT,DECR1,DHTKD1,DNAJC10,ECH1,ECHS1,ECSIT,ERLEC1,ETFA,ETFB,ETFDH,FGF2,GANAB,GBAS,GFM1,GLDC,GLRX5,GLUD1,GOT2,HADH,HADHA,HDAC3,HINT2,HMGCL,HSP90B1,HSPD1,IARS2,ICT1,IDI1,IVD,L2HGDH,LARS2,LPIN1,LSS,MCAT,MCCC1,ME2,MMAB,…
GO.0032543	mitochondrial translation	38	1.34e-41	DAP3,DARS2,GFM1,IARS2,ICT1,MRPL1,MRPL15,MRPL18,MRPL21,MRPL23,MRPL4,MRPL40,MRPL41,MRPL44,MRPL45,MRPL47,MRPL48,MRPL49,MRPL50,MRPS10,MRPS14,MRPS2,MRPS22,MRPS23,MRPS25,MRPS26,MRPS27,MRPS30,MRPS31,MRPS34,MRPS35,MRPS36,MRPS5,MRPS7,MTIF3,NDUFA7,PTCD3,TUFM
GO.0045333	cellular respiration	42	6.34e-39	ACO2,ALDH5A1,ATP5A1,ATP5B,ATP5C1,ATP5J,ATP5O,COQ9,COX5A,COX5B,COX7A2L,CS,DHTKD1,DLAT,DLST,ETFA,ETFB,ETFDH,FH,NDUFA13,NDUFA5,NDUFA6,NDUFA7,NDUFAF2,NDUFB9,NDUFS1,NDUFS2,NDUFS3,NDUFS8,NDUFV1,NDUFV2,OGDH,OGDHL,PDHA1,PDHB,SDHA,SDHAF2,SLC25A13,SUCLA2,SUCLG1,SUCLG2,UQCRC2
GO.0070125	mitochondrial translational elongation	33	1.97e-37	DAP3,GFM1,ICT1,MRPL1,MRPL15,MRPL18,MRPL21,MRPL23,MRPL4,MRPL40,MRPL41,MRPL44,MRPL45,MRPL47,MRPL48,MRPL49,MRPL50,MRPS10,MRPS14,MRPS22,MRPS23,MRPS25,MRPS26,MRPS27,MRPS30,MRPS31,MRPS34,MRPS35,MRPS36,MRPS5,MRPS7,PTCD3,TUFM
GO.0070124	mitochondrial translational initiation	32	9.42e-36	DAP3,ICT1,MRPL1,MRPL15,MRPL18,MRPL21,MRPL23,MRPL4,MRPL40,MRPL41,MRPL44,MRPL45,MRPL47,MRPL48,MRPL49,MRPL50,MRPS10,MRPS14,MRPS22,MRPS23,MRPS25,MRPS26,MRPS27,MRPS30,MRPS31,MRPS34,MRPS35,MRPS36,MRPS5,MRPS7,MTIF3,PTCD3
GO.0044711	single-organism biosynthetic process	83	2.29e-35	ABAT,ACAA2,ACADM,ACAT1,ACSS1,AK4,ALDH4A1,ASNS,ATP5A1,ATP5B,ATP5C1,ATP5J,ATP5O,BDH1,COQ9,DAP3,DARS2,DGUOK,DLAT,DLD,FGF2,GBAS,GCLM,GFM1,GLUD1,HADHA,HADHB,HINT2,HMGCL,IARS2,ICT1,IDI1,LPIN1,LSS,MCAT,MMAB,MRPL1,MRPL15,MRPL18,MRPL21,MRPL23,MRPL4,MRPL40,MRPL41,MRPL44,MRPL45,MRPL47,MRPL48,MRPL49,MRPL50,MRPS10,MRPS14,MRPS2,MRPS22,MRPS23,MRPS25,MRPS26,MRPS27,MRPS30,MRPS31,MRPS34,MRPS35,MRPS36,MRPS5,MRPS7,M…
GO.0070126	mitochondrial translational termination	31	3.9e-34	DAP3,ICT1,MRPL1,MRPL15,MRPL18,MRPL21,MRPL23,MRPL4,MRPL40,MRPL41,MRPL44,MRPL45,MRPL47,MRPL48,MRPL49,MRPL50,MRPS10,MRPS14,MRPS22,MRPS23,MRPS25,MRPS26,MRPS27,MRPS30,MRPS31,MRPS34,MRPS35,MRPS36,MRPS5,MRPS7,PTCD3
GO.0044282	small molecule catabolic process	42	2.35e-32	AASS,ABAT,ABHD10,ACAD8,ACADM,ACADSB,ACAT1,ALDH1B1,ALDH2,ALDH4A1,ALDH5A1,ALDH6A1,BCKDK,BDH1,DBT,DECR1,DLD,DLST,ECH1,ECHS1,ETFDH,GCDH,GLDC,GLUD1,GOT2,HADH,HADHA,HADHB,HIBADH,HMGCL,HSD17B10,IVD,LPIN1,MCCC1,MCCC2,MUT,OGDH,PCCA,PCCB,PCYOX1L,SCARB1,SESN2
GO.0046395	carboxylic acid catabolic process	38	2.44e-32	AASS,ABAT,ABHD10,ACAD8,ACADM,ACADSB,ACAT1,ALDH4A1,ALDH5A1,ALDH6A1,BCKDK,DBT,DECR1,DLD,DLST,ECH1,ECHS1,ETFDH,GCDH,GLDC,GLUD1,GOT2,HADH,HADHA,HADHB,HIBADH,HMGCL,HSD17B10,IVD,LPIN1,MCCC1,MCCC2,MUT,OGDH,PCCA,PCCB,PCYOX1L,SESN2
GO.0006414	translational elongation	37	1.95e-30	DAP3,GFM1,ICT1,MRPL1,MRPL15,MRPL18,MRPL21,MRPL23,MRPL4,MRPL40,MRPL41,MRPL44,MRPL45,MRPL47,MRPL48,MRPL49,MRPL50,MRPS10,MRPS14,MRPS22,MRPS23,MRPS25,MRPS26,MRPS27,MRPS30,MRPS31,MRPS34,MRPS35,MRPS36,MRPS5,MRPS7,PTCD3,RPL14,RPL17,RPL8,RPS8,TUFM
GO.1901566	organonitrogen compound biosynthetic process	67	2.24e-30	ABAT,AK4,ALDH4A1,ASNS,ATP5A1,ATP5B,ATP5C1,ATP5J,ATP5O,DAP3,DARS2,DGUOK,GBAS,GCLM,GFM1,GLUD1,IARS2,ICT1,LARS2,LPIN1,MMAB,MRPL1,MRPL15,MRPL18,MRPL21,MRPL23,MRPL4,MRPL40,MRPL41,MRPL44,MRPL45,MRPL47,MRPL48,MRPL49,MRPL50,MRPS10,MRPS14,MRPS2,MRPS22,MRPS23,MRPS25,MRPS26,MRPS27,MRPS30,MRPS31,MRPS34,MRPS35,MRPS36,MRPS5,MRPS7,MTHFD1L,MTHFD2,MTIF3,NADKD1,NDUFA7,NFS1,OAT,PTCD3,PYCR1,PYCR2,RPL14,RPL17,SHMT2,S…
GO.0044281	small molecule metabolic process	95	2.29e-29	AASS,ABHD10,ACAA2,ACAD8,ACADM,ACADSB,ACAT1,ACOT2,AK4,ALDH1B1,ALDH2,ALDH4A1,ALDH5A1,ALDH6A1,APLP2,APP,ASNS,ATP5A1,ATP5B,ATP5C1,ATP5J,ATP5O,BCKDK,BDH1,BPHL,COX5A,COX5B,COX7A2L,CS,DARS2,DBT,DECR1,DHTKD1,ECH1,ECHS1,ETFA,ETFB,ETFDH,FGF2,GBAS,GLDC,GLUD1,GOT2,HADH,HADHA,HADHB,HDAC3,HIBADH,HMGCL,HSD17B10,IARS2,IDI1,IVD,L2HGDH,LARS2,LPIN1,LSS,MCAT,MCCC1,ME2,MMAB,MTHFD1L,MTHFD2,MUT,NDUFA13,NDUFA5,NDUFA6,ND…
GO.0006415	translational termination	35	2.68e-29	DAP3,ICT1,MRPL1,MRPL15,MRPL18,MRPL21,MRPL23,MRPL4,MRPL40,MRPL41,MRPL44,MRPL45,MRPL47,MRPL48,MRPL49,MRPL50,MRPS10,MRPS14,MRPS22,MRPS23,MRPS25,MRPS26,MRPS27,MRPS30,MRPS31,MRPS34,MRPS35,MRPS36,MRPS5,MRPS7,PTCD3,RPL14,RPL17,RPL8,RPS8
GO.0019752	carboxylic acid metabolic process	59	1.56e-27	AASS,ABHD10,ACAA2,ACAD8,ACADM,ACADSB,ACAT1,ACOT2,ACSS1,ACSS2,ALDH4A1,ALDH5A1,ALDH6A1,ASNS,BCKDK,BPHL,CS,DARS2,DBT,DECR1,DHTKD1,ECH1,ECHS1,ETFDH,GLDC,GLUD1,GOT2,HADH,HADHA,HADHB,HIBADH,HMGCL,HSD17B10,IARS2,IVD,L2HGDH,LARS2,LPIN1,MCAT,MCCC1,MCCC2,ME2,MTHFD1L,MUT,OAT,OGDH,OGDHL,PCCA,PCCB,PCYOX1L,PDHB,PDHX,PDP1,PYCR1,PYCR2,SDHA,SESN2,SHMT2,SUCLG2
GO.0022904	respiratory electron transport chain	30	2.97e-27	ALDH5A1,ATP5A1,ATP5B,ATP5C1,ATP5J,ATP5O,COQ9,COX5A,COX5B,COX7A2L,DLD,ETFA,ETFB,ETFDH,NDUFA13,NDUFA5,NDUFA6,NDUFA7,NDUFAF2,NDUFB9,NDUFS1,NDUFS2,NDUFS3,NDUFS8,NDUFV1,NDUFV2,SDHA,SDHAF2,SLC25A13,UQCRC2
GO.0006413	translational initiation	36	1.62e-26	DAP3,ICT1,MRPL1,MRPL15,MRPL18,MRPL21,MRPL23,MRPL4,MRPL40,MRPL41,MRPL44,MRPL45,MRPL47,MRPL48,MRPL49,MRPL50,MRPS10,MRPS14,MRPS22,MRPS23,MRPS25,MRPS26,MRPS27,MRPS30,MRPS31,MRPS34,MRPS35,MRPS36,MRPS5,MRPS7,MTIF3,PTCD3,RPL14,RPL17,RPL8,RPS8
GO.0043604	amide biosynthetic process	45	1.94e-26	ASNS,DAP3,DARS2,GCLM,GFM1,IARS2,ICT1,LARS2,MRPL1,MRPL15,MRPL18,MRPL21,MRPL23,MRPL4,MRPL40,MRPL41,MRPL44,MRPL45,MRPL47,MRPL48,MRPL49,MRPL50,MRPS10,MRPS14,MRPS2,MRPS22,MRPS23,MRPS25,MRPS26,MRPS27,MRPS30,MRPS31,MRPS34,MRPS35,MRPS36,MRPS5,MRPS7,MTHFD1L,MTHFD2,MTIF3,NDUFA7,PTCD3,RPL14,RPL17,TUFM
GO.0032984	macromolecular complex disassembly	36	3.39e-26	DAP3,ICT1,MRPL1,MRPL15,MRPL18,MRPL21,MRPL23,MRPL4,MRPL40,MRPL41,MRPL44,MRPL45,MRPL47,MRPL48,MRPL49,MRPL50,MRPS10,MRPS14,MRPS22,MRPS23,MRPS25,MRPS26,MRPS27,MRPS30,MRPS31,MRPS34,MRPS35,MRPS36,MRPS5,MRPS7,MTIF3,PTCD3,RPL14,RPL17,RPL8,RPS8
GO.0043043	peptide biosynthetic process	42	4.02e-26	DAP3,DARS2,GCLM,GFM1,IARS2,ICT1,LARS2,MRPL1,MRPL15,MRPL18,MRPL21,MRPL23,MRPL4,MRPL40,MRPL41,MRPL44,MRPL45,MRPL47,MRPL48,MRPL49,MRPL50,MRPS10,MRPS14,MRPS2,MRPS22,MRPS23,MRPS25,MRPS26,MRPS27,MRPS30,MRPS31,MRPS34,MRPS35,MRPS36,MRPS5,MRPS7,MTIF3,NDUFA7,PTCD3,RPL14,RPL17,TUFM
GO.0006412	translation	41	4.39e-26	DAP3,DARS2,GFM1,IARS2,ICT1,LARS2,MRPL1,MRPL15,MRPL18,MRPL21,MRPL23,MRPL4,MRPL40,MRPL41,MRPL44,MRPL45,MRPL47,MRPL48,MRPL49,MRPL50,MRPS10,MRPS14,MRPS2,MRPS22,MRPS23,MRPS25,MRPS26,MRPS27,MRPS30,MRPS31,MRPS34,MRPS35,MRPS36,MRPS5,MRPS7,MTIF3,NDUFA7,PTCD3,RPL14,RPL17,TUFM
GO.0043603	cellular amide metabolic process	51	6.13e-26	ASNS,DAP3,DARS2,DLD,GCLM,GFM1,IARS2,ICT1,LARS2,MCCC1,MCCC2,MRPL1,MRPL15,MRPL18,MRPL21,MRPL23,MRPL4,MRPL40,MRPL41,MRPL44,MRPL45,MRPL47,MRPL48,MRPL49,MRPL50,MRPS10,MRPS14,MRPS2,MRPS22,MRPS23,MRPS25,MRPS26,MRPS27,MRPS30,MRPS31,MRPS34,MRPS35,MRPS36,MRPS5,MRPS7,MTHFD1L,MTIF3,NDUFA7,PC,PCCA,PCCB,PTCD3,RPL14,RPL17,SHMT2,TUFM
GO.0006091	generation of precursor metabolites and energy	42	2.16e-24	ACO2,ALDH5A1,ATP5A1,ATP5B,ATP5C1,ATP5J,ATP5O,COQ9,COX5A,COX5B,COX7A2L,CS,DHTKD1,DLAT,DLST,ETFA,ETFB,ETFDH,FH,GBAS,NDUFA13,NDUFA5,NDUFA6,NDUFA7,NDUFAF2,NDUFB9,NDUFS1,NDUFS2,NDUFS3,NDUFS8,NDUFV1,NDUFV2,OGDH,OGDHL,PDHB,SDHA,SDHAF2,SLC25A13,SUCLA2,SUCLG1,SUCLG2,UQCRC2
GO.0006518	peptide metabolic process	43	1.18e-23	ALDH5A1,DAP3,DARS2,GCLM,GFM1,IARS2,ICT1,LARS2,MRPL1,MRPL15,MRPL18,MRPL21,MRPL23,MRPL4,MRPL40,MRPL41,MRPL44,MRPL45,MRPL47,MRPL48,MRPL49,MRPL50,MRPS10,MRPS14,MRPS2,MRPS22,MRPS23,MRPS25,MRPS26,MRPS27,MRPS30,MRPS31,MRPS34,MRPS35,MRPS36,MRPS5,MRPS7,MTIF3,NDUFA7,PTCD3,RPL14,RPL17,TUFM
GO.0044237	cellular metabolic process	176	2.75e-22	AASS,ABHD10,ACAA2,ACAD8,ACADM,ACADSB,ACAT1,ACOT2,AK4,ALDH2,ALDH4A1,ALDH6A1,APP,ASNS,ATP5A1,ATP5B,ATP5C1,ATP5J,ATP5O,BANF1,BCKDK,BDH1,BPHL,C1QBP,CLPP,COMMD1,COX5A,COX5B,COX7A2L,CRYZ,DAP3,DARS2,DBT,DECR1,DHTKD1,DNAJC10,ECH1,ECHS1,ERLEC1,ETFA,ETFB,ETFDH,FGF2,FXC1,GANAB,GBAS,GFM1,GLDC,GLUD1,GOT2,HADH,HADHA,HADHB,HDAC3,HIBADH,HSD17B10,HSP90B1,HSPD1,HSPE1,IARS2,ICT1,IDI1,IVD,L2HGDH,LARS2,LMNA,LONP1,LPI…
GO.0044238	primary metabolic process	177	4.99e-22	AASS,ABHD10,ACAA2,ACAD8,ACADM,ACADSB,ACAT1,ACO2,ACOT2,ACSS1,AK4,ALDH1B1,ALDH2,ALDH4A1,ALDH6A1,APLP2,ASNS,ATP5A1,ATP5C1,ATP5J,ATP5O,BANF1,BCKDK,BDH1,BPHL,C1QBP,CLPP,COMMD1,COQ9,COX5A,COX5B,COX7A2L,DAP3,DARS2,DBT,DECR1,DHTKD1,DLAT,DNAJC10,ECH1,ECHS1,ERLEC1,ETFDH,FGF2,FH,FXC1,GANAB,GBAS,GFM1,GLDC,GLUD1,GOT2,HADH,HADHA,HADHB,HDAC3,HIBADH,HINT2,HMGCL,HSD17B10,HSP90B1,HSPD1,HSPE1,IARS2,ICT1,IDI1,IVD,L2…
GO.0009063	cellular amino acid catabolic process	24	1.3e-21	AASS,ABAT,ACAD8,ACADSB,ACAT1,ALDH4A1,ALDH5A1,ALDH6A1,BCKDK,DBT,DLD,DLST,GCDH,GLDC,GLUD1,GOT2,HIBADH,HMGCL,HSD17B10,IVD,MCCC1,MCCC2,OGDH,PCYOX1L
GO.0046034	ATP metabolic process	27	4.97e-20	AK4,ATP5A1,ATP5B,ATP5C1,ATP5J,ATP5O,COQ9,DHTKD1,DLD,GBAS,NDUFA5,NDUFA6,NDUFA7,NDUFB9,NDUFS1,NDUFS2,NDUFS3,NDUFS8,NDUFV1,NDUFV2,OGDH,OGDHL,PDHA1,SDHAF2,SLC25A13,STOML2,UQCRC2
GO.0009144	purine nucleoside triphosphate metabolic process	28	1.25e-19	AK4,ATP5A1,ATP5B,ATP5C1,ATP5J,ATP5O,COQ9,DGUOK,DHTKD1,DLD,GBAS,NDUFA5,NDUFA6,NDUFA7,NDUFB9,NDUFS1,NDUFS2,NDUFS3,NDUFS8,NDUFV1,NDUFV2,OGDH,OGDHL,PDHA1,SDHAF2,SLC25A13,STOML2,UQCRC2
GO.0044712	single-organism catabolic process	52	1.3e-19	AASS,ABAT,ABHD10,ACAD8,ACADM,ACADSB,ACAT1,ALDH1B1,ALDH2,ALDH4A1,ALDH5A1,ALDH6A1,BCKDK,BDH1,DBT,DECR1,DHTKD1,DLD,DLST,DNAJC10,ECH1,ECHS1,ERLEC1,ETFDH,FGF2,GCDH,GLDC,GLUD1,GOT2,HADH,HADHA,HADHB,HIBADH,HMGCL,HSD17B10,HSP90B1,IVD,LPIN1,MCCC1,MCCC2,MUT,NUDT12,OGDH,OGDHL,PCCA,PCCB,PCYOX1L,PDHA1,PRDX3,SCARB1,SESN2,SQSTM1
GO.0006099	tricarboxylic acid cycle	15	3.04e-19	ACO2,CS,DHTKD1,DLAT,DLD,DLST,FH,OGDH,OGDHL,PDHA1,PDHB,SDHA,SUCLA2,SUCLG1,SUCLG2
GO.0009060	aerobic respiration	18	3.07e-19	ACO2,CS,DHTKD1,DLAT,DLD,DLST,FH,OGDH,OGDHL,PDHA1,PDHB,SDHA,SUCLA2,SUCLG1,SUCLG2,UQCRB,UQCRC1,UQCRC2
GO.0006520	cellular amino acid metabolic process	34	3.14e-19	AASS,ACAD8,ACADSB,ACAT1,ALDH4A1,ALDH5A1,ALDH6A1,ASNS,BCKDK,BPHL,DARS2,DBT,DLD,DLST,GCDH,GLDC,GLUD1,GOT2,HIBADH,HMGCL,HSD17B10,IARS2,IVD,LARS2,MCCC1,MCCC2,MTHFD1L,MUT,OAT,OGDH,PCYOX1L,PYCR1,PYCR2,SHMT2
GO.0009083	branched-chain amino acid catabolic process	13	4.8e-19	ACAD8,ACADSB,ACAT1,ALDH6A1,BCKDK,DBT,DLD,HIBADH,HMGCL,HSD17B10,IVD,MCCC1,MCCC2
GO.0071822	protein complex subunit organization	64	1.06e-18	AASS,ACAT1,ALDH5A1,ATPAF2,CENPP,CLPP,CRYZ,DAP3,DECR1,HDAC3,HIST1H2BO,HMGCL,HP1BP3,HSD17B10,HSP90B1,HSPD1,ICT1,LONP1,MRPL1,MRPL15,MRPL18,MRPL21,MRPL23,MRPL4,MRPL40,MRPL41,MRPL44,MRPL45,MRPL47,MRPL48,MRPL49,MRPL50,MRPS10,MRPS14,MRPS22,MRPS23,MRPS25,MRPS26,MRPS27,MRPS30,MRPS31,MRPS34,MRPS35,MRPS36,MRPS5,MRPS7,MSRB2,NDUFAF7,NDUFS8,NFS1,OAT,PLOD3,PNPT1,PTCD3,RPL14,RPL17,RPL8,RPS8,SHMT2,SOD2,SQSTM1,STO…
GO.0022411	cellular component disassembly	40	1.2e-18	BANF1,DAP3,ICT1,LMNA,LPIN1,MRPL1,MRPL15,MRPL18,MRPL21,MRPL23,MRPL4,MRPL40,MRPL41,MRPL44,MRPL45,MRPL47,MRPL48,MRPL49,MRPL50,MRPS10,MRPS14,MRPS22,MRPS23,MRPS25,MRPS26,MRPS27,MRPS30,MRPS31,MRPS34,MRPS35,MRPS36,MRPS5,MRPS7,MTIF3,PTCD3,RPL14,RPL17,RPL8,RPS8,SQSTM1
GO.0009123	nucleoside monophosphate metabolic process	28	1.48e-18	AK4,ATP5A1,ATP5B,ATP5C1,ATP5J,ATP5O,COQ9,DGUOK,DHTKD1,DLD,GBAS,NDUFA5,NDUFA6,NDUFA7,NDUFB9,NDUFS1,NDUFS2,NDUFS3,NDUFS8,NDUFV1,NDUFV2,OGDH,OGDHL,PDHA1,SDHAF2,SLC25A13,STOML2,UQCRC2
GO.0072350	tricarboxylic acid metabolic process	15	1.77e-17	CS,DHTKD1,DLAT,DLD,DLST,FH,GLUD1,OGDH,OGDHL,PDHA1,PDHB,SDHA,SUCLA2,SUCLG1,SUCLG2
GO.0071704	organic substance metabolic process	170	3.14e-17	AASS,ABHD10,ACAA2,ACAD8,ACADM,ACADSB,ACAT1,ACOT2,AK4,ALDH1B1,ALDH2,ALDH4A1,ALDH6A1,APLP2,ASNS,ATP5A1,ATP5C1,ATP5J,ATP5O,BANF1,BCKDK,BDH1,BPHL,C1QBP,CLPP,COMMD1,COX5A,COX5B,COX7A2L,DAP3,DARS2,DBT,DECR1,DHTKD1,DNAJC10,ECH1,ECHS1,ERLEC1,ETFDH,FGF2,FXC1,GANAB,GBAS,GFM1,GLDC,GLUD1,GOT2,HADH,HADHA,HADHB,HDAC3,HIBADH,HINT2,HSD17B10,HSP90B1,HSPD1,HSPE1,IARS2,ICT1,IDI1,IVD,L2HGDH,LARS2,LMNA,LONP1,LPIN1,LR…
GO.0046128	purine ribonucleoside metabolic process	29	6.23e-17	AK4,ATP5A1,ATP5B,ATP5C1,ATP5J,ATP5O,COQ9,DGUOK,DHTKD1,DLD,GBAS,MCCC2,NDUFA5,NDUFA6,NDUFA7,NDUFB9,NDUFS1,NDUFS2,NDUFS3,NDUFS8,NDUFV1,NDUFV2,OGDH,OGDHL,PDHA1,SDHAF2,SLC25A13,STOML2,UQCRC2
GO.1901657	glycosyl compound metabolic process	30	1.06e-15	ABHD10,AK4,ATP5A1,ATP5B,ATP5C1,ATP5J,ATP5O,COQ9,DGUOK,DHTKD1,DLD,GBAS,MCCC2,NDUFA5,NDUFA6,NDUFA7,NDUFB9,NDUFS1,NDUFS2,NDUFS3,NDUFS8,NDUFV1,NDUFV2,OGDH,OGDHL,PDHA1,SDHAF2,SLC25A13,STOML2,UQCRC2
GO.0008152	metabolic process	176	1.28e-15	AASS,ABHD10,ACAA2,ACAD8,ACADM,ACADSB,ACAT1,ACOT2,ACSS3,AK4,ALDH1B1,ALDH2,ALDH4A1,ALDH6A1,APLP2,ASNS,ATP5J,BANF1,BCKDK,BDH1,BPHL,C1QBP,CLPP,CLYBL,COMMD1,COX5A,COX5B,COX7A2L,CRYZ,DAP3,DARS2,DBT,DECR1,DHTKD1,DNAJC10,ECH1,ECHS1,ECSIT,ERLEC1,ETFA,ETFB,ETFDH,FAHD1,FGF2,FXC1,GANAB,GBAS,GFM1,GLRX5,GLUD1,GOT2,HADH,HDAC3,HINT2,HSP90B1,HSPD1,HSPE1,IARS2,ICT1,ISOC2,IVD,L2HGDH,LARS2,LMNA,LONP1,LPIN1,LRPPRC,LS…
GO.1901575	organic substance catabolic process	61	1.61e-15	AASS,ABAT,ABHD10,ACAD8,ACADM,ACADSB,ACAT1,ALDH1B1,ALDH2,ALDH4A1,ALDH5A1,ALDH6A1,BCKDK,BDH1,CLPP,CLPX,DBT,DECR1,DHTKD1,DLD,DLST,DNAJC10,ECH1,ECHS1,ERLEC1,ETFDH,FGF2,GCDH,GLDC,GLUD1,GOT2,HADH,HADHA,HADHB,HIBADH,HMGCL,HSD17B10,HSP90B1,IVD,LONP1,LPIN1,MCCC1,MCCC2,MUT,NUDT12,OGDH,OGDHL,PCCA,PCCB,PCYOX1L,PDHA1,PNPT1,RPL14,RPL17,RPL8,RPS8,SCARB1,SESN2,SETMAR,SQSTM1,XRN1
GO.0006163	purine nucleotide metabolic process	29	7.05e-15	AK4,ATP5A1,ATP5B,ATP5C1,ATP5J,ATP5O,COQ9,DGUOK,DHTKD1,DLD,GBAS,MCCC2,NDUFA5,NDUFA6,NDUFA7,NDUFB9,NDUFS1,NDUFS2,NDUFS3,NDUFS8,NDUFV1,NDUFV2,OGDH,OGDHL,PDHA1,SDHAF2,SLC25A13,STOML2,UQCRC2
GO.0009150	purine ribonucleotide metabolic process	28	1.27e-14	AK4,ATP5A1,ATP5B,ATP5C1,ATP5J,ATP5O,COQ9,DHTKD1,DLD,GBAS,MCCC2,NDUFA5,NDUFA6,NDUFA7,NDUFB9,NDUFS1,NDUFS2,NDUFS3,NDUFS8,NDUFV1,NDUFV2,OGDH,OGDHL,PDHA1,SDHAF2,SLC25A13,STOML2,UQCRC2
GO.0006807	nitrogen compound metabolic process	125	1.68e-14	AASS,ACAD8,ACADM,ACADSB,ACAT1,AK4,ALDH4A1,ALDH6A1,APP,ASNS,ATP5A1,ATP5B,ATP5C1,ATP5J,ATP5O,BANF1,BCKDK,BPHL,C1QBP,COMMD1,COQ9,COX5A,COX5B,COX7A2L,DAP3,DARS2,DBT,DHTKD1,DNAJA3,FGF2,GBAS,GCDH,GFM1,GLDC,GLUD1,GOT2,HDAC3,HIBADH,HMGCL,HSD17B10,HSPD1,IARS2,ICT1,IVD,LARS2,LONP1,LPIN1,LRPPRC,MCCC1,MED18,MMAB,MRPL1,MRPL15,MRPL18,MRPL21,MRPL23,MRPL4,MRPL40,MRPL41,MRPL45,MRPL47,MRPL48,MRPL49,MRPL50,MRPS10,M…
GO.1901605	alpha-amino acid metabolic process	25	1.97e-14	AASS,ACAD8,ALDH4A1,ALDH5A1,ALDH6A1,ASNS,DLD,DLST,GCDH,GLDC,GLUD1,GOT2,HIBADH,HMGCL,IVD,MCCC1,MCCC2,MTHFD1L,MUT,NFS1,OAT,OGDH,PYCR1,PYCR2,SHMT2
GO.0072329	monocarboxylic acid catabolic process	17	3.99e-14	ABAT,ACADM,ALDH4A1,ALDH5A1,DECR1,ECH1,ECHS1,ETFDH,GOT2,HADH,HADHA,HADHB,LPIN1,MUT,PCCA,PCCB,SESN2
GO.0006119	oxidative phosphorylation	16	5.29e-14	ATP5C1,COQ9,DLD,GBAS,NDUFA5,NDUFA6,NDUFA7,NDUFB9,NDUFS1,NDUFS2,NDUFS3,NDUFS8,NDUFV1,NDUFV2,SDHAF2,UQCRC2
GO.0009056	catabolic process	63	8.48e-14	AASS,ABAT,ABHD10,ACAD8,ACADM,ACADSB,ACAT1,ALDH1B1,ALDH2,ALDH4A1,ALDH5A1,ALDH6A1,BCKDK,BDH1,CLPP,CLPX,CRYZ,DBT,DECR1,DHTKD1,DLD,DLST,DNAJC10,ECH1,ECHS1,ERLEC1,ETFDH,FGF2,GCDH,GLDC,GLUD1,GOT2,HADH,HADHA,HADHB,HIBADH,HMGCL,HSD17B10,HSP90B1,IVD,LONP1,LPIN1,MCCC1,MCCC2,MUT,NUDT12,OGDH,OGDHL,PCCA,PCCB,PCYOX1L,PDHA1,PNPT1,PRDX3,RPL14,RPL17,RPL8,RPS8,SCARB1,SESN2,SETMAR,SQSTM1,XRN1
GO.0044248	cellular catabolic process	56	1.92e-13	AASS,ABAT,ABHD10,ACAD8,ACADM,ACADSB,ACAT1,ALDH4A1,ALDH5A1,ALDH6A1,BCKDK,BDH1,CLPP,CLPX,CRYZ,DBT,DECR1,DLD,DLST,DNAJC10,ECH1,ECHS1,ERLEC1,ETFDH,GCDH,GLDC,GLUD1,GOT2,HADH,HADHA,HADHB,HIBADH,HMGCL,HSD17B10,HSP90B1,IVD,LONP1,LPIN1,MCCC1,MCCC2,MUT,NUDT12,OGDH,PCCA,PCCB,PCYOX1L,PNPT1,PRDX3,RPL14,RPL17,RPL8,RPS8,SESN2,SETMAR,SQSTM1,XRN1
GO.0042775	mitochondrial ATP synthesis coupled electron transport	15	2.1e-13	COQ9,DLD,NDUFA5,NDUFA6,NDUFA7,NDUFB9,NDUFS1,NDUFS2,NDUFS3,NDUFS8,NDUFV1,NDUFV2,SDHAF2,UQCRB,UQCRC1
GO.0032787	monocarboxylic acid metabolic process	32	4.68e-13	ACAA2,ACADM,ACADSB,ACOT2,ACSS1,ACSS2,ALDH4A1,ALDH5A1,DECR1,DHTKD1,ECH1,ECHS1,ETFDH,GCDH,GOT2,HADH,HADHA,HADHB,LPIN1,MCAT,MCCC1,MCCC2,MTHFD1L,MUT,OGDH,OGDHL,PCCA,PCCB,PDHB,PDHX,PDP1,SESN2
GO.0034641	cellular nitrogen compound metabolic process	117	4.84e-13	AASS,ACAD8,ACADM,ACADSB,ACAT1,AK4,ALDH4A1,ALDH6A1,APP,ASNS,ATP5A1,ATP5B,ATP5C1,ATP5J,ATP5O,BANF1,C1QBP,COMMD1,COQ9,COX5A,COX5B,COX7A2L,DAP3,DARS2,DBT,DHTKD1,DNAJA3,GBAS,GCDH,GCLM,GFM1,GLUD1,GOT2,HDAC3,HIBADH,HSD17B10,HSPD1,IARS2,ICT1,IVD,LARS2,LONP1,LPIN1,LRPPRC,MCCC1,MED18,MMAB,MRPL1,MRPL15,MRPL18,MRPL21,MRPL23,MRPL4,MRPL40,MRPL41,MRPL45,MRPL47,MRPL48,MRPL49,MRPL50,MRPS10,MRPS14,MRPS2,MRPS22,MRP…
GO.0006839	mitochondrial transport	20	8.7e-13	ACAA2,ATP5A1,ATP5B,ATP5C1,ATP5J,ATP5O,FXC1,GRPEL1,HSPA9,MRPL18,MTX2,NDUFA13,PMPCA,PMPCB,PNPT1,SLC25A13,STOML2,TIMM23,TIMM44,TIMM8B
GO.1901606	alpha-amino acid catabolic process	16	9.24e-13	AASS,ACAD8,ALDH4A1,ALDH6A1,DLD,DLST,GCDH,GLDC,GLUD1,GOT2,HIBADH,HMGCL,IVD,MCCC1,MCCC2,OGDH
GO.1901576	organic substance biosynthetic process	109	1.62e-12	ABAT,ACAA2,ACAD8,ACADM,ACAT1,AK4,ALDH4A1,ASNS,ATP5A1,ATP5B,ATP5C1,ATP5J,ATP5O,BDH1,C1QBP,COMMD1,COQ9,COX5A,COX5B,COX7A2L,DAP3,DARS2,DGUOK,DLAT,DLD,DNAJA3,FGF2,GANAB,GBAS,GCDH,GCLM,GFM1,GLUD1,HADHA,HADHB,HDAC3,HINT2,HMGCL,IARS2,ICT1,IDI1,LARS2,LPIN1,LRPPRC,LSS,MCAT,MED18,MMAB,MRPL1,MRPL15,MRPL18,MRPL21,MRPL23,MRPL4,MRPL40,MRPL41,MRPL44,MRPL45,MRPL47,MRPL48,MRPL49,MRPL50,MRPS10,MRPS14,MRPS2,MRPS22,…
GO.0009058	biosynthetic process	110	2.1e-12	ABAT,ACAA2,ACAD8,ACADM,ACAT1,AK4,ALDH2,ALDH4A1,ASNS,ATP5A1,ATP5B,ATP5C1,ATP5J,ATP5O,BDH1,C1QBP,COMMD1,COQ9,COX5A,COX5B,COX7A2L,DAP3,DARS2,DGUOK,DLAT,DLD,DNAJA3,FGF2,GANAB,GBAS,GCDH,GCLM,GFM1,GLUD1,HADHA,HADHB,HDAC3,HINT2,HMGCL,IARS2,ICT1,IDI1,LARS2,LPIN1,LRPPRC,LSS,MCAT,MED18,MMAB,MRPL1,MRPL15,MRPL18,MRPL21,MRPL23,MRPL4,MRPL40,MRPL41,MRPL44,MRPL45,MRPL47,MRPL48,MRPL49,MRPL50,MRPS10,MRPS14,MRPS2,M…
GO.0043933	macromolecular complex subunit organization	67	2.31e-12	AASS,ACAT1,ALDH5A1,ATPAF2,C1QBP,CENPP,CLPP,CRYZ,DAP3,DECR1,HDAC3,HIST1H2BO,HMGCL,HSD17B10,HSP90B1,HSPD1,ICT1,LONP1,MRPL1,MRPL15,MRPL18,MRPL21,MRPL23,MRPL4,MRPL40,MRPL41,MRPL44,MRPL45,MRPL47,MRPL48,MRPL49,MRPL50,MRPS10,MRPS14,MRPS22,MRPS23,MRPS25,MRPS26,MRPS27,MRPS30,MRPS31,MRPS34,MRPS35,MRPS36,MRPS5,MRPS7,MSRB2,MTIF3,NDUFAF7,NDUFS8,NFS1,OAT,PLOD3,PNPT1,PTCD3,RPL14,RPL17,RPL8,RPS8,SCARB1,SETMAR,SH…
GO.1901565	organonitrogen compound catabolic process	26	2.34e-12	AASS,ABAT,ACAD8,ACADSB,ACAT1,ALDH4A1,ALDH5A1,ALDH6A1,BCKDK,DBT,DLD,DLST,FGF2,GCDH,GLDC,GLUD1,GOT2,HIBADH,HMGCL,HSD17B10,IVD,MCCC1,MCCC2,NUDT12,OGDH,PCYOX1L
GO.0044249	cellular biosynthetic process	107	3.99e-12	ABAT,ACAD8,ACADM,ACAT1,ACSS2,AK4,ALDH2,ALDH4A1,ASNS,ATP5A1,ATP5B,ATP5C1,ATP5J,ATP5O,BDH1,C1QBP,COMMD1,COQ9,COX5A,COX5B,COX7A2L,DAP3,DARS2,DGUOK,DLAT,DLD,DNAJA3,FGF2,GANAB,GBAS,GCDH,GCLM,GFM1,GLUD1,HADHA,HADHB,HDAC3,HMGCL,IARS2,ICT1,IDI1,LARS2,LPIN1,LRPPRC,MCAT,MED18,MMAB,MRPL1,MRPL15,MRPL18,MRPL21,MRPL23,MRPL4,MRPL40,MRPL41,MRPL44,MRPL45,MRPL47,MRPL48,MRPL49,MRPL50,MRPS10,MRPS14,MRPS2,MRPS22,MRPS…
GO.0009117	nucleotide metabolic process	30	1.1e-11	AK4,ATP5A1,ATP5B,ATP5C1,ATP5J,ATP5O,COQ9,DHTKD1,DLD,DLST,GBAS,MCCC2,NDUFA5,NDUFA6,NDUFA7,NDUFB9,NDUFS1,NDUFS2,NDUFS3,NDUFS8,NDUFV1,NDUFV2,NUDT12,OGDH,OGDHL,PDHA1,SDHAF2,SLC25A13,STOML2,UQCRC2
GO.0055086	nucleobase-containing small molecule metabolic process	31	1.66e-11	AK4,ALDH6A1,ATP5A1,ATP5B,ATP5C1,ATP5J,ATP5O,COQ9,DHTKD1,DLD,DLST,GBAS,MCCC2,NDUFA5,NDUFA6,NDUFA7,NDUFB9,NDUFS1,NDUFS2,NDUFS3,NDUFS8,NDUFV1,NDUFV2,NUDT12,OGDH,OGDHL,PDHA1,SDHAF2,SLC25A13,STOML2,UQCRC2
GO.0051186	cofactor metabolic process	24	2.19e-11	AASS,ACOT2,ACSS2,COQ9,DHTKD1,DLAT,DLD,DLST,GCDH,HMGCL,MCCC1,MTHFD1L,NFS1,NUDT12,OGDH,OGDHL,PC,PCCA,PCCB,PDHB,SHMT2,SUCLA2,SUCLG1,SUCLG2
GO.0006120	mitochondrial electron transport, NADH to ubiquinone	12	6.07e-11	COQ9,DLD,NDUFA5,NDUFA6,NDUFA7,NDUFB9,NDUFS1,NDUFS2,NDUFS3,NDUFS8,NDUFV1,NDUFV2
GO.0006635	fatty acid beta-oxidation	12	6.07e-11	ACADM,DECR1,ECH1,ECHS1,ETFDH,HADH,HADHA,HADHB,MUT,PCCA,PCCB,SESN2
GO.0006637	acyl-CoA metabolic process	13	1.29e-10	AASS,ACOT2,ACSS2,DLAT,DLD,DLST,GCDH,HMGCL,PDHA1,PDHB,SUCLA2,SUCLG1,SUCLG2
GO.0009062	fatty acid catabolic process	13	1.29e-10	ACADM,DECR1,ECH1,ECHS1,ETFDH,HADH,HADHA,HADHB,LPIN1,MUT,PCCA,PCCB,SESN2
GO.0019637	organophosphate metabolic process	37	1.55e-10	AK4,ALDH5A1,ATP5A1,ATP5B,ATP5C1,ATP5J,ATP5O,COQ9,DHTKD1,DLD,DLST,FGF2,GBAS,HADHA,HADHB,IDI1,LPIN1,MCCC2,NDUFA5,NDUFA6,NDUFA7,NDUFB9,NDUFS1,NDUFS2,NDUFS3,NDUFS8,NDUFV1,NDUFV2,NFS1,NUDT12,OGDH,OGDHL,PDHA1,SDHAF2,SLC25A13,STOML2,UQCRC2
GO.0006996	organelle organization	76	1.71e-10	ACAA2,ATP5B,BANF1,C1QBP,CENPP,DARS2,FXC1,GCLM,GFM1,GOLPH3L,GRPEL1,HDAC3,HIST1H2BO,HMGCL,HSP90B1,HSPA9,IARS2,ICT1,LMNA,LONP1,LPIN1,MRPL1,MRPL15,MRPL18,MRPL21,MRPL23,MRPL4,MRPL40,MRPL41,MRPL44,MRPL45,MRPL47,MRPL48,MRPL49,MRPL50,MRPS10,MRPS14,MRPS2,MRPS22,MRPS23,MRPS25,MRPS26,MRPS27,MRPS30,MRPS31,MRPS34,MRPS35,MRPS36,MRPS5,MRPS7,MSRB2,MTIF3,MTX2,NDUFA13,NDUFA7,NDUFAF7,NDUFS1,NDUFS8,PDGFRA,PMF1,PMPCA…
GO.0019395	fatty acid oxidation	13	1.94e-10	ACADM,DECR1,ECH1,ECHS1,ETFDH,GCDH,HADH,HADHA,HADHB,MUT,PCCA,PCCB,SESN2
GO.0006732	coenzyme metabolic process	21	2.07e-10	AASS,ACOT2,ACSS2,COQ9,DHTKD1,DLAT,DLD,DLST,GCDH,HMGCL,MCCC2,MTHFD1L,NFS1,NUDT12,OGDH,OGDHL,PDHB,SHMT2,SUCLA2,SUCLG1,SUCLG2
GO.0044267	cellular protein metabolic process	83	6.05e-10	APP,ASNS,BCKDK,CLPP,DAP3,DARS2,DGUOK,DNAJA3,DNAJC10,ERLEC1,FXC1,GANAB,GFM1,HDAC3,HSP90B1,HSPD1,HSPE1,IARS2,ICT1,L2HGDH,LARS2,LMNA,LONP1,MRPL1,MRPL15,MRPL18,MRPL21,MRPL23,MRPL4,MRPL40,MRPL41,MRPL44,MRPL45,MRPL47,MRPL48,MRPL49,MRPL50,MRPS10,MRPS14,MRPS2,MRPS22,MRPS23,MRPS25,MRPS26,MRPS27,MRPS30,MRPS31,MRPS34,MRPS35,MRPS36,MRPS5,MRPS7,MSRB2,MTIF3,MTX2,NDUFA7,NFS1,NRP2,PCYOX1L,PDGFRA,PDIA3,PDIA4,PDIA…
GO.0006631	fatty acid metabolic process	22	7.1e-10	ACAA2,ACADM,ACADSB,ACOT2,ACSS1,ACSS2,ALDH5A1,DECR1,DLD,ECH1,ECHS1,ETFDH,GCDH,HADH,HADHA,HADHB,LPIN1,MCAT,MUT,PCCA,PCCB,SESN2
GO.0044283	small molecule biosynthetic process	25	1.49e-09	ABAT,ACAA2,ACADM,ACAT1,ACSS1,ACSS2,ALDH4A1,ASNS,BDH1,COQ9,FGF2,GLUD1,HMGCL,IDI1,LPIN1,LSS,MCAT,MMAB,MTHFD1L,MTHFD2,OAT,PYCR1,PYCR2,SHMT2,SUCLA2
GO.0006793	phosphorus metabolic process	55	8.5e-09	AASS,ACOT2,ACSS2,AK4,ALDH5A1,APP,ATP5A1,ATP5B,ATP5C1,ATP5J,ATP5O,BCKDK,COQ9,DHTKD1,DLAT,DLD,DLST,FGF2,GBAS,GCDH,HADHA,HADHB,HMGCL,IDI1,LPIN1,MCCC2,NDUFA5,NDUFA6,NDUFA7,NDUFB9,NDUFS1,NDUFS2,NDUFS3,NDUFS8,NDUFV1,NDUFV2,NFS1,NRP2,NT5DC2,NT5DC3,NUDT12,OGDH,OGDHL,PDGFRA,PDHB,PDP1,SDHAF2,SLC25A13,SQSTM1,STOML2,SUCLA2,SUCLG1,SUCLG2,TF,UQCRC2
GO.0019538	protein metabolic process	89	8.5e-09	APP,ASNS,BCKDK,C1QBP,CLPP,DAP3,DARS2,DGUOK,DLD,DNAJA3,DNAJC10,ERLEC1,FXC1,GANAB,GFM1,HDAC3,HSP90B1,HSPD1,HSPE1,IARS2,ICT1,L2HGDH,LARS2,LMNA,LONP1,MRPL1,MRPL15,MRPL18,MRPL21,MRPL23,MRPL4,MRPL40,MRPL41,MRPL44,MRPL45,MRPL47,MRPL48,MRPL49,MRPL50,MRPS10,MRPS14,MRPS2,MRPS22,MRPS23,MRPS25,MRPS26,MRPS27,MRPS30,MRPS31,MRPS34,MRPS35,MRPS36,MRPS5,MRPS7,MSRB2,MTIF3,MTX2,NDUFA7,NFS1,NRP2,PCYOX1L,PDGFRA,PDIA3,…
GO.0006629	lipid metabolic process	40	1.08e-08	ACAA2,ACAD8,ACADM,ACADSB,ACAT1,ACOT2,ACSS1,APLP2,APP,ATP5A1,ATP5B,BDH1,DECR1,DLD,ECH1,ECHS1,ETFDH,FGF2,GCDH,HADH,HADHA,HADHB,HDAC3,HINT2,HMGCL,HSD17B10,IDI1,LPIN1,LSS,MCAT,MUT,OXCT1,PC,PCCA,PCCB,PDGFRA,PSAP,SCARB1,SESN2,WWOX
GO.0016043	cellular component organization	99	1.53e-08	AASS,ACAA2,ACAT1,ALDH5A1,APLP2,ATP5B,ATPAF2,BANF1,C1QBP,CALU,CENPP,CLPP,CRYZ,DARS2,DECR1,FGF2,FXC1,GCLM,GFM1,GOLPH3L,GPM6A,GRPEL1,HDAC3,HIST1H2BO,HSD17B10,HSP90B1,HSPA9,HSPD1,IARS2,ICT1,LMNA,LONP1,LPIN1,MRPL1,MRPL15,MRPL18,MRPL21,MRPL23,MRPL4,MRPL40,MRPL41,MRPL44,MRPL45,MRPL47,MRPL48,MRPL49,MRPL50,MRPS10,MRPS14,MRPS2,MRPS22,MRPS23,MRPS25,MRPS26,MRPS27,MRPS30,MRPS31,MRPS34,MRPS35,MRPS36,MRPS5,MRPS…
GO.0006790	sulfur compound metabolic process	21	1.05e-07	AASS,ACOT2,ACSS2,ALDH5A1,DLAT,DLD,DLST,GCDH,HMGCL,MCCC1,MCCC2,MUT,PC,PCCA,PCCB,PCYOX1L,PDHA1,PDHB,SUCLA2,SUCLG1,SUCLG2
GO.0006626	protein targeting to mitochondrion	10	3.22e-07	FXC1,GRPEL1,HSPA9,MTX2,NDUFA13,PMPCA,PMPCB,TIMM23,TIMM44,TIMM8B
GO.0044763	single-organism cellular process	160	3.44e-07	AASS,ABHD10,ACAA2,ACAD8,ACADM,ACADSB,ACAT1,ACOT2,ACSS1,ACSS2,AK4,ALDH2,ALDH4A1,ALDH6A1,ASNS,BANF1,BCKDK,BDH1,BPHL,C1QBP,CENPP,COX5A,COX5B,COX7A2L,CS,DARS2,DBT,DECR1,DNAJB11,ECH1,ECHS1,ERLEC1,ETFA,ETFB,ETFDH,FGF2,GANAB,GBAS,GFM1,GLDC,GLRX5,GLUD1,GOT2,HADH,HADHA,HADHB,HDAC3,HIBADH,HINT2,HMGCL,HP1BP3,HSP90B1,HSPD1,HSPE1,IARS2,ICT1,IDI1,IVD,L2HGDH,LARS2,LMNA,LPIN1,LRPPRC,MCAT,MCCC1,ME2,MMAB,MRPL1,MRP…
GO.0010510	regulation of acetyl-CoA biosynthetic process from pyruvate	6	4.49e-07	DLAT,DLD,PDHA1,PDHB,PDHX,PDP1
GO.1902589	single-organism organelle organization	53	7.03e-07	ACAA2,DAP3,DARS2,GFM1,HDAC3,HSP90B1,IARS2,ICT1,LMNA,MRPL1,MRPL15,MRPL18,MRPL21,MRPL23,MRPL4,MRPL40,MRPL41,MRPL44,MRPL45,MRPL47,MRPL48,MRPL49,MRPL50,MRPS10,MRPS14,MRPS2,MRPS22,MRPS23,MRPS25,MRPS26,MRPS27,MRPS30,MRPS31,MRPS34,MRPS35,MRPS36,MRPS5,MRPS7,MSRB2,MTIF3,NDUFA13,NDUFA7,PDGFRA,PMF1,PNPT1,PTCD3,SETMAR,SQSTM1,SSBP1,STOML2,TF,TRMT10C,TUFM
GO.0006085	acetyl-CoA biosynthetic process	5	8.11e-07	ACSS2,DLAT,DLD,PDHA1,PDHB
GO.0043648	dicarboxylic acid metabolic process	11	8.11e-07	ALDH4A1,ALDH5A1,DLD,DLST,GCLM,GLUD1,L2HGDH,ME2,SDHA,SUCLA2,SUCLG1
GO.0006084	acetyl-CoA metabolic process	7	8.9e-07	AASS,ACSS2,DLAT,DLD,DLST,PDHA1,PDHB
GO.0044699	single-organism process	164	9.34e-07	AASS,ABHD10,ACAA2,ACAD8,ACADM,ACADSB,ACOT2,AK4,ALDH1B1,ALDH2,ALDH4A1,ALDH6A1,BANF1,BCKDK,BDH1,BPHL,C1QBP,CENPP,COMMD1,COX5A,COX5B,COX7A2L,CRYZ,CS,DARS2,DBT,DECR1,DNAJB11,ECH1,ECHS1,ECSIT,ERLEC1,ETFA,ETFB,ETFDH,FGF2,FXC1,GANAB,GBAS,GFM1,GLDC,GLUD1,GOT2,GRPEL1,HADH,HADHA,HINT2,HP1BP3,HSP90B1,HSPD1,HSPE1,IARS2,ICT1,IDI1,IVD,L2HGDH,LARS2,LMNA,LONP1,LRPPRC,LSS,MCAT,MCCC1,ME2,MMAB,MRPL1,MRPL15,MRPL18,M…
GO.1901135	carbohydrate derivative metabolic process	35	1.26e-06	ABHD10,AK4,ATP5A1,ATP5B,ATP5C1,ATP5J,ATP5O,COQ9,DHTKD1,DLD,FGF2,GANAB,GBAS,MCCC2,NDUFA5,NDUFA6,NDUFA7,NDUFB9,NDUFS1,NDUFS2,NDUFS3,NDUFS8,NDUFV1,NDUFV2,OGDH,OGDHL,PDHA1,PDIA3,POFUT1,POGLUT1,PSAP,SDHAF2,SLC25A13,STOML2,UQCRC2
GO.1901607	alpha-amino acid biosynthetic process	10	1.29e-06	ALDH4A1,ASNS,GLUD1,GOT2,MTHFD1L,MTHFD2,OAT,PYCR1,PYCR2,SHMT2
GO.0046459	short-chain fatty acid metabolic process	6	2.12e-06	ACSS1,ACSS2,ALDH5A1,MUT,PCCA,PCCB
GO.0006754	ATP biosynthetic process	8	2.54e-06	ATP5A1,ATP5B,ATP5C1,ATP5J,ATP5O,GBAS,SLC25A13,STOML2
GO.0008652	cellular amino acid biosynthetic process	10	3.83e-06	ABAT,ALDH4A1,ASNS,GLUD1,MTHFD1L,MTHFD2,OAT,PYCR1,PYCR2,SHMT2
GO.0006554	lysine catabolic process	5	4.32e-06	AASS,DLD,DLST,GCDH,OGDH
GO.0009068	aspartate family amino acid catabolic process	6	4.9e-06	AASS,DLD,DLST,GCDH,GOT2,OGDH
GO.0044271	cellular nitrogen compound biosynthetic process	75	5.74e-06	ACAD8,ACADM,AK4,ASNS,ATP5A1,ATP5B,ATP5C1,ATP5J,ATP5O,C1QBP,COMMD1,COX5A,COX5B,COX7A2L,DAP3,DARS2,DGUOK,GBAS,GCLM,GFM1,HDAC3,IARS2,ICT1,LARS2,LPIN1,LRPPRC,MED18,MMAB,MRPL1,MRPL15,MRPL18,MRPL21,MRPL23,MRPL4,MRPL40,MRPL41,MRPL44,MRPL45,MRPL47,MRPL48,MRPL49,MRPL50,MRPS10,MRPS14,MRPS2,MRPS22,MRPS23,MRPS25,MRPS26,MRPS27,MRPS30,MRPS31,MRPS34,MRPS35,MRPS36,MRPS5,MRPS7,MTHFD1L,MTHFD2,MTIF3,NADKD1,NDUFA7,P…
GO.0009108	coenzyme biosynthetic process	11	6.72e-06	ACSS2,COQ9,DLAT,DLD,GCDH,MTHFD1L,MTHFD2,NADKD1,NFS1,PDHA1,PDHB
GO.0009124	nucleoside monophosphate biosynthetic process	10	6.93e-06	AK4,ATP5A1,ATP5B,ATP5C1,ATP5J,ATP5O,DGUOK,GBAS,SLC25A13,STOML2
GO.0051188	cofactor biosynthetic process	12	7.68e-06	ACSS2,COQ9,DLAT,DLD,GCDH,MTHFD1L,MTHFD2,NADKD1,NFS1,PDHA1,PDHB,SUCLA2
GO.0009168	purine ribonucleoside monophosphate biosynthetic process	9	8.01e-06	AK4,ATP5A1,ATP5B,ATP5C1,ATP5J,ATP5O,GBAS,SLC25A13,STOML2
GO.0009142	nucleoside triphosphate biosynthetic process	9	1.21e-05	AK4,ATP5A1,ATP5B,ATP5C1,ATP5J,ATP5O,GBAS,SLC25A13,STOML2
GO.0044255	cellular lipid metabolic process	29	1.24e-05	ACAA2,ACADM,ACADSB,ACAT1,ACOT2,ACSS1,ACSS2,BDH1,DECR1,DLD,ECH1,ECHS1,ETFDH,FGF2,GCDH,HADH,HADHA,HADHB,HDAC3,HMGCL,IDI1,LPIN1,MCAT,MUT,OXCT1,PCCA,PCCB,PSAP,SESN2
GO.0006086	acetyl-CoA biosynthetic process from pyruvate	4	1.28e-05	DLAT,DLD,PDHA1,PDHB
GO.0006552	leucine catabolic process	4	1.28e-05	HMGCL,IVD,MCCC1,MCCC2
GO.1990542	mitochondrial transmembrane transport	8	1.3e-05	ATP5A1,ATP5B,ATP5C1,ATP5J,ATP5O,NDUFA13,STOML2,TIMM44
GO.0042776	mitochondrial ATP synthesis coupled proton transport	6	1.35e-05	ATP5A1,ATP5B,ATP5C1,ATP5J,ATP5O,STOML2
GO.0006768	biotin metabolic process	5	1.39e-05	MCCC1,MCCC2,PC,PCCA,PCCB
GO.0006457	protein folding	14	2.68e-05	CLPX,DNAJA3,DNAJB11,DNAJC10,GANAB,GRPEL1,HSP90B1,HSPA9,HSPD1,HSPE1,PDIA3,PDIA4,PDIA6,TRAP1
GO.0006796	phosphate-containing compound metabolic process	46	3.05e-05	AK4,ALDH5A1,APP,ATP5A1,ATP5B,ATP5C1,ATP5J,ATP5O,BCKDK,COQ9,DHTKD1,DLD,DLST,FGF2,GBAS,HADHA,HADHB,IDI1,LPIN1,MCCC2,NDUFA5,NDUFA6,NDUFA7,NDUFB9,NDUFS1,NDUFS2,NDUFS3,NDUFS8,NDUFV1,NDUFV2,NFS1,NRP2,NT5DC2,NT5DC3,NUDT12,OGDH,OGDHL,PDGFRA,PDHA1,PDP1,SDHAF2,SLC25A13,SQSTM1,STOML2,TF,UQCRC2
GO.0046394	carboxylic acid biosynthetic process	15	5.53e-05	ABAT,ACADM,ACSS1,ACSS2,ALDH4A1,ASNS,GLUD1,MCAT,MTHFD1L,MTHFD2,OAT,PYCR1,PYCR2,SHMT2,SUCLA2
GO.0006561	proline biosynthetic process	4	8.05e-05	ALDH4A1,OAT,PYCR1,PYCR2
GO.0006979	response to oxidative stress	17	0.000101	APP,ETFDH,GCLM,HSPD1,LONP1,MSRB2,NDUFA6,NDUFS2,NDUFS8,PDGFRA,PNPT1,PRDX3,PYCR1,SOD2,SRXN1,TRA2B,TXNRD2
GO.0051196	regulation of coenzyme metabolic process	7	0.000136	DLAT,DLD,ME2,PDHA1,PDHB,PDHX,PDP1
GO.0046950	cellular ketone body metabolic process	4	0.000153	ACAT1,BDH1,HMGCL,OXCT1
GO.0071616	acyl-CoA biosynthetic process	6	0.000164	ACSS2,DLAT,DLD,GCDH,PDHA1,PDHB
GO.0006083	acetate metabolic process	3	0.000177	ACSS1,ACSS2,ALDH5A1
GO.0016042	lipid catabolic process	14	0.000197	ACADM,DECR1,ECH1,ECHS1,ETFDH,HADH,HADHA,HADHB,LPIN1,MUT,PCCA,PCCB,SCARB1,SESN2
GO.0046129	purine ribonucleoside biosynthetic process	9	0.000212	AK4,ATP5A1,ATP5B,ATP5C1,ATP5J,ATP5O,GBAS,SLC25A13,STOML2
GO.1902224	ketone body metabolic process	4	0.000262	ACAT1,BDH1,HMGCL,OXCT1
GO.0009084	glutamine family amino acid biosynthetic process	5	0.000275	ALDH4A1,GLUD1,OAT,PYCR1,PYCR2
GO.1902582	single-organism intracellular transport	32	0.000382	ACAA2,APP,ATP5A1,ATP5B,ATP5C1,ATP5J,ATP5O,COMMD1,FGF2,FXC1,GRPEL1,HSP90B1,LMNA,LRPPRC,MRPL18,MTX2,NDUFA13,PDIA3,PMPCA,PMPCB,PNPT1,RPL14,RPL17,RPL8,RPS8,SLC25A13,SQSTM1,STOML2,TIMM23,TIMM44,TIMM8B,VPS37C
GO.0006105	succinate metabolic process	4	0.000424	ALDH5A1,SDHA,SUCLA2,SUCLG1
GO.0072594	establishment of protein localization to organelle	16	0.000637	FXC1,GRPEL1,HSPA9,LMNA,MTX2,NDUFA13,PDIA3,PMPCA,PMPCB,RPL14,RPL17,RPL8,RPS8,TIMM23,TIMM44,TIMM8B
GO.0009064	glutamine family amino acid metabolic process	7	0.000644	ALDH5A1,ASNS,GCLM,GLUD1,OAT,PYCR1,PYCR2
GO.0006067	ethanol metabolic process	4	0.000648	ACSS1,ACSS2,ALDH1B1,ALDH2
GO.0006104	succinyl-CoA metabolic process	3	0.000649	SUCLA2,SUCLG1,SUCLG2
GO.0006574	valine catabolic process	3	0.000649	ACAD8,ALDH6A1,HIBADH
GO.0046952	ketone body catabolic process	3	0.000649	ACAT1,BDH1,OXCT1
GO.0072522	purine-containing compound biosynthetic process	10	0.000805	AK4,ATP5A1,ATP5B,ATP5C1,ATP5J,ATP5O,DGUOK,GBAS,SLC25A13,STOML2
GO.0009066	aspartate family amino acid metabolic process	6	0.000997	AASS,ASNS,DLD,DLST,GCDH,OGDH
GO.0006090	pyruvate metabolic process	7	0.00107	DHTKD1,OGDH,OGDHL,PC,PDHB,PDHX,PDP1
GO.0045454	cell redox homeostasis	7	0.00107	DLD,DNAJC10,GLRX5,PDIA3,PDIA4,PDIA6,TXNRD2
GO.0055129	L-proline biosynthetic process	3	0.00154	OAT,PYCR1,PYCR2
GO.0006767	water-soluble vitamin metabolic process	8	0.00166	MCCC1,MCCC2,MMAB,MUT,NFS1,PC,PCCA,PCCB
GO.0009152	purine ribonucleotide biosynthetic process	9	0.00183	AK4,ATP5A1,ATP5B,ATP5C1,ATP5J,ATP5O,GBAS,SLC25A13,STOML2
GO.1901360	organic cyclic compound metabolic process	85	0.00192	ACAA2,ACAD8,AK4,ALDH4A1,ALDH6A1,APLP2,ATP5A1,ATP5B,ATP5C1,ATP5J,ATP5O,BANF1,C1QBP,COMMD1,COQ9,COX5A,COX5B,COX7A2L,DARS2,DHTKD1,DLD,DLST,DNAJA3,GBAS,GCDH,GOT2,HDAC3,HINT2,HSD17B10,HSPD1,IARS2,IDI1,LARS2,LONP1,LPIN1,LRPPRC,LSS,MCCC1,MED18,MMAB,MRPL44,MTHFD1L,MUT,NDUFA5,NDUFA6,NDUFA7,NDUFB9,NDUFS1,NDUFS2,NDUFS3,NDUFS8,NDUFV1,NDUFV2,NFS1,NUDT12,OAT,OGDH,OGDHL,PC,PCCA,PCCB,PDGFRA,PDHA1,PMF1,PNPT1,POLR…
GO.0009987	cellular process	170	0.00228	AASS,ABHD10,ACAA2,ACAD8,ACADM,ACADSB,ACOT2,AK4,ALDH2,ALDH4A1,ALDH6A1,ATPAF2,BCKDK,BDH1,BPHL,C1QBP,CALCOCO2,CENPP,COMMD1,COX5A,COX5B,COX7A2L,CRYZ,DARS2,DBT,DECR1,ECH1,ECHS1,ERLEC1,ETFA,ETFB,ETFDH,FGF2,FXC1,GANAB,GBAS,GFM1,GLDC,GLRX5,GLUD1,GOLPH3L,GOT2,HADH,HADHA,HADHB,HDAC3,HIBADH,HINT2,HIST1H2BO,HSP90B1,HSPD1,HSPE1,IARS2,ICT1,IDI1,IVD,L2HGDH,LARS2,LMNA,LONP1,LRPPRC,MCAT,MCCC1,ME2,MED18,MMAB,MRPL1…
GO.0051649	establishment of localization in cell	40	0.00243	ABAT,ACAA2,ALDH5A1,APP,ATP5A1,ATP5B,ATP5C1,ATP5J,ATP5O,CALU,COMMD1,FGF2,FXC1,GRPEL1,HSP90B1,LMNA,LRPPRC,MRPL18,MTX2,NDUFA13,PDIA3,PDIA4,PMPCA,PMPCB,PNPT1,PSAP,RPL14,RPL17,RPL8,RPS8,SERPINE1,SLC25A13,SQSTM1,STOML2,SYT11,TF,TIMM23,TIMM44,TIMM8B,VPS37C
GO.0051259	protein oligomerization	16	0.00265	AASS,ACAT1,ALDH5A1,CLPP,CRYZ,DECR1,HMGCL,HSD17B10,LONP1,OAT,PNPT1,SHMT2,SOD2,SQSTM1,STOML2,WIZ
GO.0046951	ketone body biosynthetic process	3	0.00291	ACAT1,BDH1,HMGCL
GO.0090407	organophosphate biosynthetic process	17	0.00292	AK4,ATP5A1,ATP5B,ATP5C1,ATP5J,ATP5O,DGUOK,FGF2,GBAS,HADHA,HADHB,IDI1,LPIN1,NADKD1,NFS1,SLC25A13,STOML2
GO.0009165	nucleotide biosynthetic process	11	0.00306	AK4,ATP5A1,ATP5B,ATP5C1,ATP5J,ATP5O,DGUOK,GBAS,NADKD1,SLC25A13,STOML2
GO.0006605	protein targeting	16	0.00385	FXC1,GRPEL1,HSPA9,LMNA,MTX2,NDUFA13,PDIA3,PMPCA,PMPCB,RPL14,RPL17,RPL8,RPS8,TIMM23,TIMM44,TIMM8B
GO.0019626	short-chain fatty acid catabolic process	3	0.00485	MUT,PCCA,PCCB
GO.0051262	protein tetramerization	8	0.0049	AASS,ALDH5A1,CRYZ,DECR1,HMGCL,HSD17B10,SHMT2,SOD2
GO.0051289	protein homotetramerization	6	0.0049	ALDH5A1,CRYZ,DECR1,HSD17B10,SHMT2,SOD2
GO.0006461	protein complex assembly	26	0.00527	AASS,ACAT1,ALDH5A1,ATPAF2,CENPP,CLPP,CRYZ,DECR1,HDAC3,HIST1H2BO,HMGCL,HP1BP3,HSD17B10,HSPD1,LONP1,MSRB2,NDUFAF7,NDUFS8,NFS1,OAT,PNPT1,SHMT2,SOD2,SQSTM1,STOML2,WIZ
GO.0016310	phosphorylation	28	0.00527	AK4,APP,ATP5C1,BCKDK,COQ9,DHTKD1,DLD,GBAS,NADKD1,NDUFA5,NDUFA6,NDUFA7,NDUFB9,NDUFS1,NDUFS2,NDUFS3,NDUFS8,NDUFV1,NDUFV2,NRP2,OGDH,OGDHL,PDGFRA,PDHA1,SDHAF2,SQSTM1,TF,UQCRC2
GO.0070271	protein complex biogenesis	26	0.00527	AASS,ACAT1,ALDH5A1,ATPAF2,CENPP,CLPP,CRYZ,DECR1,HDAC3,HIST1H2BO,HMGCL,HP1BP3,HSD17B10,HSPD1,LONP1,MSRB2,NDUFAF7,NDUFS8,NFS1,OAT,PNPT1,SHMT2,SOD2,SQSTM1,STOML2,WIZ
GO.0046483	heterocycle metabolic process	80	0.00549	ACAD8,AK4,ALDH4A1,ALDH6A1,APP,ATP5A1,ATP5B,ATP5C1,ATP5J,ATP5O,BANF1,C1QBP,COMMD1,COQ9,COX5A,COX5B,COX7A2L,DARS2,DHTKD1,DLD,DLST,DNAJA3,GBAS,GCDH,GOT2,HDAC3,HSD17B10,HSPD1,IARS2,LARS2,LONP1,LPIN1,LRPPRC,MCCC1,MED18,MMAB,MRPL44,MTHFD1L,MUT,NDUFA5,NDUFA6,NDUFA7,NDUFB9,NDUFS1,NDUFS2,NDUFS3,NDUFS8,NDUFV1,NDUFV2,NFS1,NUDT12,OAT,OGDH,OGDHL,PC,PCCA,PCCB,PDHA1,PMF1,PNPT1,POLR2L,PYCR1,PYCR2,RPL14,RPL17,RPL…
GO.0034975	protein folding in endoplasmic reticulum	3	0.00739	DNAJC10,HSP90B1,PDIA3
GO.0000964	mitochondrial RNA 5 -end processing	2	0.0106	PNPT1,TRMT10C
GO.0006536	glutamate metabolic process	4	0.0106	ALDH4A1,ALDH5A1,GCLM,GLUD1
GO.0009450	gamma-aminobutyric acid catabolic process	2	0.0106	ABAT,ALDH5A1
GO.0019413	acetate biosynthetic process	2	0.0106	ACSS1,ACSS2
GO.0019427	acetyl-CoA biosynthetic process from acetate	2	0.0106	ACSS1,ACSS2
GO.0019542	propionate biosynthetic process	2	0.0106	ACSS1,ACSS2
GO.0010467	gene expression	70	0.0107	ACAD8,APP,C1QBP,COMMD1,COX5A,COX5B,COX7A2L,DAP3,DARS2,DNAJA3,GFM1,HDAC3,HSD17B10,HSPD1,HSPE1,IARS2,ICT1,LARS2,LPIN1,LRPPRC,MED18,MRPL1,MRPL15,MRPL18,MRPL21,MRPL23,MRPL4,MRPL40,MRPL41,MRPL45,MRPL47,MRPL48,MRPL49,MRPL50,MRPS10,MRPS14,MRPS2,MRPS22,MRPS23,MRPS25,MRPS26,MRPS27,MRPS30,MRPS31,MRPS34,MRPS35,MRPS36,MRPS5,MRPS7,MTIF3,NDUFA7,PMF1,PNPT1,POLR2L,PTCD3,RPL14,RPL17,RPS8,SERPINE1,SESN2,SF3B5,SPEN…
GO.0006733	oxidoreduction coenzyme metabolic process	7	0.0123	COQ9,DHTKD1,DLST,NUDT12,OGDH,OGDHL,PDHA1
GO.0006069	ethanol oxidation	3	0.0147	ACSS1,ACSS2,ALDH2
GO.0044260	cellular macromolecule metabolic process	103	0.0147	ACAD8,APP,ASNS,BANF1,BCKDK,C1QBP,CLPP,COMMD1,COX5A,COX5B,COX7A2L,DAP3,DARS2,DGUOK,DNAJC10,ERLEC1,FXC1,GANAB,GFM1,HDAC3,HSD17B10,HSP90B1,HSPD1,HSPE1,IARS2,ICT1,L2HGDH,LARS2,LMNA,LONP1,LPIN1,LRPPRC,MED18,MRPL1,MRPL15,MRPL18,MRPL21,MRPL23,MRPL4,MRPL40,MRPL41,MRPL45,MRPL47,MRPL48,MRPL49,MRPL50,MRPS10,MRPS14,MRPS2,MRPS22,MRPS23,MRPS25,MRPS26,MRPS27,MRPS30,MRPS31,MRPS34,MRPS35,MRPS36,MRPS5,MRPS7,MSRB2,…
GO.0016482	cytoplasmic transport	20	0.0241	COMMD1,FGF2,FXC1,GRPEL1,HSP90B1,LMNA,MRPL18,MTX2,NDUFA13,PDIA3,PMPCA,PMPCB,PNPT1,RPL14,RPL17,RPL8,RPS8,TIMM23,TIMM44,TIMM8B
GO.0046031	ADP metabolic process	5	0.0249	AK4,DHTKD1,OGDH,OGDHL,PDHA1
GO.0043650	dicarboxylic acid biosynthetic process	3	0.0261	ALDH4A1,GLUD1,GOT2
GO.0006106	fumarate metabolic process	2	0.0293	FH,GOT2
GO.0033512	L-lysine catabolic process to acetyl-CoA via saccharopine	2	0.0293	AASS,DLST
GO.0035928	rRNA import into mitochondrion	2	0.0293	MRPL18,PNPT1
GO.1902882	regulation of response to oxidative stress	5	0.0293	PSAP,PYCR1,SESN2,SOD2,TRAP1
GO.1903202	negative regulation of oxidative stress-induced cell death	4	0.0293	PSAP,PYCR1,SOD2,TRAP1
GO.0019216	regulation of lipid metabolic process	11	0.0332	DLAT,DLD,FGF2,PDGFRA,PDHA1,PDHB,PDHX,PDP1,PSAP,SCARB1,STOML2
GO.0034645	cellular macromolecule biosynthetic process	64	0.0332	ACAD8,C1QBP,COMMD1,COX5A,COX5B,COX7A2L,DAP3,DARS2,DNAJA3,GANAB,GFM1,HDAC3,IARS2,ICT1,LARS2,LPIN1,LRPPRC,MED18,MRPL1,MRPL15,MRPL18,MRPL21,MRPL23,MRPL4,MRPL40,MRPL41,MRPL44,MRPL45,MRPL47,MRPL48,MRPL49,MRPL50,MRPS10,MRPS14,MRPS2,MRPS22,MRPS23,MRPS25,MRPS26,MRPS27,MRPS30,MRPS31,MRPS34,MRPS35,MRPS36,MRPS5,MRPS7,MTIF3,NDUFA7,PDIA3,PMF1,POFUT1,POGLUT1,POLR2L,PTCD3,RPL14,RPL17,SERPINE1,SESN2,SETMAR,SPEN,…
GO.0046496	nicotinamide nucleotide metabolic process	6	0.0336	DHTKD1,DLST,NUDT12,OGDH,OGDHL,PDHA1
GO.0043170	macromolecule metabolic process	108	0.0357	ACAD8,APP,ASNS,BANF1,BCKDK,C1QBP,CLPP,COMMD1,COX5A,COX5B,COX7A2L,DAP3,DARS2,DGUOK,DLD,DNAJC10,ERLEC1,FGF2,FXC1,GANAB,GFM1,HDAC3,HSD17B10,HSP90B1,HSPD1,HSPE1,IARS2,ICT1,L2HGDH,LARS2,LMNA,LONP1,LPIN1,LRPPRC,MED18,MRPL1,MRPL15,MRPL18,MRPL21,MRPL23,MRPL4,MRPL40,MRPL41,MRPL45,MRPL47,MRPL48,MRPL49,MRPL50,MRPS10,MRPS14,MRPS2,MRPS22,MRPS23,MRPS25,MRPS26,MRPS27,MRPS30,MRPS31,MRPS34,MRPS35,MRPS36,MRPS5,MRP…
GO.0065003	macromolecular complex assembly	27	0.04	AASS,ACAT1,ALDH5A1,ATPAF2,C1QBP,CENPP,CLPP,CRYZ,DECR1,HDAC3,HIST1H2BO,HMGCL,HP1BP3,HSD17B10,HSPD1,LONP1,MSRB2,NDUFAF7,NDUFS8,NFS1,OAT,PNPT1,SHMT2,SOD2,SQSTM1,STOML2,WIZ
GO.0032042	mitochondrial DNA metabolic process	3	0.0479	DNAJA3,LONP1,SESN2
CC
#pathway ID	pathway description	observed gene count	false discovery rate	matching proteins in your network (labels)
GO.0005739	mitochondrion	170	1.75e-123	AASS,ABAT,ABHD10,ACAD8,ACADM,ACADSB,ACO2,ACOT2,ACSS1,ACSS3,AK4,ALDH1B1,ALDH2,ALDH4A1,ALDH5A1,ALDH6A1,ATAD3B,ATP5A1,ATP5B,ATP5C1,ATP5O,ATPAF2,BCKDK,BPHL,C14orf159,C1QBP,C21orf33,CCDC90B,CLPP,CLPX,CLYBL,COQ9,COX5A,COX5B,CS,DARS2,DBT,DECR1,DGUOK,DHTKD1,DLAT,DLD,DLST,DNAJA3,ECH1,ECHS1,ECSIT,EMC2,ETFA,ETFB,ETFDH,FH,FXC1,GBAS,GFM1,GLDC,GLRX5,GLUD1,GRPEL1,HADHA,HADHB,HIBADH,HINT2,HSPA9,HSPD1,HSPE1,IARS2…
GO.0005759	mitochondrial matrix	108	1.56e-121	AASS,ABAT,ACAD8,ACADM,ACADSB,ACAT1,ACO2,ACSS1,AK4,ALDH1B1,ALDH2,ALDH4A1,ALDH5A1,ALDH6A1,ATP5A1,ATP5B,ATP5C1,BCKDK,BDH1,C1QBP,CLPP,CLPX,CS,DAP3,DARS2,DBT,DECR1,DGUOK,DLAT,DLD,DLST,DNAJA3,ECHS1,ETFA,ETFB,ETFDH,FH,GCDH,GFM1,GLUD1,GOT2,GRPEL1,HADH,HADHA,HADHB,HIBADH,HMGCL,HSD17B10,HSPA9,HSPD1,HSPE1,IARS2,ICT1,IVD,LARS2,LONP1,LRPPRC,MCCC1,MCCC2,ME2,MMAB,MRPL15,MRPL18,MRPL23,MRPL40,MRPL41,MRPL47,MRPL48…
GO.0044429	mitochondrial part	137	2.3e-118	AASS,ABAT,ACAA2,ACAD8,ACADM,ACADSB,ACO2,ACSS1,AK4,ALDH1B1,ALDH2,ALDH4A1,ALDH5A1,ALDH6A1,ATAD3B,ATP5A1,ATP5B,ATP5C1,ATP5O,BCKDK,C1QBP,CLPP,CLPX,COX5A,COX5B,CS,DARS2,DBT,DECR1,DGUOK,DLAT,DLD,DLST,DNAJA3,ECHS1,ETFA,ETFB,ETFDH,FAHD1,FH,FXC1,GFM1,GLUD1,GRPEL1,HADHA,HADHB,HIBADH,HSPA9,HSPD1,HSPE1,IARS2,ICT1,IVD,L2HGDH,LARS2,LONP1,LPIN1,LRPPRC,MCCC2,ME2,MMAB,MRPL1,MRPL15,MRPL18,MRPL21,MRPL23,MRPL4,MRPL4…
GO.0005743	mitochondrial inner membrane	78	1.23e-63	ACAA2,ACAT1,ATAD3B,ATP5A1,ATP5B,ATP5C1,ATP5O,BDH1,CLPX,COX5A,COX5B,DAP3,ETFDH,FAHD1,FXC1,GCDH,GOT2,HADH,HADHA,HADHB,HMGCL,HSD17B10,HSPD1,ICT1,L2HGDH,MCCC1,MRPL1,MRPL15,MRPL18,MRPL21,MRPL23,MRPL4,MRPL40,MRPL41,MRPL44,MRPL45,MRPL47,MRPL48,MRPL49,MRPL50,MRPS10,MRPS14,MRPS22,MRPS23,MRPS25,MRPS26,MRPS27,MRPS30,MRPS31,MRPS34,MRPS35,MRPS36,MRPS5,MRPS7,NDUFA13,NDUFA5,NDUFA6,NDUFA7,NDUFB9,NDUFS1,NDUFS2,ND…
GO.0019866	organelle inner membrane	79	5.32e-62	ACAA2,ACAT1,ATAD3B,ATP5A1,ATP5B,ATP5C1,ATP5O,BDH1,CLPX,COX5A,COX5B,DAP3,ETFDH,FAHD1,FXC1,GCDH,GOT2,HADH,HADHA,HADHB,HMGCL,HSD17B10,HSPD1,ICT1,L2HGDH,LRPPRC,MCCC1,MRPL1,MRPL15,MRPL18,MRPL21,MRPL23,MRPL4,MRPL40,MRPL41,MRPL44,MRPL45,MRPL47,MRPL48,MRPL49,MRPL50,MRPS10,MRPS14,MRPS22,MRPS23,MRPS25,MRPS26,MRPS27,MRPS30,MRPS31,MRPS34,MRPS35,MRPS36,MRPS5,MRPS7,NDUFA13,NDUFA5,NDUFA6,NDUFA7,NDUFB9,NDUFS1,ND…
GO.0031966	mitochondrial membrane	81	4.21e-57	ACAA2,ACAT1,ATAD3B,ATP5A1,ATP5B,ATP5C1,ATP5O,BDH1,CLPX,COX5A,COX5B,DAP3,ETFDH,FAHD1,FXC1,GCDH,GOT2,HADH,HADHA,HADHB,HMGCL,HSD17B10,HSPD1,ICT1,L2HGDH,LPIN1,MCCC1,MRPL1,MRPL15,MRPL18,MRPL21,MRPL23,MRPL4,MRPL40,MRPL41,MRPL44,MRPL45,MRPL47,MRPL48,MRPL49,MRPL50,MRPS10,MRPS14,MRPS22,MRPS23,MRPS25,MRPS26,MRPS27,MRPS30,MRPS31,MRPS34,MRPS35,MRPS36,MRPS5,MRPS7,MTX2,NDUFA13,NDUFA5,NDUFA6,NDUFA7,NDUFB9,NDUFS…
GO.0005740	mitochondrial envelope	81	1.75e-55	ACAA2,ACAT1,ATAD3B,ATP5A1,ATP5B,ATP5C1,ATP5O,BDH1,CLPX,COX5A,COX5B,DAP3,ETFDH,FAHD1,FXC1,GCDH,GOT2,HADH,HADHA,HADHB,HMGCL,HSD17B10,HSPD1,ICT1,L2HGDH,LPIN1,MCCC1,MRPL1,MRPL15,MRPL18,MRPL21,MRPL23,MRPL4,MRPL40,MRPL41,MRPL44,MRPL45,MRPL47,MRPL48,MRPL49,MRPL50,MRPS10,MRPS14,MRPS22,MRPS23,MRPS25,MRPS26,MRPS27,MRPS30,MRPS31,MRPS34,MRPS35,MRPS36,MRPS5,MRPS7,MTX2,NDUFA13,NDUFA5,NDUFA6,NDUFA7,NDUFB9,NDUFS…
GO.0044444	cytoplasmic part	204	5.24e-49	AASS,ABAT,ABHD10,ACAD8,ACADM,ACADSB,ACO2,ACOT2,ACSS1,ACSS2,ACSS3,AK4,ALDH1B1,ALDH2,ALDH4A1,ALDH5A1,ALDH6A1,ASNS,ATAD3B,ATP5A1,ATP5B,ATP5C1,ATP5O,ATPAF2,BANF1,BCKDK,BPHL,C14orf159,C1QBP,C21orf33,CALCOCO2,CALU,CCDC90B,CENPP,CLPP,CLPX,CLYBL,CNPY2,COMMD1,COQ9,COX5A,COX5B,CRYZ,CS,DARS2,DBT,DECR1,DHTKD1,DLAT,DNAJA3,DNAJC10,ECH1,ECHS1,ECSIT,ERLEC1,ETFA,ETFB,ETFDH,FXC1,GBAS,GCLM,GFM1,GLDC,GLRX5,GLUD1,GOL…
GO.0031974	membrane-enclosed lumen	155	4.1e-45	AASS,ABAT,ACAD8,ACADM,ACADSB,ACAT1,ACO2,ACSS1,ACSS2,AK4,ALDH1B1,ALDH2,ALDH4A1,ALDH5A1,ALDH6A1,APP,ATP5A1,ATP5B,ATP5C1,ATPAF2,BANF1,BCKDK,BDH1,C1QBP,CALU,CENPP,CLPP,CLPX,COMMD1,CS,DAP3,DARS2,DBT,DECR1,DGUOK,DLAT,DLD,DLST,DNAJA3,DNAJB11,DNAJC10,ECHS1,ECSIT,EMC2,ERLEC1,ETFA,ETFB,ETFDH,FAHD1,FH,FUBP1,FXC1,GANAB,GCDH,GFM1,GLUD1,GOT2,GRPEL1,HADH,HADHA,HADHB,HDAC3,HIBADH,HINT2,HIST1H2BO,HMGCL,HSD17B10,H…
GO.0031967	organelle envelope	84	5.17e-44	ACAA2,ACAT1,APP,ATAD3B,ATP5A1,ATP5B,ATP5C1,ATP5O,BDH1,CLPX,COX5A,COX5B,DAP3,ETFDH,FAHD1,FXC1,GCDH,GOT2,HADH,HADHA,HADHB,HMGCL,HSD17B10,HSPD1,ICT1,L2HGDH,LMNA,LPIN1,LRPPRC,MCCC1,MRPL1,MRPL15,MRPL18,MRPL21,MRPL23,MRPL4,MRPL40,MRPL41,MRPL44,MRPL45,MRPL47,MRPL48,MRPL49,MRPL50,MRPS10,MRPS14,MRPS22,MRPS23,MRPS25,MRPS26,MRPS27,MRPS30,MRPS31,MRPS34,MRPS35,MRPS36,MRPS5,MRPS7,MTX2,NDUFA13,NDUFA5,NDUFA6,NDU…
GO.0043233	organelle lumen	149	3.01e-41	AASS,ABAT,ACAD8,ACADM,ACADSB,ACAT1,ACO2,ACSS1,ACSS2,AK4,ALDH1B1,ALDH2,ALDH4A1,ALDH5A1,ALDH6A1,APP,ATP5A1,ATP5B,ATP5C1,ATPAF2,BANF1,BCKDK,BDH1,C1QBP,CALU,CENPP,CLPP,CLPX,COMMD1,CS,DAP3,DARS2,DBT,DECR1,DGUOK,DLAT,DLD,DLST,DNAJA3,DNAJB11,DNAJC10,ECHS1,ECSIT,EMC2,ERLEC1,ETFA,ETFB,ETFDH,FAHD1,FH,FUBP1,GANAB,GCDH,GFM1,GLUD1,GOT2,GRPEL1,HADH,HADHA,HADHB,HDAC3,HIBADH,HINT2,HIST1H2BO,HMGCL,HSD17B10,HSP90B…
GO.0070013	intracellular organelle lumen	147	1.43e-40	AASS,ABAT,ACAD8,ACADM,ACADSB,ACAT1,ACO2,ACSS1,ACSS2,AK4,ALDH1B1,ALDH2,ALDH4A1,ALDH5A1,ALDH6A1,APP,ATP5A1,ATP5B,ATP5C1,ATPAF2,BANF1,BCKDK,BDH1,C1QBP,CALU,CENPP,CLPP,CLPX,COMMD1,CS,DAP3,DARS2,DBT,DECR1,DGUOK,DLAT,DLD,DLST,DNAJA3,DNAJB11,DNAJC10,ECHS1,ECSIT,EMC2,ERLEC1,ETFA,ETFB,ETFDH,FAHD1,FH,FUBP1,GANAB,GCDH,GFM1,GLUD1,GOT2,GRPEL1,HADH,HADHA,HADHB,HDAC3,HIBADH,HINT2,HIST1H2BO,HMGCL,HSD17B10,HSP90B…
GO.0043231	intracellular membrane-bounded organelle	220	3.52e-35	AASS,ABAT,ABHD10,ACAD8,ACADM,ACADSB,ACO2,ACOT2,ACSS1,ACSS2,ACSS3,AK4,ALDH1B1,ALDH2,ALDH4A1,ALDH5A1,ALDH6A1,APLP2,APP,ATAD3B,ATP5A1,ATP5B,ATP5C1,ATP5O,ATPAF2,BANF1,BCKDK,BPHL,C14orf159,C1QBP,C21orf33,CALCOCO2,CALU,CCDC90B,CENPP,CLPP,CLPX,CLYBL,CNPY2,COMMD1,COQ9,COX5A,COX5B,CRYZ,CS,DAP3,DARS2,DBT,DECR1,DGUOK,DHTKD1,DLAT,DLST,DNAJA3,DNAJC10,ECH1,ECHS1,ECSIT,ERLEC1,ETFA,ETFB,ETFDH,FGF2,FH,FUBP1,FXC1,…
GO.0044446	intracellular organelle part	186	1.19e-32	AASS,ABAT,ACAA2,ACAD8,ACADM,ACADSB,ACO2,ACSS1,ACSS2,AK4,ALDH1B1,ALDH2,ALDH4A1,ALDH5A1,ALDH6A1,APP,ATAD3B,ATP5A1,ATP5B,ATP5C1,ATP5O,ATPAF2,BANF1,BCKDK,C1QBP,CALU,CENPP,CLPP,CLPX,COMMD1,COX5A,COX5B,CS,DAP3,DARS2,DBT,DECR1,DGUOK,DLAT,DLST,DNAJA3,DNAJC10,ECHS1,ECSIT,EMC2,ERLEC1,ETFA,ETFB,ETFDH,FH,FUBP1,FXC1,GFM1,GLUD1,GOLPH3L,GRPEL1,HADHA,HADHB,HDAC3,HIBADH,HINT2,HIST1H2BO,HP1BP3,HSPA9,HSPD1,HSPE1,IA…
GO.0043227	membrane-bounded organelle	222	8.28e-29	AASS,ABAT,ABHD10,ACAD8,ACADM,ACADSB,ACO2,ACOT2,ACSS1,ACSS2,ACSS3,AK4,ALDH1B1,ALDH2,ALDH4A1,ALDH5A1,ALDH6A1,APLP2,APP,ATAD3B,ATP5A1,ATP5B,ATP5C1,ATP5O,ATPAF2,BANF1,BCKDK,BPHL,C14orf159,C1QBP,C21orf33,CALCOCO2,CALU,CCDC90B,CENPP,CLPP,CLPX,CLYBL,CNPY2,COMMD1,COQ9,COX5A,COX5B,CRYZ,CS,DAP3,DARS2,DBT,DECR1,DGUOK,DHTKD1,DLAT,DLST,DNAJA3,DNAJC10,ECH1,ECHS1,ECSIT,ERLEC1,ETFA,ETFB,ETFDH,FGF2,FH,FUBP1,FXC1,…
GO.0043229	intracellular organelle	219	8.28e-29	AASS,ABAT,ABHD10,ACAD8,ACADM,ACADSB,ACO2,ACOT2,ACSS1,ACSS2,ACSS3,AK4,ALDH1B1,ALDH2,ALDH4A1,ALDH5A1,ALDH6A1,APLP2,APP,ATAD3B,ATP5A1,ATP5B,ATP5C1,ATP5O,ATPAF2,BANF1,BCKDK,BPHL,C14orf159,C1QBP,C21orf33,CALCOCO2,CALU,CCDC90B,CENPP,CLPP,CLPX,CLYBL,CNPY2,COMMD1,COQ9,COX5A,COX5B,CRYZ,CS,DAP3,DARS2,DBT,DECR1,DGUOK,DHTKD1,DLAT,DLST,DNAJA3,DNAJC10,ECH1,ECHS1,ECSIT,ERLEC1,ETFA,ETFB,ETFDH,FGF2,FH,FUBP1,FXC1,…
GO.0005737	cytoplasm	207	1.66e-28	AASS,ABAT,ABHD10,ACAD8,ACADM,ACADSB,ACO2,ACOT2,ACSS1,ACSS2,ACSS3,AK4,ALDH1B1,ALDH2,ALDH4A1,ALDH5A1,ALDH6A1,ASNS,ATAD3B,ATP5A1,ATP5B,ATP5C1,ATP5O,ATPAF2,BANF1,BCKDK,BPHL,C14orf159,C1QBP,C21orf33,CALCOCO2,CALU,CCDC90B,CENPP,CLPP,CLPX,CLYBL,CNPY2,COMMD1,COQ9,COX5A,COX5B,CRYZ,CS,DARS2,DBT,DECR1,DHTKD1,DLAT,DNAJA3,DNAJC10,ECH1,ECHS1,ECSIT,ERLEC1,ETFA,ETFB,ETFDH,FXC1,GBAS,GCLM,GFM1,GLDC,GLRX5,GLUD1,GOL…
GO.0005840	ribosome	35	7.29e-28	DAP3,ICT1,MRPL1,MRPL15,MRPL18,MRPL21,MRPL23,MRPL4,MRPL40,MRPL41,MRPL44,MRPL45,MRPL47,MRPL48,MRPL49,MRPL50,MRPS10,MRPS14,MRPS2,MRPS22,MRPS23,MRPS25,MRPS26,MRPS27,MRPS30,MRPS31,MRPS34,MRPS35,MRPS36,MRPS5,MRPS7,NDUFA7,RPL14,RPL17,RPS8
GO.0098798	mitochondrial protein complex	29	5.51e-27	ATP5A1,ATP5B,ATP5C1,ATP5O,BCKDK,CLPX,DBT,DLAT,FXC1,HADHA,NDUFA13,NDUFA5,NDUFA6,NDUFA7,NDUFB9,NDUFS1,NDUFS2,NDUFS3,NDUFS8,NDUFV1,NDUFV2,PNPT1,SDHA,SUCLG1,TIMM23,TIMM8B,UQCRB,UQCRC1,UQCRC2
GO.1990204	oxidoreductase complex	26	4.84e-26	BCKDK,DBT,DHTKD1,DLAT,DLD,DLST,NDUFA13,NDUFA5,NDUFA6,NDUFA7,NDUFB9,NDUFS1,NDUFS2,NDUFS3,NDUFS8,NDUFV1,NDUFV2,OGDH,OGDHL,PDHA1,PDHB,PDHX,SDHA,UQCRB,UQCRC1,UQCRC2
GO.0043226	organelle	220	1e-23	AASS,ABAT,ABHD10,ACAD8,ACADM,ACADSB,ACO2,ACOT2,ACSS1,ACSS2,ACSS3,AK4,ALDH1B1,ALDH2,ALDH4A1,ALDH5A1,ALDH6A1,APLP2,APP,ATAD3B,ATP5A1,ATP5B,ATP5C1,ATP5O,ATPAF2,BANF1,BCKDK,BPHL,C14orf159,C1QBP,C21orf33,CALCOCO2,CALU,CCDC90B,CENPP,CLPP,CLPX,CLYBL,CNPY2,COMMD1,COQ9,COX5A,COX5B,CRYZ,CS,DAP3,DARS2,DBT,DECR1,DGUOK,DHTKD1,DLAT,DLST,DNAJA3,DNAJC10,ECH1,ECHS1,ECSIT,ERLEC1,ETFA,ETFB,ETFDH,FGF2,FH,FUBP1,FXC1,…
GO.0031090	organelle membrane	99	3.77e-21	ACAA2,ACAT1,APP,ATAD3B,ATP5A1,ATP5B,ATP5C1,ATP5O,BDH1,CLPX,COMMD1,COX5A,COX5B,DAP3,EMC2,ETFDH,FAHD1,FXC1,GCDH,GOLPH3L,GOT2,HADH,HADHA,HADHB,HMGCL,HSD17B10,HSP90B1,HSPD1,ICT1,L2HGDH,LMNA,LPIN1,LRPPRC,LSS,MCCC1,MRPL1,MRPL15,MRPL18,MRPL21,MRPL23,MRPL4,MRPL40,MRPL41,MRPL44,MRPL45,MRPL47,MRPL48,MRPL49,MRPL50,MRPS10,MRPS14,MRPS22,MRPS23,MRPS25,MRPS26,MRPS27,MRPS30,MRPS31,MRPS34,MRPS35,MRPS36,MRPS5,MRPS…
GO.0005761	mitochondrial ribosome	20	7.24e-21	DAP3,ICT1,MRPL15,MRPL18,MRPL23,MRPL40,MRPL41,MRPL47,MRPL48,MRPL49,MRPS14,MRPS2,MRPS22,MRPS26,MRPS31,MRPS35,MRPS36,MRPS5,MRPS7,NDUFA7
GO.0044424	intracellular part	219	2.55e-20	AASS,ABAT,ABHD10,ACAD8,ACADM,ACADSB,ACO2,ACOT2,ACSS1,ACSS2,ACSS3,AK4,ALDH1B1,ALDH2,ALDH4A1,ALDH5A1,ALDH6A1,APLP2,APP,ASNS,ATAD3B,ATP5A1,ATP5B,ATP5C1,ATP5O,ATPAF2,BANF1,BCKDK,BPHL,C14orf159,C1QBP,C21orf33,CALCOCO2,CALU,CCDC90B,CENPP,CLPP,CLPX,CLYBL,CNPY2,COMMD1,COQ9,COX5A,COX5B,CRYZ,CS,DAP3,DARS2,DBT,DECR1,DHTKD1,DLAT,DNAJA3,DNAJC10,ECH1,ECHS1,ECSIT,ERLEC1,ETFA,ETFB,ETFDH,FGF2,FUBP1,FXC1,GBAS,GCLM…
GO.0005622	intracellular	219	1.9e-18	AASS,ABAT,ABHD10,ACAD8,ACADM,ACADSB,ACO2,ACOT2,ACSS1,ACSS2,ACSS3,AK4,ALDH1B1,ALDH2,ALDH4A1,ALDH5A1,ALDH6A1,APLP2,APP,ASNS,ATAD3B,ATP5A1,ATP5B,ATP5C1,ATP5O,ATPAF2,BANF1,BCKDK,BPHL,C14orf159,C1QBP,C21orf33,CALCOCO2,CALU,CCDC90B,CENPP,CLPP,CLPX,CLYBL,CNPY2,COMMD1,COQ9,COX5A,COX5B,CRYZ,CS,DAP3,DARS2,DBT,DECR1,DHTKD1,DLAT,DNAJA3,DNAJC10,ECH1,ECHS1,ECSIT,ERLEC1,ETFA,ETFB,ETFDH,FGF2,FUBP1,FXC1,GBAS,GCLM…
GO.0098800	inner mitochondrial membrane protein complex	20	1.77e-17	ATP5A1,ATP5B,ATP5C1,ATP5O,NDUFA13,NDUFA5,NDUFA6,NDUFA7,NDUFB9,NDUFS1,NDUFS2,NDUFS3,NDUFS8,NDUFV1,NDUFV2,SDHA,TIMM23,UQCRB,UQCRC1,UQCRC2
GO.0044455	mitochondrial membrane part	22	4.34e-15	ATP5A1,ATP5B,ATP5C1,ATP5O,COX7A2L,ETFDH,HSPD1,L2HGDH,NDUFA13,NDUFA5,NDUFA6,NDUFA7,NDUFB9,NDUFS1,NDUFS2,NDUFS3,NDUFS8,NDUFV1,NDUFV2,SDHA,TIMM23,UQCRC2
GO.0030529	ribonucleoprotein complex	39	5.98e-15	DAP3,ICT1,LRPPRC,MRPL1,MRPL15,MRPL18,MRPL21,MRPL23,MRPL4,MRPL40,MRPL41,MRPL44,MRPL45,MRPL47,MRPL48,MRPL49,MRPL50,MRPS10,MRPS14,MRPS2,MRPS22,MRPS23,MRPS25,MRPS26,MRPS27,MRPS30,MRPS31,MRPS34,MRPS35,MRPS36,MRPS5,MRPS7,NDUFA7,RPL14,RPL17,RPS8,SF3B5,SQSTM1,XRN1
GO.0045239	tricarboxylic acid cycle enzyme complex	9	2.22e-14	BCKDK,DBT,DHTKD1,DLD,DLST,FH,OGDH,OGDHL,SUCLG1
GO.0043209	myelin sheath	21	4.67e-14	ACO2,ATP5A1,ATP5B,ATP5C1,COX5A,DLAT,DLD,DLST,GOT2,HSPA9,HSPD1,NDUFS1,NDUFS3,NDUFV2,PDHA1,PDIA3,PRDX3,SDHA,SUCLA2,UQCRC1,UQCRC2
GO.0042645	mitochondrial nucleoid	13	5.23e-14	ATP5B,CLPX,DBT,DNAJA3,HADHA,HADHB,HSPA9,LONP1,LRPPRC,SHMT2,SSBP1,TRMT10C,TUFM
GO.0098803	respiratory chain complex	15	1.13e-13	NDUFA13,NDUFA5,NDUFA6,NDUFA7,NDUFB9,NDUFS1,NDUFS2,NDUFS3,NDUFS8,NDUFV1,NDUFV2,SDHA,UQCRB,UQCRC1,UQCRC2
GO.0044391	ribosomal subunit	19	1.6e-13	DAP3,ICT1,MRPL1,MRPL15,MRPL23,MRPL41,MRPL49,MRPS14,MRPS2,MRPS22,MRPS26,MRPS31,MRPS35,MRPS36,MRPS5,MRPS7,RPL14,RPL17,RPS8
GO.0005746	mitochondrial respiratory chain	14	1.22e-11	COX7A2L,NDUFA13,NDUFA5,NDUFA6,NDUFA7,NDUFB9,NDUFS1,NDUFS2,NDUFS3,NDUFS8,NDUFV1,NDUFV2,SDHA,UQCRC2
GO.0045240	dihydrolipoyl dehydrogenase complex	7	7.71e-11	BCKDK,DBT,DHTKD1,DLD,DLST,OGDH,OGDHL
GO.0005763	mitochondrial small ribosomal subunit	9	3.48e-10	MRPS14,MRPS2,MRPS22,MRPS26,MRPS31,MRPS35,MRPS36,MRPS5,MRPS7
GO.0032991	macromolecular complex	101	4.09e-10	ABAT,APP,ATP5A1,ATP5B,ATP5C1,ATP5O,BCKDK,CLPP,CLPX,COMMD1,DAP3,DBT,DHTKD1,DLAT,DLD,DLST,DNAJB11,DNAJC10,EMC2,FH,FXC1,GANAB,GCLM,GOT2,HADHA,HDAC3,HIST1H2BO,HP1BP3,HSP90B1,HSPD1,ICT1,LMNA,MED18,MRPL1,MRPL15,MRPL18,MRPL21,MRPL23,MRPL4,MRPL40,MRPL41,MRPL44,MRPL45,MRPL47,MRPL48,MRPL49,MRPL50,MRPS10,MRPS14,MRPS2,MRPS22,MRPS23,MRPS25,MRPS26,MRPS27,MRPS30,MRPS31,MRPS34,MRPS35,MRPS36,MRPS5,MRPS7,NDUFA13,N…
GO.0005747	mitochondrial respiratory chain complex I	11	6.52e-10	NDUFA13,NDUFA5,NDUFA6,NDUFA7,NDUFB9,NDUFS1,NDUFS2,NDUFS3,NDUFS8,NDUFV1,NDUFV2
GO.0015935	small ribosomal subunit	11	5.74e-09	DAP3,MRPS14,MRPS2,MRPS22,MRPS26,MRPS31,MRPS35,MRPS36,MRPS5,MRPS7,RPS8
GO.0045252	oxoglutarate dehydrogenase complex	5	1.13e-08	DHTKD1,DLD,DLST,OGDH,OGDHL
GO.0044464	cell part	206	4.6e-07	AASS,ABHD10,ACAD8,ACADM,ACADSB,ACOT2,ACSS1,ACSS2,ACSS3,AK4,ALDH1B1,ALDH2,ALDH4A1,ALDH5A1,ALDH6A1,APLP2,APP,ASNS,ATAD3B,ATP5B,ATP5O,ATPAF2,BANF1,BCKDK,BPHL,C14orf159,C1QBP,C21orf33,CALCOCO2,CALU,CCDC90B,CENPP,CLPP,CLPX,CLYBL,CNPY2,COMMD1,COQ9,COX5B,CRYZ,CS,DAP3,DARS2,DBT,DECR1,DHTKD1,DNAJA3,DNAJC10,ECH1,ECHS1,ECSIT,ERLEC1,ETFA,ETFB,ETFDH,FGF2,FUBP1,FXC1,GBAS,GCLM,GFM1,GLDC,GLUD1,GOLPH3L,GPM6A,GRPE…
GO.0045254	pyruvate dehydrogenase complex	5	5.89e-07	DLAT,DLD,PDHA1,PDHB,PDHX
GO.0005623	cell	206	6.06e-07	AASS,ABHD10,ACAD8,ACADM,ACADSB,ACOT2,ACSS1,ACSS2,ACSS3,AK4,ALDH1B1,ALDH2,ALDH4A1,ALDH5A1,ALDH6A1,APLP2,APP,ASNS,ATAD3B,ATP5B,ATP5O,ATPAF2,BANF1,BCKDK,BPHL,C14orf159,C1QBP,C21orf33,CALCOCO2,CALU,CCDC90B,CENPP,CLPP,CLPX,CLYBL,CNPY2,COMMD1,COQ9,COX5B,CRYZ,CS,DAP3,DARS2,DBT,DECR1,DHTKD1,DNAJA3,DNAJC10,ECH1,ECHS1,ECSIT,ERLEC1,ETFA,ETFB,ETFDH,FGF2,FUBP1,FXC1,GBAS,GCLM,GFM1,GLDC,GLUD1,GOLPH3L,GPM6A,GRPE…
GO.0070062	extracellular exosome	66	1.3e-06	ABAT,ACAA2,ACADM,ACADSB,ACAT1,ACOT2,AK4,ALDH2,ALDH6A1,APLP2,APP,ATP5A1,ATP5B,ATP5C1,ATP5O,BANF1,BPHL,COMMD1,COX5A,COX5B,CRYZ,CS,DECR1,DLST,ECH1,ECHS1,ETFA,ETFB,FH,GANAB,GOT2,GPM6A,HADHB,HSP90B1,HSPA9,HSPD1,HSPE1,NDUFA13,NDUFB9,NUCB1,PDHB,PDIA3,PDIA6,PLOD3,POGLUT1,PRDX3,PSAP,RPL14,SCARB1,SERPINE1,SHMT2,SLC3A2,SOD2,SPEN,SQSTM1,SSBP1,SUCLA2,SUCLG1,TAX1BP1,TF,TRAP1,TUFM,UQCRC2,VPS37C,WIZ,XPNPEP3
GO.1902494	catalytic complex	32	3.14e-06	ABAT,BCKDK,COMMD1,DBT,DHTKD1,DLAT,DLD,DLST,GCLM,HDAC3,NDUFA13,NDUFA5,NDUFA6,NDUFA7,NDUFB9,NDUFS1,NDUFS2,NDUFS3,NDUFS8,NDUFV1,NDUFV2,OGDH,OGDHL,PDHA1,PDHB,PDHX,POLR2L,SDHA,SUCLG1,UQCRB,UQCRC1,UQCRC2
GO.0031970	organelle envelope lumen	9	2.18e-05	APP,FXC1,NDUFS1,PNPT1,SHMT2,STOML2,TIMM23,TIMM8B,TRAP1
GO.0044421	extracellular region part	74	8.56e-05	ABAT,ACAA2,ACADM,ACADSB,ACAT1,ACOT2,AK4,ALDH2,ALDH6A1,APLP2,APP,ATP5A1,ATP5B,ATP5C1,ATP5O,BANF1,BPHL,C1QBP,COMMD1,COX5A,COX5B,CRYZ,CS,DECR1,DLST,ECH1,ECHS1,ETFA,ETFB,FGF2,FH,GANAB,GOT2,GPM6A,HADHB,HSP90B1,HSPA9,HSPD1,HSPE1,MRPL18,MTHFD2,NDUFA13,NDUFAF7,NDUFB9,NENF,NUCB1,PDHB,PDIA3,PDIA6,PLOD3,PMPCA,POGLUT1,PRDX3,PSAP,RPL14,SCARB1,SERPINE1,SHMT2,SLC3A2,SOD2,SPEN,SQSTM1,SSBP1,SUCLA2,SUCLG1,TAX1BP1,…
GO.0015934	large ribosomal subunit	8	8.58e-05	ICT1,MRPL1,MRPL15,MRPL23,MRPL41,MRPL49,RPL14,RPL17
GO.0005758	mitochondrial intermembrane space	8	0.000105	FXC1,NDUFS1,PNPT1,SHMT2,STOML2,TIMM23,TIMM8B,TRAP1
GO.0005762	mitochondrial large ribosomal subunit	5	0.000116	ICT1,MRPL15,MRPL23,MRPL41,MRPL49
GO.0005788	endoplasmic reticulum lumen	12	0.000161	CALU,DNAJB11,DNAJC10,ERLEC1,GANAB,HSP90B1,PDIA3,PDIA4,PDIA6,POGLUT1,RCN1,RCN2
GO.0043232	intracellular non-membrane-bounded organelle	70	0.000166	APP,ATP5B,BANF1,C1QBP,CALCOCO2,CENPP,CLPX,DAP3,DBT,DNAJA3,EMC2,HADHA,HADHB,HDAC3,HINT2,HIST1H2BO,HSPA9,ICT1,LMNA,LONP1,LRPPRC,LSS,MRPL1,MRPL15,MRPL18,MRPL21,MRPL23,MRPL4,MRPL40,MRPL41,MRPL44,MRPL45,MRPL47,MRPL48,MRPL49,MRPL50,MRPS10,MRPS14,MRPS2,MRPS22,MRPS23,MRPS25,MRPS26,MRPS27,MRPS30,MRPS31,MRPS34,MRPS35,MRPS36,MRPS5,MRPS7,NDUFA7,NFS1,NUCB1,PMF1,POLR2L,PSAP,RCN2,RPL14,RPL17,RPL8,RPS8,SETMAR,SH…
GO.0034663	endoplasmic reticulum chaperone complex	4	0.0002	DNAJB11,DNAJC10,HSP90B1,PDIA6
GO.0031988	membrane-bounded vesicle	68	0.000415	ABAT,ACAA2,ACADM,ACADSB,ACAT1,ACOT2,AK4,ALDH2,ALDH6A1,APLP2,ATP5A1,ATP5B,ATP5C1,ATP5O,BANF1,BPHL,CALU,COMMD1,COX5A,COX5B,CRYZ,CS,DECR1,DLD,DLST,ECH1,ECHS1,ETFA,ETFB,FH,GANAB,GOT2,GPM6A,HADHB,HSP90B1,HSPA9,HSPD1,HSPE1,NDUFA13,NDUFB9,PDHB,PDIA3,PDIA4,PDIA6,PLOD3,POGLUT1,PRDX3,PSAP,RPL14,SCARB1,SERPINE1,SHMT2,SLC3A2,SOD2,SPEN,SQSTM1,SSBP1,SUCLA2,SUCLG1,SYT11,TAX1BP1,TF,TRAP1,TUFM,UQCRC2,VPS37C,WIZ,X…
GO.0030062	mitochondrial tricarboxylic acid cycle enzyme complex	3	0.00049	BCKDK,DBT,SUCLG1
GO.0005753	mitochondrial proton-transporting ATP synthase complex	4	0.000762	ATP5A1,ATP5B,ATP5C1,ATP5O
GO.0045261	proton-transporting ATP synthase complex, catalytic core F(1)	3	0.000944	ATP5A1,ATP5B,ATP5C1
GO.0005576	extracellular region	79	0.00141	ABAT,ACAA2,ACADM,ACADSB,ACAT1,ACOT2,AK4,ALDH2,ALDH6A1,APLP2,APP,ATP5A1,ATP5B,ATP5C1,ATP5O,BANF1,BOLA3,BPHL,CALU,CNPY4,COMMD1,COX5A,COX5B,CRYZ,CS,DECR1,DLST,ECH1,ECHS1,ETFA,ETFB,FGF2,FH,GANAB,GOT2,GPM6A,HADHB,HSP90B1,HSPA9,HSPD1,HSPE1,MRPL18,MTHFD2,NDUFA13,NDUFAF7,NDUFB9,NENF,NRP2,NUCB1,PCYOX1L,PDHB,PDIA3,PDIA6,PLOD3,PMPCA,POGLUT1,PRDX3,PSAP,RPL14,SCARB1,SERPINE1,SHMT2,SLC3A2,SOD2,SPEN,SQSTM1,SSBP…
GO.0005750	mitochondrial respiratory chain complex III	3	0.00153	UQCRB,UQCRC1,UQCRC2
GO.0009368	endopeptidase Clp complex	2	0.00352	CLPP,CLPX
GO.0042470	melanosome	7	0.00598	CALU,GANAB,HSP90B1,PDIA3,PDIA4,PDIA6,SLC3A2
GO.0005575	cellular_component	206	0.00732	AASS,ABHD10,ACAD8,ACADM,ACADSB,ACOT2,ACSS1,ACSS2,ACSS3,AK4,ALDH1B1,ALDH2,ALDH4A1,ALDH5A1,ALDH6A1,APLP2,APP,ASNS,ATAD3B,ATP5B,ATP5O,ATPAF2,BANF1,BCKDK,BOLA3,BPHL,C14orf159,C21orf33,CALCOCO2,CALU,CCDC90B,CENPP,CLPP,CLPX,CLYBL,CNPY2,CNPY4,COMMD1,COQ9,COX5B,CRYZ,CS,DAP3,DARS2,DBT,DECR1,DHTKD1,DNAJA3,DNAJC10,ECH1,ECHS1,ECSIT,ERLEC1,ETFA,ETFB,ETFDH,FGF2,FUBP1,FXC1,GBAS,GCLM,GFM1,GLDC,GLUD1,GOLPH3L,GPM6…
GO.0031305	integral component of mitochondrial inner membrane	3	0.0166	ETFDH,L2HGDH,TIMM23
GO.0098796	membrane protein complex	23	0.0166	ATP5A1,ATP5B,ATP5C1,ATP5O,EMC2,HSPD1,NDUFA13,NDUFA5,NDUFA6,NDUFA7,NDUFB9,NDUFS1,NDUFS2,NDUFS3,NDUFS8,NDUFV1,NDUFV2,SDHA,TIMM23,UQCRB,UQCRC1,UQCRC2,VPS37C
GO.0005947	mitochondrial alpha-ketoglutarate dehydrogenase complex	2	0.0188	BCKDK,DBT
GO.0000275	mitochondrial proton-transporting ATP synthase complex, catalytic core F(1)	2	0.03	ATP5B,ATP5C1
GO.0043234	protein complex	65	0.0435	ABAT,APP,ATP5A1,ATP5B,ATP5C1,ATP5O,BCKDK,CLPP,CLPX,COMMD1,DBT,DHTKD1,DLAT,DLD,DLST,DNAJB11,DNAJC10,EMC2,FH,FXC1,GANAB,GCLM,GOT2,HADHA,HDAC3,HIST1H2BO,HP1BP3,HSP90B1,HSPD1,LMNA,LRPPRC,MED18,NDUFA13,NDUFA5,NDUFA6,NDUFA7,NDUFB9,NDUFS1,NDUFS2,NDUFS3,NDUFS8,NDUFV1,NDUFV2,NRP2,NT5DC3,OGDH,OGDHL,PDGFRA,PDHA1,PDHB,PDHX,PDIA6,PMF1,PNPT1,POLR2L,SDHA,SPEN,SUCLG1,TIMM23,TIMM8B,UQCRB,UQCRC1,UQCRC2,VPS37C,WWOX
GO.0042719	mitochondrial intermembrane space protein transporter complex	2	0.0436	FXC1,TIMM8B
ATO/Gos - decreased
BP
#pathway ID	pathway description	observed gene count	false discovery rate	matching proteins in your network (labels)
GO.0006996	organelle organization	88	8.6e-11	ABCD3,AIP,ANLN,AP3D1,ARF1,ARL1,ASCC3,ATG4B,ATL1,ATL3,ATP2A2,AURKB,AZI1,BIRC6,C15orf23,C17orf79,CDC26,CHEK1,CISD2,CKAP5,COPA,CORO2B,CORO7,DNAJC13,EIF2A,EMD,FANCD2,GABARAPL2,GNAI3,HDAC6,HIRIP3,IQSEC1,KEAP1,KIF20A,KIF2A,KIF2C,KIF4A,KLHL13,LIG3,LRRC16A,LRWD1,MAP1LC3A,MTCH2,NCAPD2,NEDD1,NUF2,NUP210,PAK4,PCM1,PDGFRA,PDS5A,PDS5B,PHB2,PIK3R4,POLA1,POLD1,POLD3,PPP2CA,PREX1,PRKACA,PTGFRN,RAB10,RAB1A,RAB32,…
GO.0000278	mitotic cell cycle	42	5.21e-10	ANLN,AURKB,AZI1,BIRC6,C15orf23,CDC25B,CDC26,CHEK1,CKAP5,CUL1,DNMT3A,EMD,KIF20A,KIF2A,KIF2C,KIF4A,KLHL13,NCAPD2,NEDD1,NUF2,NUP210,PCM1,PDS5A,PDS5B,POLA1,POLD1,POLD3,PPAT,PPP2CA,PRKACA,RAB1A,RAB8A,RAB8B,RPS27,RRM1,SAC3D1,SUN2,TOP2A,TOP2B,TUBA1A,TUBGCP3,TYMS
GO.0051179	localization	110	5.21e-10	ABCF2,ACSL3,ACSL4,ADRBK1,AGRN,AIP,ANLN,APOO,APP,ARF1,ATG4B,ATP1B2,ATP2A2,AUP1,AURKB,AZI1,BCAP31,CANX,CD63,CD81,CD9,CEND1,CKAP5,CLCC1,CORO7,COX17,CPT1A,CSPG4,CYFIP2,DHCR24,DNAJC13,DOCK4,ECT2,EFHA1,EPHB3,ERGIC1,FAM115A,GABARAPL2,GLG1,GPR56,HDAC6,HERC1,HK1,IFIT1,ITGA6,KEAP1,KIF20A,KIF2C,KIF4A,LMAN2,LRRC16A,LRWD1,MICU1,MPDU1,MRC2,MYO10,NDUFA4,NEDD8,NLGN3,NMD3,NUP210,PAK4,PCM1,PDGFRA,PHB2,PIK3R4,POU3F…
GO.1902582	single-organism intracellular transport	50	5.21e-10	AIP,AP3D1,APP,ARF1,ATG4B,ATP2A2,AUP1,AZI1,BCAP31,CD63,COPA,CORO7,CPT1A,DCLK1,EFHA1,ERGIC1,GABARAPL2,HDAC6,KIF4A,LMAN2,MICU1,MTCH2,MYO10,NMD3,PCM1,PHB2,PIK3R4,RAB10,RAB1A,RAB1B,RAB32,RAB5C,RAB8A,RAB8B,RER1,RHOT2,RPN2,RPS27,SCAMP2,SCAMP3,SORL1,SORT1,SPCS1,SPCS2,SRPRB,TOMM5,TSPO,TUBA1A,WRN,YKT6
GO.0071840	cellular component organization or biogenesis	116	4.46e-09	ABCD3,ACSL3,ACSL4,AIP,ANLN,ARF1,ARL1,ASCC3,ATG4B,ATL1,ATL3,ATP2A2,AURKB,AZI1,BCAN,BCAP31,BIRC6,C15orf23,C17orf79,CD9,CDC26,CHEK1,CIAO1,CISD2,CKAP5,COPA,CORO2B,CORO7,CPT1A,CST3,DCLK1,DHCR24,DIS3,DNAJC13,EIF2A,EMD,FANCD2,GABARAPL2,GNAI3,HDAC6,HERC1,HIRIP3,IQSEC1,ITGB8,KEAP1,KIF20A,KIF2A,KIF2C,KIF4A,KLHL13,LIG3,LRRC16A,LRWD1,MAP1LC3A,MICU1,MTCH2,MTOR,MYO10,NCAM1,NCAPD2,NEDD1,NLGN3,NMD3,NOP56,NUF2,NU…
GO.0016043	cellular component organization	113	8.81e-09	ABCD3,ACSL3,ACSL4,AIP,ANLN,ARF1,ARL1,ASCC3,ATG4B,ATL1,ATL3,ATP2A2,AURKB,AZI1,BCAN,BCAP31,BIRC6,C15orf23,C17orf79,CD9,CDC26,CHEK1,CIAO1,CISD2,CKAP5,COPA,CORO2B,CORO7,CPT1A,CST3,DCLK1,DHCR24,DNAJC13,EIF2A,EMD,FANCD2,GABARAPL2,GNAI3,HDAC6,HERC1,HIRIP3,IQSEC1,ITGB8,KEAP1,KIF20A,KIF2A,KIF2C,KIF4A,KLHL13,LIG3,LRRC16A,LRWD1,MAP1LC3A,MICU1,MTCH2,MTOR,MYO10,NCAM1,NCAPD2,NEDD1,NLGN3,NUF2,NUP210,PAK4,PCDHGC…
GO.0046907	intracellular transport	51	8.81e-09	AIP,AP3D1,APP,ARF1,ATG4B,ATP2A2,AUP1,AZI1,BCAP31,CD63,CORO7,CPT1A,DCLK1,EFHA1,ERGIC1,GABARAPL2,HDAC6,IFIT1,KIF4A,LMAN2,MICU1,MTCH2,MYO10,NMD3,PCM1,PGAP1,PHB2,PIK3R4,RAB10,RAB1A,RAB1B,RAB32,RAB5C,RAB8A,RAB8B,RER1,RHOT2,RPN2,RPS27,SCAMP2,SCAMP3,SORL1,SORT1,SPCS1,SPCS2,SRPRB,TOMM5,TSPO,TUBA1A,WRN,YKT6
GO.0007049	cell cycle	51	1.48e-08	ANLN,AURKB,AZI1,BIRC6,C15orf23,CDC26,CKAP5,CUL1,DHCR24,DNMT3A,ECT2,EMD,FANCD2,FANCI,GNAI3,KIF20A,KIF2A,KIF2C,KIF4A,KLHL13,LIG3,MTOR,NCAPD2,NEDD1,NUF2,NUP210,PAK4,PCM1,PDS5A,PDS5B,PHB2,POLA1,POLD1,POLD3,PPAT,PPP2CA,PRKACA,RAB1A,RAB8A,RAB8B,RHOC,RPS27,RRM1,SAC3D1,SOX2,SUN2,TOP2A,TOP2B,TUBA1A,TUBGCP3,TYMS
GO.1903047	mitotic cell cycle process	36	5.23e-08	ANLN,AURKB,AZI1,BIRC6,C15orf23,CDC25B,CDC26,CHEK1,CKAP5,CUL1,EMD,KIF20A,KIF2A,KIF2C,KIF4A,KLHL13,NCAPD2,NEDD1,NUF2,NUP210,PCM1,PDS5A,PDS5B,POLA1,PPAT,PPP2CA,PRKACA,RAB8A,RAB8B,SAC3D1,SUN2,TOP2A,TOP2B,TUBA1A,TUBGCP3,TYMS
GO.0022402	cell cycle process	43	6.98e-08	ANLN,AURKB,AZI1,BIRC6,C15orf23,CDC26,CKAP5,CUL1,DHCR24,ECT2,EMD,FANCD2,KIF20A,KIF2A,KIF2C,KIF4A,KLHL13,MTOR,NCAPD2,NEDD1,NUF2,NUP210,PCM1,PDS5A,PDS5B,PHB2,POLA1,POLD1,POLD3,PPAT,PPP2CA,PRKACA,RAB8A,RAB8B,RHOC,SAC3D1,SOX2,SUN2,TOP2A,TOP2B,TUBA1A,TUBGCP3,TYMS
GO.0048193	Golgi vesicle transport	20	1.73e-07	APP,ARF1,ARL1,BCAP31,COPA,CORO7,ERGIC1,GABARAPL2,LMAN2,RAB10,RAB1A,RAB1B,RAB8A,RAB8B,RER1,SCAMP2,SCAMP3,SORL1,SORT1,YKT6
GO.0008104	protein localization	55	5.13e-07	AGRN,AIP,ARF1,ARL1,ATG4B,AUP1,AURKB,BCAP31,CANX,CD63,CD81,COPA,CORO7,DHCR24,DNAJC13,ECT2,GABARAPL2,HDAC6,IFIT1,KEAP1,KIF20A,LMAN2,LRWD1,MTCH2,NEDD8,NMD3,NUP210,PCM1,PGAP1,PHB2,PIK3R4,RAB10,RAB1A,RAB1B,RAB32,RAB5C,RAB8A,RAB8B,RER1,RPN2,RPS27,SCAMP2,SCAMP3,SH3GLB1,SHROOM2,SORL1,SOX9,SPCS1,SPCS2,SRPRB,SUN2,TMEM33,TOMM5,TSPO,YKT6
GO.0051301	cell division	27	5.9e-07	ANLN,AURKB,BIRC6,C15orf23,CDC25B,CDC26,CIT,CKAP5,ECT2,GNAI3,KIF20A,KIF2A,KIF2C,KIF4A,KLHL13,LIG3,NCAPD2,NEDD1,NUF2,PDS5A,PDS5B,POU3F2,RAB10,RHOC,SAC3D1,TOP2A,TUBA1A
GO.0033036	macromolecule localization	61	8.97e-07	ACSL3,ACSL4,AGRN,AIP,APOO,ARF1,ARL1,ATG4B,AUP1,AURKB,BCAP31,CANX,CD63,CD81,CKAP5,COPA,CORO7,CPT1A,DHCR24,DNAJC13,ECT2,GABARAPL2,HDAC6,IFIT1,KEAP1,KIF20A,LMAN2,LRWD1,MTCH2,NEDD8,NMD3,NUP210,PCM1,PGAP1,PHB2,PIK3R4,PRPF6,RAB10,RAB1A,RAB1B,RAB32,RAB5C,RAB8A,RAB8B,RER1,RPN2,RPS27,SCAMP2,SCAMP3,SH3GLB1,SHROOM2,SORL1,SOX9,SPCS1,SPCS2,SRPRB,SUN2,TMEM33,TOMM5,TSPO,YKT6
GO.0051649	establishment of localization in cell	55	1.53e-06	AIP,AP3D1,APP,ARF1,ATG4B,ATP2A2,AUP1,AZI1,BCAP31,CANX,CD63,CD9,CORO7,CPT1A,DCLK1,EFHA1,ERGIC1,GABARAPL2,HDAC6,IFIT1,KIF2C,KIF4A,LMAN2,MICU1,MTCH2,MYO10,NMD3,PCM1,PGAP1,PHB2,PIK3R4,RAB10,RAB1B,RAB32,RAB5C,RAB8A,RAB8B,RER1,RHOT2,RPN2,RPS27,SCAMP2,SCAMP3,SHROOM2,SORL1,SORT1,SPCS1,SPCS2,SRPRB,SUN2,TOMM5,TSPO,TUBA1A,WRN,YKT6
GO.0051234	establishment of localization	86	2.48e-06	ABCF2,ACSL3,ACSL4,ADRBK1,AIP,AP3D1,APOO,APP,ARF1,ATG4B,ATP1B2,ATP2A2,AUP1,AZI1,BCAP31,CANX,CD63,CD9,CKAP5,CLCC1,CORO7,COX17,CPT1A,CYFIP2,DCLK1,DNAJC13,ECT2,EFHA1,ERGIC1,FAM115A,GABARAPL2,HDAC6,HERC1,HK1,IFIT1,KIF20A,KIF2C,KIF4A,LMAN2,LRWD1,MICU1,MPDU1,MRC2,MTCH2,MYO10,NDUFA4,NLGN3,NMD3,NUP210,PCM1,PHB2,PIK3R4,PPAT,PRKACA,RAB10,RAB1B,RAB32,RAB5C,RAB8A,RAB8B,RASA3,RER1,RHOT2,RPN2,RPS27,RTN3,SCAMP2,…
GO.0006810	transport	83	6.06e-06	ABCF2,ACSL3,ACSL4,ADRBK1,AIP,AP3D1,APOO,APP,ARF1,ATG4B,ATP1B2,ATP2A2,AUP1,AZI1,BCAP31,CANX,CD63,CD9,CKAP5,CLCC1,CORO7,COX17,CPT1A,CYFIP2,DCLK1,DNAJC13,ECT2,EFHA1,ERGIC1,FAM115A,GABARAPL2,HDAC6,HERC1,HK1,IFIT1,KIF20A,KIF4A,LMAN2,MICU1,MPDU1,MRC2,MTCH2,MYO10,NDUFA4,NLGN3,NMD3,NUP210,PCM1,PHB2,PIK3R4,PPAT,PRKACA,RAB10,RAB1B,RAB32,RAB5C,RAB8A,RAB8B,RASA3,RER1,RHOT2,RPN2,RPS27,RTN3,SCAMP2,SCAMP3,SHROO…
GO.1902578	single-organism localization	76	1.15e-05	ACSL3,ACSL4,ADRBK1,AGRN,AIP,AP3D1,APOO,APP,ARF1,ATG4B,ATP1B2,ATP2A2,AUP1,AZI1,BCAP31,CANX,CD63,CD9,CLCC1,COPA,CORO7,COX17,CPT1A,CYFIP2,DCLK1,EFHA1,ERGIC1,GABARAPL2,HDAC6,HK1,KEAP1,KIF2C,KIF4A,LMAN2,MICU1,MTCH2,MYO10,NDUFA4,NMD3,NUP210,PCM1,PGAP1,PHB2,PIK3R4,PPAT,PRKACA,RAB10,RAB1B,RAB32,RAB5C,RAB8A,RAB8B,RASA3,RHOT2,RPN2,RPS27,SCAMP2,SCAMP3,SH3GLB1,SHROOM2,SLC9A6,SORL1,SORT1,SPCS1,SPCS2,SRPRB,STI…
GO.0051641	cellular localization	59	1.56e-05	AGRN,AIP,APP,ARF1,ATG4B,ATP2A2,AUP1,AURKB,AZI1,BCAP31,CANX,CD63,CD9,CORO7,CPT1A,DCLK1,EFHA1,ERGIC1,GABARAPL2,HDAC6,IFIT1,KEAP1,KIF2C,KIF4A,LMAN2,LRWD1,MICU1,MYO10,NMD3,PCM1,PGAP1,PHB2,PIK3R4,RAB10,RAB1B,RAB32,RAB5C,RAB8A,RAB8B,RHOT2,RPN2,RPS27,SCAMP2,SCAMP3,SH3GLB1,SHROOM2,SORL1,SORT1,SOX9,SPCS1,SPCS2,SRPRB,SUN2,TMEM33,TOMM5,TSPO,TUBA1A,WRN,YKT6
GO.0044765	single-organism transport	72	2.15e-05	ACSL3,ACSL4,ADRBK1,AIP,AP3D1,APOO,APP,ARF1,ATG4B,ATP1B2,ATP2A2,AUP1,AZI1,BCAP31,CANX,CD63,CD9,CLCC1,COPA,CORO7,COX17,CPT1A,CYFIP2,DCLK1,EFHA1,ERGIC1,GABARAPL2,HDAC6,HK1,KIF4A,LMAN2,MICU1,MTCH2,MYO10,NDUFA4,NMD3,NUP210,PCM1,PGAP1,PHB2,PIK3R4,PPAT,PRKACA,RAB10,RAB1B,RAB32,RAB5C,RAB8A,RAB8B,RASA3,RER1,RHOT2,RPN2,RPS27,SCAMP2,SCAMP3,SHROOM2,SLC9A6,SORL1,SORT1,SPCS1,SPCS2,SRPRB,STIM2,TOMM5,TTYH3,TUBA1…
GO.1902589	single-organism organelle organization	55	5.42e-05	ANLN,ARF1,ATG4B,AURKB,AZI1,BIRC6,C15orf23,C17orf79,CDC26,CHEK1,CISD2,CKAP5,COPA,CORO2B,CORO7,DNMT3A,FANCD2,GABARAPL2,GNAI3,HDAC6,IQSEC1,KIF20A,KIF2A,KIF2C,KIF4A,KLHL13,LRRC16A,MAP1LC3A,MTCH2,NCAPD2,NEDD1,NUF2,PAK4,PCM1,PDGFRA,PDS5A,PDS5B,PHB2,PIK3R4,POLA1,POLD1,POLD3,PREX1,RAB1A,RAB8A,RAB8B,RHOT2,SAC3D1,SIN3B,SUN2,TOP2A,TOP2B,TUBGCP3,WRN,YKT6
GO.0051336	regulation of hydrolase activity	41	7.32e-05	ADRBK1,AGRN,AIP,ARL1,ATP1B2,BCAP31,BIRC6,CST3,CYFIP2,DHCR24,DIS3,DOCK10,DOCK4,ECT2,EPHB3,GABARAPL2,HERC1,IFIT1,IQSEC1,KEAP1,MCF2L,MTOR,OAS3,PCID2,PCM1,PDGFRA,PPP2R5D,PREX1,PRKACA,PTPLAD1,RASA3,RASA4,RGS12,RHOC,SIPA1L2,SORL1,SORT1,SOX2,THY1,TRIO,WRN
GO.0007264	small GTPase mediated signal transduction	28	8.68e-05	ARF1,ARL1,AURKB,CIT,CKAP5,CYFIP2,DHCR24,DOCK10,DOCK4,ECT2,GPR56,KIF2A,KIF2C,NUF2,PAK4,RAB10,RAB1A,RAB1B,RAB32,RAB5C,RAB8A,RAB8B,RHOC,RHOT2,RPS27,SRPRB,TIAM2,TRIO
GO.0015031	protein transport	40	9.18e-05	AIP,AP3D1,ARF1,ATG4B,AUP1,BCAP31,CANX,CD63,COPA,CORO7,DNAJC13,ECT2,GABARAPL2,HDAC6,IFIT1,KIF20A,LMAN2,NMD3,NUP210,PGAP1,PHB2,PIK3R4,RAB10,RAB1A,RAB1B,RAB32,RAB5C,RAB8A,RAB8B,RPN2,RPS27,SCAMP2,SCAMP3,SORL1,SPCS1,SPCS2,SRPRB,TOMM5,TSPO,YKT6
GO.0016482	cytoplasmic transport	29	9.18e-05	AIP,AP3D1,ARF1,ATP2A2,AUP1,BCAP31,CD63,CORO7,ERGIC1,MICU1,NMD3,PHB2,PIK3R4,RAB10,RAB1A,RAB1B,RAB32,RAB5C,RAB8B,RPN2,RPS27,SORL1,SORT1,SPCS1,SPCS2,SRPRB,TOMM5,TSPO,YKT6
GO.0034613	cellular protein localization	38	9.39e-05	AGRN,AIP,ARL1,ATG4B,AUP1,AURKB,BCAP31,CD63,COPA,HDAC6,IFIT1,KEAP1,LRWD1,MTCH2,PCM1,PGAP1,PHB2,PIK3R4,RAB10,RAB1A,RAB1B,RAB32,RAB5C,RAB8A,RAB8B,RER1,RPN2,RPS27,SH3GLB1,SORL1,SOX9,SPCS1,SPCS2,SRPRB,SUN2,TMEM33,TOMM5,TSPO
GO.0045184	establishment of protein localization	41	0.000166	AIP,AP3D1,ARF1,ATG4B,AUP1,BCAP31,CANX,CD63,COPA,CORO7,DNAJC13,ECT2,GABARAPL2,HDAC6,IFIT1,KIF20A,LMAN2,LRWD1,NMD3,NUP210,PGAP1,PHB2,PIK3R4,RAB10,RAB1A,RAB1B,RAB32,RAB5C,RAB8A,RAB8B,RPN2,RPS27,SCAMP2,SCAMP3,SORL1,SPCS1,SPCS2,SRPRB,TOMM5,TSPO,YKT6
GO.0043085	positive regulation of catalytic activity	43	0.000196	ADRBK1,AGRN,APP,ARF1,ARL1,ATP1B2,BCAP31,CD81,CDC25B,CDC26,CSPG4,CUL1,CYFIP2,DIS3,DOCK10,DOCK4,DSTYK,ECT2,GABARAPL2,HERC1,IQSEC1,KEAP1,MAGED1,MCF2L,PAK4,PCM1,PDGFRA,PIK3R4,PLAA,PPP2CA,PREX1,PRKACA,PTPLAD1,RASA3,RASA4,RGS12,RHOC,SIPA1L2,SLC27A1,SORL1,THY1,TRIO,WRN
GO.0044093	positive regulation of molecular function	48	0.000201	ADRBK1,AGRN,APP,ARF1,ARL1,ATP1B2,BCAP31,CD81,CDC25B,CDC26,CSPG4,CUL1,CYFIP2,DIS3,DOCK10,DOCK4,DSTYK,ECT2,FAM115A,GABARAPL2,HERC1,IQSEC1,KEAP1,MAGED1,MCF2L,NLGN3,PAK4,PCM1,PDGFRA,PHB2,PIK3R4,PLAA,PPP2CA,PREX1,PRKACA,PTPLAD1,RASA3,RASA4,RGS12,RHOC,SIPA1L2,SLC27A1,SORL1,STIM2,THY1,TRIM25,TRIO,WRN
GO.0050790	regulation of catalytic activity	57	0.000268	ADRBK1,AGRN,AIP,ARF1,ARL1,ATP1B2,BCAP31,BIRC6,CD81,CDC25B,CDC26,CSPG4,CST3,CUL1,CYFIP2,DHCR24,DIS3,DOCK10,DOCK4,DSTYK,ECT2,EPHB3,GABARAPL2,GNAI3,HDAC6,HERC1,IFIT1,IQSEC1,KEAP1,MAGED1,MCF2L,MTOR,OAS3,PAK4,PCID2,PCM1,PDGFRA,PIK3R4,PLAA,PPP2CA,PPP2R5D,PREX1,PRKACA,PTPLAD1,RASA3,RASA4,RGS12,RHOC,RNH1,SIPA1L2,SLC27A1,SORL1,SORT1,SOX2,THY1,TRIO,WRN
GO.0000086	G2/M transition of mitotic cell cycle	12	0.000424	AZI1,CDC25B,CHEK1,CKAP5,CUL1,NEDD1,PCM1,PRKACA,RAB8A,RAB8B,TUBA1A,TUBGCP3
GO.0033365	protein localization to organelle	23	0.000539	AIP,AP3D1,ARL1,AURKB,BCAP31,LRWD1,MTCH2,PCM1,PHB2,PIK3R4,RAB10,RAB8B,RPN2,RPS27,SH3GLB1,SORL1,SOX9,SPCS1,SPCS2,SRPRB,SUN2,TOMM5,TSPO
GO.0061024	membrane organization	30	0.00102	APP,ARF1,ATG4B,ATP2A2,CD9,COPA,DHCR24,EMD,GABARAPL2,GNAI3,MAP1LC3A,MTCH2,NLGN3,NUP210,PPP2CA,RAB10,RAB1A,RAB8A,RAB8B,RER1,RHOT2,RPN2,RPS27,SH3GLB1,SPCS1,SPCS2,SRPRB,SUN2,YKT6,ZMPSTE24
GO.0006629	lipid metabolic process	34	0.00103	ABCD3,ACSL4,AGPAT5,AGRN,APP,ARF1,CD81,CYB5R3,CYP51A1,DAGLB,DHCR24,DHCR7,ERLIN1,FADS2,GPD2,HSD17B11,IP6K1,ITGB8,LPCAT1,MGST3,PDGFRA,PGAP1,PIGT,PIK3R4,PLAA,PPP2CA,PRKACA,PTPLAD1,RDH11,SDC2,SIN3B,SORL1,TECR,TIAM2
GO.0007059	chromosome segregation	13	0.00106	AURKB,C15orf23,CIAO1,CIT,FANCD2,KIF2C,NCAPD2,NUF2,PDS5A,PDS5B,PHB2,TOP2A,TOP2B
GO.0051345	positive regulation of hydrolase activity	29	0.00111	ADRBK1,AGRN,APP,ARL1,ATP1B2,BCAP31,CYFIP2,DIS3,DOCK10,DOCK4,ECT2,GABARAPL2,HERC1,IQSEC1,KEAP1,MCF2L,PCM1,PDGFRA,PREX1,PRKACA,PTPLAD1,RASA3,RASA4,RGS12,RHOC,SIPA1L2,THY1,TRIO,WRN
GO.0044802	single-organism membrane organization	26	0.00113	ARF1,ATG4B,ATP2A2,CD9,COPA,EMD,GNAI3,MTCH2,NLGN3,NUP210,PPP2CA,RAB10,RAB1A,RAB8A,RAB8B,RER1,RHOT2,RPN2,RPS27,SH3GLB1,SPCS1,SPCS2,SRPRB,SUN2,YKT6,ZMPSTE24
GO.0006928	movement of cell or subcellular component	38	0.00222	ACTR10,AGRN,ANLN,AP3D1,APP,ATP1B2,AZI1,CD63,CD9,CEND1,CSPG4,DCLK1,DOCK4,GLG1,GPR56,ITGA6,KIF20A,KIF2A,KIF2C,KIF4A,LRRC16A,MYO10,NCAM1,PAK4,PDGFRA,POU3F2,PREX1,RAB1A,RHOC,RHOT2,SDC2,SGPL1,SHROOM2,SUN2,TNS3,TOP2B,TRIO,TSPO
GO.0007067	mitotic nuclear division	17	0.00222	ANLN,AURKB,BIRC6,C15orf23,CDC25B,CDC26,CKAP5,KIF2A,KIF2C,KIF4A,KLHL13,NCAPD2,NEDD1,NUF2,PDS5A,PDS5B,SAC3D1
GO.0019882	antigen processing and presentation	13	0.00222	AP3D1,ARF1,BCAP31,CANX,HLA-A,HLA-B,KIF2A,KIF2C,KIF4A,RAB10,RAB32,RAB8B,SEC61A1
GO.0065009	regulation of molecular function	62	0.00222	ADRBK1,AIP,ARF1,ARL1,ATP1B2,AURKB,BCAP31,BIRC6,CD81,CDC25B,CDC26,CSPG4,CST3,CUL1,CYFIP2,DHCR24,DIS3,DOCK10,DOCK4,DSTYK,ECT2,EPHB3,FAM115A,GABARAPL2,GNAI3,HDAC6,HERC1,IFIT1,IQSEC1,MAGED1,MCF2L,MTOR,NLGN3,OAS3,PAK4,PCID2,PCM1,PDGFRA,PHB2,PIK3R4,PLAA,PPP2CA,PPP2R5D,PREX1,PRKACA,PTPLAD1,RASA3,RASA4,RGS12,RHOC,RNH1,SIPA1L2,SLC27A1,SORL1,SORT1,SOX2,STIM2,THY1,TRIM25,TRIO,WRN,ZC3HAV1
GO.0006886	intracellular protein transport	26	0.00225	AIP,AP3D1,ATG4B,AUP1,BCAP31,COPA,HDAC6,IFIT1,PGAP1,PHB2,PIK3R4,RAB10,RAB1A,RAB1B,RAB32,RAB5C,RAB8A,RAB8B,RPN2,RPS27,SORL1,SPCS1,SPCS2,SRPRB,TOMM5,TSPO
GO.0008610	lipid biosynthetic process	21	0.00231	ABCD3,ACSL4,AGPAT5,ARF1,CD81,CYB5R3,CYP51A1,DHCR24,DHCR7,FADS2,HSD17B11,LPCAT1,PGAP1,PIGT,PIK3R4,PTPLAD1,SACM1L,SGPL1,SLC27A1,TECR,TSPO
GO.0010256	endomembrane system organization	19	0.00231	AGRN,AP3D1,ARL1,ATL1,ATL3,ATP2A2,DNAJC13,EMD,NUP210,PPP2CA,RAB10,RAB1A,RAB8A,RAB8B,RTN3,SUN2,SURF4,TMEM33,ZMPSTE24
GO.0098813	nuclear chromosome segregation	10	0.00245	AURKB,C15orf23,CIT,FANCD2,KIF2C,NCAPD2,PDS5A,PDS5B,TOP2A,TOP2B
GO.0030705	cytoskeleton-dependent intracellular transport	9	0.00248	AP3D1,APP,AZI1,KIF4A,MYO10,PCM1,RAB1A,RHOT2,TUBA1A
GO.0000280	nuclear division	19	0.00258	ANLN,AURKB,BIRC6,C15orf23,CDC26,CKAP5,FANCD2,KIF2A,KIF2C,KIF4A,KLHL13,NCAPD2,NEDD1,NUF2,PDS5A,PDS5B,SAC3D1,TOP2A,TOP2B
GO.0044772	mitotic cell cycle phase transition	16	0.00276	AZI1,CDC25B,CHEK1,CIT,CKAP5,CUL1,NEDD1,PCM1,POLA1,PPAT,PRKACA,RAB8A,RAB8B,TUBA1A,TUBGCP3,TYMS
GO.0022008	neurogenesis	39	0.00292	ACSL4,AGRN,ARF1,ATL1,ATXN10,CD9,CEND1,CHRDL1,CSPG4,DAGLB,DCLK1,DNMT3A,ECT2,GPR56,HERC1,KIF4A,LSAMP,MYO10,NCAM1,NLGN3,OLIG2,PCM1,PDGFRA,PDLIM5,PIGT,POU3F2,PREX1,RAB10,RAB8A,RAB8B,RHOC,SDC2,SORL1,SOX2,THY1,TOP2B,TRIO,TSPO,UQCRQ
GO.0051961	negative regulation of nervous system development	13	0.00368	APP,CEND1,CIT,GPR56,NLGN3,OLIG2,PCM1,PRKACA,SORL1,SOX2,SOX9,THY1,TSPO
GO.0071702	organic substance transport	47	0.00453	ACSL3,ACSL4,AIP,AP3D1,APOO,ARF1,ATG4B,AUP1,BCAP31,CANX,CD63,CKAP5,COPA,CORO7,CPT1A,DNAJC13,ECT2,GABARAPL2,HDAC6,HK1,IFIT1,KIF20A,LMAN2,NMD3,NUP210,PHB2,PIK3R4,RAB10,RAB1A,RAB1B,RAB32,RAB5C,RAB8A,RAB8B,RPN2,RPS27,SCAMP2,SCAMP3,SORL1,SORT1,SPCS1,SPCS2,SRPRB,TOMM5,TSPO,VDAC3,YKT6
GO.1903725	regulation of phospholipid metabolic process	7	0.00461	ACSL3,ARF1,CD81,LPCAT1,PDGFRA,PIK3R4,SLC27A1
GO.0048699	generation of neurons	37	0.00463	ACSL4,AGRN,ARF1,ATL1,ATXN10,CEND1,CHRDL1,DAGLB,DCLK1,DNMT3A,ECT2,GPR56,HERC1,KIF4A,LSAMP,MYO10,NCAM1,NLGN3,OLIG2,PCM1,PDLIM5,PIGT,POU3F2,PREX1,RAB10,RAB8A,RAB8B,RHOC,SDC2,SORL1,SOX2,SOX9,THY1,TOP2B,TRIO,TSPO,UQCRQ
GO.0000819	sister chromatid segregation	8	0.00466	C15orf23,CIT,KIF2C,NCAPD2,PDS5A,PDS5B,TOP2A,TOP2B
GO.0043482	cellular pigment accumulation	4	0.00466	AP3D1,CD63,RAB32,SHROOM2
GO.0032502	developmental process	91	0.005	ACSL3,ACSL4,ADRBK1,AGPAT5,AGRN,ANLN,AP3D1,ARF1,ARMC6,ATL1,ATXN10,AURKB,AZI1,BIRC6,C17orf79,CANX,CD63,CDC25B,CEND1,CHEK1,CISD2,CLPTM1,COX17,CPT1A,CSPG4,CST3,CUL1,DAGLB,DHCR7,DNAJC13,DNMT3A,ECE1,FAT3,FREM2,GLG1,GPD2,HERC1,HERC4,IGFBP2,ITGB8,KEAP1,KIF2A,KIF4A,LPCAT1,LSAMP,MRC2,MTOR,MYO10,NCAM1,NEDD8,NLGN3,OLIG2,PCID2,PCM1,PDLIM5,PGAP1,PHB2,PIGT,POU3F2,PPAT,PPP2CA,PPP2R5D,PREX1,PSMG1,RAB10,RAB32,RAB8…
GO.0030182	neuron differentiation	30	0.00514	ACSL4,AGRN,APP,ATL1,ATXN10,CEND1,CHRDL1,CIT,DCLK1,DNMT3A,HERC1,KIF4A,MYO10,NCAM1,NLGN3,OLIG2,PCM1,PIGT,POU3F2,RAB10,RAB8A,RAB8B,RHOC,SDC2,SOX9,THY1,TOP2B,TRIO,TSPO,UQCRQ
GO.0000910	cytokinesis	8	0.00517	ANLN,AURKB,CIT,ECT2,KIF20A,KIF4A,KLHL13,RHOC
GO.0007275	multicellular organismal development	82	0.00589	ACSL3,ACSL4,ADRBK1,AGPAT5,AGRN,ANLN,ARF1,ARMC6,ATL1,ATXN10,AURKB,AZI1,BIRC6,C17orf79,CEND1,CISD2,CLPTM1,COX17,CSPG4,CST3,CUL1,DAGLB,DHCR7,DNMT3A,ECE1,ECT2,FAT3,FREM2,GLG1,GPD2,HERC1,ITGA6,ITGB8,KEAP1,KIF2A,KIF4A,LPCAT1,LSAMP,MTOR,MYO10,NCAM1,NLGN3,OLIG2,PCID2,PCM1,PDLIM5,PGAP1,PHB2,PIGT,POU3F2,PPAT,PPP2R5D,PREX1,PRKACA,PSMG1,RAB10,RAB8A,RAB8B,RHOC,RNASEH2B,RRM1,SDC2,SEZ6L,SGPL1,SHROOM2,SIN3B,SORL…
GO.0044767	single-organism developmental process	90	0.00603	ACSL3,ACSL4,ADRBK1,AGPAT5,AGRN,ANLN,AP3D1,ARF1,ARMC6,ATL1,ATP2A2,ATXN10,AURKB,AZI1,BIRC6,C17orf79,CANX,CD63,CDC25B,CEND1,CHEK1,CISD2,CLPTM1,COX17,CPT1A,CSPG4,CST3,CUL1,DAGLB,DHCR7,DNAJC13,DNMT3A,ECE1,FAT3,FREM2,GLG1,GPD2,HERC1,HERC4,IGFBP2,ITGB8,KEAP1,KIF2A,KIF4A,LPCAT1,LSAMP,MRC2,MTOR,MYO10,NCAM1,NLGN3,OLIG2,PCID2,PCM1,PDLIM5,PGAP1,PHB2,PIGT,POU3F2,PPAT,PPP2R5D,PREX1,PSMG1,RAB10,RAB32,RAB8A,RAB8…
GO.0044763	single-organism cellular process	163	0.0064	ACTR10,ADRBK1,AIP,ARMC6,ASCC3,ATG4B,ATL1,ATP1B2,ATP2A2,ATXN10,AUP1,AURKB,AZI1,BBOX1,BCAN,BCAP31,BIRC6,C11orf31,C15orf23,C17orf79,CANX,CD276,CD63,CD81,CDC26,CEND1,CHEK1,CIAO1,CISD2,CKAP5,CLCC1,CLPTM1,COPA,CORO2B,CORO7,CST3,CUL1,CYB5R3,CYFIP2,DCLK2,DHCR7,DNAJC13,DNMT3A,DOCK10,EIF2A,ERLIN1,FADS2,FANCI,FREM2,GABARAPL2,GLG1,GPD2,GPR56,GTF2I,HDAC6,HERC1,HERC4,HK1,HLA-A,HLA-B,HSD17B11,IFIT1,IGFBP2,IP6K1…
GO.0044710	single-organism metabolic process	83	0.00677	ABCD3,ACSL4,ADRBK1,AGPAT5,AGRN,AP3D1,APP,ARF1,ARL1,ASCC3,ATG4B,AUP1,AURKB,BBOX1,BCAN,C17orf79,CANX,CD81,CHEK1,CIAO1,CISD2,CIT,CSPG4,CYB5R3,CYP51A1,DAGLB,DHCR7,DHRS7,DNMT3A,ERLIN1,FANCD2,FANCI,GABARAPL2,HDAC6,HK1,HSD17B11,IP6K1,ITGB8,KEAP1,LIG3,LPCAT1,LRRC16A,MAP1LC3A,MGST3,MLEC,MPDU1,MRC2,NDUFA4,NDUFB5,NDUFC1,NUP210,PAK4,PCM1,PDGFRA,PGAP1,PIGT,PIK3R4,PLAA,POLA1,POLD1,POLD3,PPP2CA,PPP2R5D,PRKACA,P…
GO.0009056	catabolic process	44	0.00683	ABCD3,AGRN,ATG4B,AUP1,AURKB,BCAN,CDC26,CISD2,CIT,CPT1A,CSPG4,CUL1,DAGLB,DIS3,ECE1,ERLIN1,GABARAPL2,GPD2,HDAC6,HERC4,HK1,HSD17B11,KEAP1,MAP1LC3A,MRC2,MTOR,NEDD8,NUB1,PIK3R4,PPAT,PPP2CA,PPP2R5D,PRKACA,RAB1A,RAB1B,RNASEH2B,RNH1,RPS27,SDC2,SGPL1,SH3GLB1,STT3B,TRIM25,ZMPSTE24
GO.0032465	regulation of cytokinesis	7	0.00704	AURKB,BIRC6,CDC25B,CIT,ECT2,PIK3R4,SH3GLB1
GO.0044711	single-organism biosynthetic process	36	0.00704	ABCD3,ACSL4,AGPAT5,AGRN,AP3D1,ARF1,BBOX1,BCAN,CD81,CSPG4,CYB5R3,CYP51A1,DHCR24,DHCR7,FADS2,GPD2,HSD17B11,LPCAT1,MGST3,MPDU1,MTOR,PGAP1,PIGT,PIK3R4,POLA1,POLD1,POLD3,PRKACA,PTPLAD1,RRM1,SACM1L,SDC2,SGPL1,SLC27A1,TECR,TRIM25
GO.0007018	microtubule-based movement	11	0.00995	ACTR10,AP3D1,APP,AZI1,KIF20A,KIF2A,KIF2C,KIF4A,PCM1,RAB1A,RHOT2
GO.0051960	regulation of nervous system development	23	0.0105	AGRN,APP,ARF1,CEND1,CIT,ECT2,EPHB3,GPR56,LSAMP,MTOR,NLGN3,OLIG2,PCM1,PDLIM5,POU3F2,PREX1,PRKACA,SDC2,SORL1,SOX2,SOX9,THY1,TSPO
GO.0009991	response to extracellular stimulus	18	0.0107	ACSL3,ACSL4,ATG4B,CISD2,CST3,DNMT3A,GABARAPL2,HDAC6,IGFBP2,ITGA6,MAP1LC3A,MTOR,PIK3R4,RAB1A,SH3GLB1,TSPO,TYMS,WRN
GO.0071496	cellular response to external stimulus	14	0.0121	ATG4B,CHEK1,CISD2,GABARAPL2,HDAC6,ITGA6,MAP1LC3A,MTOR,MYD88,PIK3R4,RAB1A,SH3GLB1,SOX9,WRN
GO.0007399	nervous system development	47	0.0123	ACSL3,ACSL4,AGRN,ARF1,ATL1,ATXN10,CEND1,CHRDL1,COX17,CSPG4,CST3,DAGLB,DNMT3A,ECT2,HERC1,KIF2A,KIF4A,LSAMP,MYO10,NCAM1,NLGN3,OLIG2,PCM1,PDGFRA,PDLIM5,PGAP1,PIGT,POU3F2,PPP2R5D,PREX1,PRKACA,PSMG1,RAB10,RAB8A,RAB8B,RHOC,RRM1,SDC2,SEZ6L,SHROOM2,SORL1,THY1,TOP2B,TRIO,TSPO,UQCRQ,ZNF24
GO.0016192	vesicle-mediated transport	32	0.0123	ADRBK1,AP3D1,APP,ARF1,BCAP31,CANX,CD63,CD9,COPA,CORO7,CYFIP2,ERGIC1,GABARAPL2,GNAI3,KIF20A,LMAN2,MRC2,MYO10,NLGN3,RAB10,RAB1A,RAB1B,RAB5C,RAB8A,RAB8B,RER1,RTN3,SCAMP2,SCAMP3,SORL1,SORT1,YKT6
GO.0016236	macroautophagy	7	0.0136	ATG4B,CISD2,GABARAPL2,HDAC6,MAP1LC3A,PIK3R4,RAB1A
GO.0032482	Rab protein signal transduction	7	0.0136	RAB10,RAB1A,RAB1B,RAB32,RAB5C,RAB8A,RAB8B
GO.1902580	single-organism cellular localization	26	0.0136	AGRN,AIP,AP3D1,ARF1,ATG4B,CANX,COPA,KIF2C,NMD3,PHB2,PIK3R4,RAB10,RAB8A,RAB8B,RER1,RHOT2,RPN2,RPS27,SH3GLB1,SORL1,SPCS1,SPCS2,SRPRB,SUN2,TOMM5,TSPO
GO.0031667	response to nutrient levels	17	0.0137	ACSL3,ACSL4,ATG4B,CISD2,CST3,DNMT3A,GABARAPL2,HDAC6,IGFBP2,MAP1LC3A,MTOR,PIK3R4,RAB1A,SH3GLB1,TSPO,TYMS,WRN
GO.0045017	glycerolipid biosynthetic process	12	0.0147	ACSL3,ACSL4,AGPAT5,ARF1,CD81,LPCAT1,PGAP1,PIGT,PIK3R4,SACM1L,SLC27A1,TECR
GO.0016477	cell migration	24	0.0161	ANLN,ATP1B2,CD63,CEND1,CSPG4,DCLK1,DOCK4,EPHB3,GLG1,GPR56,ITGA6,LRRC16A,PAK4,PDGFRA,POU3F2,PREX1,RAB1A,RHOC,SDC2,SGPL1,SHROOM2,TNS3,TOP2B,TSPO
GO.0044255	cellular lipid metabolic process	25	0.0179	ABCD3,ACSL4,AGPAT5,AGRN,ARF1,CD81,DAGLB,FADS2,GPD2,IP6K1,ITGB8,LPCAT1,PGAP1,PIGT,PIK3R4,PLAA,PPP2CA,PRKACA,PTPLAD1,RDH11,SDC2,SGPL1,SIN3B,TECR,TIAM2
GO.0046486	glycerolipid metabolic process	14	0.0179	ACSL3,ACSL4,AGPAT5,ARF1,CD81,CPT1A,IP6K1,LPCAT1,PGAP1,PIGT,PIK3R4,PRKACA,SLC27A1,TECR
GO.0050768	negative regulation of neurogenesis	11	0.0183	APP,CIT,GPR56,NLGN3,OLIG2,PCM1,SORL1,SOX2,SOX9,THY1,TSPO
GO.0016050	vesicle organization	11	0.019	AP3D1,ARF1,COPA,GNAI3,RAB1A,RAB32,RAB8A,RAB8B,SHROOM2,SORT1,YKT6
GO.0010033	response to organic substance	54	0.02	ABCD3,ACSL3,ACSL4,ADRBK1,ATP2A2,AUP1,CHRDL1,CPT1A,CST3,DHCR24,DHX36,DNMT3A,DSTYK,ECT2,EMD,ERLIN1,HDAC6,HLA-A,HLA-B,IFIT1,IGFBP2,KEAP1,MAGED1,MCF2L,MGST3,MTOR,MYD88,NCAM1,NUB1,NUP210,OAS3,PCM1,PDGFRA,PIK3R4,POU3F2,PPAT,PPP2CA,PPP2R5D,PRKACA,RAB10,RAB8A,RAB8B,SCAMP3,SLC27A1,SORT1,SOX2,SOX9,SRPRB,STT3B,TIAM2,TRIM25,TRIO,TSPO,ZC3HAV1
GO.0048731	system development	71	0.0219	ACSL3,ACSL4,ADRBK1,AGPAT5,AGRN,ANLN,ARF1,ARMC6,ATL1,ATXN10,BIRC6,C17orf79,CEND1,COX17,CSPG4,CST3,CUL1,DAGLB,DHCR7,DNMT3A,ECE1,ECT2,FREM2,GLG1,GPD2,HERC1,ITGA6,ITGB8,KIF2A,KIF4A,LPCAT1,LSAMP,MTOR,MYO10,NCAM1,NLGN3,OLIG2,PCID2,PCM1,PDLIM5,PGAP1,PHB2,PIGT,POU3F2,PPAT,PPP2R5D,PREX1,PRKACA,PSMG1,RAB10,RAB8A,RAB8B,RHOC,RRM1,SDC2,SEZ6L,SGPL1,SHROOM2,SIN3B,SORL1,SOX21,THY1,TNS3,TOP2A,TOP2B,TRAF4,TRIO,TSP…
GO.0007029	endoplasmic reticulum organization	5	0.0223	ATL1,ATL3,RAB10,RTN3,TMEM33
GO.0021700	developmental maturation	11	0.0228	AGRN,AP3D1,APP,CD63,CDC25B,CEND1,PCM1,PRKACA,RAB32,SEZ6L,TYMS
GO.0042063	gliogenesis	10	0.0229	CD9,CSPG4,GPR56,NLGN3,OLIG2,PDGFRA,POU3F2,SOX2,SOX9,TSPO
GO.0035556	intracellular signal transduction	43	0.0262	ARL1,ATP2A2,AURKB,BCAP31,CIT,CKAP5,CSPG4,CUL1,CYFIP2,DCLK1,DCLK2,DHCR24,DOCK10,DOCK4,ECT2,GPR56,KIF2A,KIF2C,MTOR,NUF2,PAK4,PCM1,PDGFRA,PPP2CA,PPP2R5D,PREX1,PRKACA,RAB10,RAB1A,RAB1B,RAB32,RAB5C,RAB8A,RAB8B,RASA3,RASA4,RGS12,RHOC,RHOT2,RPS27,SRPRB,TRAF4,TRIO
GO.0016358	dendrite development	7	0.0266	ACSL4,APP,CIT,DCLK1,EPHB3,SDC2,SLC9A6
GO.0006892	post-Golgi vesicle-mediated transport	8	0.0288	APP,ARF1,CORO7,RAB10,SCAMP2,SCAMP3,SORL1,SORT1
GO.0044085	cellular component biogenesis	45	0.0298	ACSL3,ANLN,APP,ARF1,ATG4B,ATL1,ATL3,ATXN10,AURKB,CD9,CIAO1,CORO7,CPT1A,DIS3,ECT2,EIF2A,GABARAPL2,HDAC6,KEAP1,KIF2A,KIF4A,LRRC16A,MAP1LC3A,MICU1,NLGN3,NMD3,NOP56,PCM1,PDGFRA,PPAT,PREX1,PRPF6,RAB1A,RAB1B,RAB32,RAB8A,RAB8B,RHOC,RRM1,SH3GLB1,SOX9,THY1,TMEM33,TUBA1A,TUBGCP3
GO.0044281	small molecule metabolic process	48	0.0298	ABCD3,ACSL4,AGPAT5,AGRN,APP,ARF1,BBOX1,BCAN,CIAO1,CPT1A,CSPG4,CYB5R3,CYP51A1,DAGLB,DHCR24,DHCR7,DNMT3A,ERLIN1,FADS2,GPD2,HK1,IP6K1,KEAP1,LPCAT1,LRRC16A,MGST3,MTOR,NDUFA4,NDUFB5,NDUFC1,NUP210,PIK3R4,POLD1,PPP2R5D,PRKACA,PTPLAD1,RDH11,RNASEH2B,SACM1L,SDC2,SGPL1,SIN3B,SORL1,TECR,TIAM2,TXNL1,UQCRQ,VARS
GO.1902954	regulation of early endosome to recycling endosome transport	2	0.0298	DNAJC13,SORL1
GO.2001245	regulation of phosphatidylcholine biosynthetic process	2	0.0298	ACSL3,LPCAT1
GO.0006261	DNA-dependent DNA replication	7	0.0312	LRWD1,POLA1,POLD1,POLD3,TOP2A,TOP2B,WRN
GO.0007169	transmembrane receptor protein tyrosine kinase signaling pathway	22	0.0312	ADRBK1,CSPG4,CYFIP2,ECT2,EPHB3,MAGED1,MCF2L,MTOR,MYD88,PCM1,PDGFRA,PIK3R4,PPP2CA,PPP2R5D,PRKACA,SDC2,SGPL1,SLC9A6,SORT1,SOX9,TIAM2,TRIO
GO.0022607	cellular component assembly	42	0.0312	ACSL3,ANLN,APP,ARF1,ATG4B,ATL1,ATL3,ATXN10,AURKB,CD9,CIAO1,CORO7,CPT1A,ECT2,EIF2A,GABARAPL2,HDAC6,KEAP1,KIF2A,KIF4A,LRRC16A,MAP1LC3A,MICU1,NLGN3,PCM1,PDGFRA,PPAT,PREX1,PRPF6,RAB1A,RAB1B,RAB32,RAB8A,RAB8B,RHOC,RRM1,SH3GLB1,SOX9,THY1,TMEM33,TUBA1A,TUBGCP3
GO.0006950	response to stress	68	0.0314	ADRBK1,ASCC3,ATG4B,ATP1B2,ATP2A2,AUP1,CD63,CHEK1,CISD2,CST3,CUL1,CYFIP2,DAGLB,DHCR24,DHX36,DNMT3A,ECT2,EIF2A,ERLIN1,FANCD2,FANCI,GABARAPL2,GLG1,GNAI3,HDAC6,HLA-A,HLA-B,IFIT1,ITGA6,KEAP1,KIF2A,KIF2C,KIF4A,LIG3,LRRC16A,MAP1LC3A,MICU1,MTOR,MYD88,MYO10,NCAM1,NUB1,NUP210,OAS3,PAK4,PCM1,PIK3R4,PLAA,POLA1,POLD1,POLD3,PPP2R5D,PRKACA,PTPLAD1,RAB1A,RHOC,SH3GLB1,SLC27A1,SRPRB,STT3B,TMX1,TOP2A,TRIM25,TSC22D4…
GO.0009893	positive regulation of metabolic process	69	0.0314	ACSL3,ADRBK1,AGRN,APP,ARF1,ARL1,ATG4B,ATP1B2,BCAP31,CD276,CD63,CD81,CDC25B,CDC26,CHCHD2,CHEK1,CPT1A,CST3,CUL1,CYFIP2,DHX36,DIS3,DOCK10,DOCK4,DSTYK,ECE1,ECT2,EIF2A,ERLIN1,FANCI,GABARAPL2,HDAC6,HERC1,IQSEC1,ITGA6,ITGB8,LPCAT1,MAGED1,MCF2L,NUB1,PAK4,PCID2,PCM1,PDGFRA,PHB2,PIK3R4,PLAA,POU3F2,PPP2CA,PREX1,PRKACA,PRPF6,PTPLAD1,RAB1A,RAB1B,RASA3,RASA4,RGS12,RHOC,SH3GLB1,SIPA1L2,SLC27A1,SORL1,THY1,TRIM25…
GO.0030154	cell differentiation	63	0.0314	ACSL4,AGPAT5,AGRN,ANLN,AP3D1,ARF1,ARMC6,ATL1,ATP2A2,ATXN10,AZI1,CD63,CD9,CDC25B,CEND1,CHRDL1,CLPTM1,CPT1A,CSPG4,CST3,DAGLB,DCLK1,DHCR7,DNAJC13,DNMT3A,ECT2,EMD,GPR56,HERC1,HERC4,KIF2A,KIF4A,LSAMP,MRC2,MTOR,MYO10,NCAM1,NLGN3,OLIG2,PCM1,PDLIM5,PIGT,POU3F2,PREX1,PRKACA,RAB10,RAB32,RAB8A,RAB8B,RHOC,SDC2,SGPL1,SORL1,SORT1,SOX2,SOX21,THY1,TOP2A,TOP2B,TRIO,TSPO,TYMS,UQCRQ
GO.0051561	positive regulation of mitochondrial calcium ion concentration	3	0.0314	BCAP31,EFHA1,MICU1
GO.0060322	head development	22	0.0314	ACSL3,APP,BCAN,CD9,CEND1,COX17,CST3,DCLK1,EPHB3,HERC1,OLIG2,PCM1,PDGFRA,PGAP1,POU3F2,PSMG1,RRM1,SEZ6L,SGPL1,SHROOM2,TOP2B,UQCRQ
GO.0071786	endoplasmic reticulum tubular network organization	3	0.0314	RAB10,RTN3,TMEM33
GO.0010721	negative regulation of cell development	12	0.0329	APP,CIT,GPR56,NLGN3,OLIG2,PCM1,PPP2CA,SORL1,SOX2,SOX9,THY1,TSPO
GO.1901575	organic substance catabolic process	37	0.0334	ABCD3,AGRN,AUP1,AURKB,BCAN,CDC26,CIT,CPT1A,CSPG4,CUL1,DAGLB,DIS3,ECE1,ERLIN1,GPD2,HDAC6,HERC4,HK1,HSD17B11,KEAP1,MTOR,NEDD8,NUB1,PIK3R4,PPAT,PPP2CA,PPP2R5D,PRKACA,RNASEH2B,RNH1,RPS27,SDC2,SGPL1,SH3GLB1,STT3B,TRIM25,ZMPSTE24
GO.0006914	autophagy	9	0.0341	ATG4B,CISD2,GABARAPL2,HDAC6,MAP1LC3A,PIK3R4,RAB1A,RAB1B,SH3GLB1
GO.0009057	macromolecule catabolic process	26	0.0341	AGRN,AUP1,AURKB,BCAN,CDC26,CIT,CSPG4,CUL1,DIS3,ERLIN1,HDAC6,HERC4,KEAP1,MTOR,NEDD8,NUB1,PIK3R4,PPP2CA,RNASEH2B,RNH1,RPS27,SDC2,SH3GLB1,STT3B,TRIM25,ZMPSTE24
GO.0010970	microtubule-based transport	7	0.0341	AP3D1,APP,AZI1,KIF4A,PCM1,RAB1A,RHOT2
GO.0016197	endosomal transport	11	0.0341	AP3D1,ARL1,CD63,CORO7,DCLK1,PIK3R4,RAB10,RAB32,RAB5C,SORT1,YKT6
GO.0031668	cellular response to extracellular stimulus	11	0.0341	ATG4B,CISD2,GABARAPL2,HDAC6,ITGA6,MAP1LC3A,MTOR,PIK3R4,RAB1A,SH3GLB1,WRN
GO.0009605	response to external stimulus	43	0.0349	ACSL3,ACSL4,AGRN,AP3D1,APP,ATG4B,CD63,CHEK1,CISD2,CST3,DCLK1,DHX36,DNMT3A,DOCK4,GABARAPL2,HDAC6,IFIT1,IGFBP2,ITGA6,KIF4A,MAP1LC3A,METAP2,MTOR,MYD88,MYO10,NCAM1,OAS3,PDGFRA,PIK3R4,PREX1,RAB1A,RAB32,RHOC,SDC2,SH3GLB1,SHROOM2,SOX9,TRIM25,TRIO,TSPO,TYMS,WRN,ZC3HAV1
GO.0065008	regulation of biological quality	61	0.0349	ADRBK1,AGRN,ARF1,ATP1B2,ATP2A2,BCAN,BCAP31,C11orf31,CD63,CD9,COPA,ECE1,EPHB3,GLG1,GNAI3,HDAC6,HK1,HSD17B11,IFIT1,ITGA6,KEAP1,KIF2A,KIF2C,KIF4A,LPCAT1,LRRC16A,MICU1,MTCH2,MTOR,MYD88,MYO10,NLGN3,PCID2,PCM1,PDLIM5,PHB2,POLA1,POLD1,POLD3,PPAT,PREX1,PRKACA,PTPLAD1,RAB1A,RDH11,RHOT2,SGPL1,SH3GLB1,SHROOM2,SLC9A6,SORL1,SOX9,STIM2,SUN2,TMX1,TMX2,TXNL1,TYMS,VARS,WRN,ZC3HAV1
GO.0040011	locomotion	31	0.0358	ADRBK1,AGRN,ANLN,APP,ATP1B2,CD63,CD81,CEND1,CSPG4,DCLK1,DOCK4,GLG1,GPR56,ITGA6,KIF4A,LRRC16A,MYO10,NCAM1,PAK4,PDGFRA,POU3F2,PREX1,RAB1A,RHOC,SDC2,SGPL1,SHROOM2,TNS3,TOP2B,TRIO,TSPO
GO.0035646	endosome to melanosome transport	3	0.0388	AP3D1,CD63,RAB32
GO.0048757	pigment granule maturation	3	0.0388	AP3D1,CD63,RAB32
GO.0051983	regulation of chromosome segregation	6	0.0388	AURKB,C15orf23,CDC26,CIT,ECT2,KIF2C
GO.0051674	localization of cell	24	0.0391	ANLN,ATP1B2,CD63,CEND1,CSPG4,DCLK1,DOCK4,EPHB3,GLG1,GPR56,ITGA6,LRRC16A,PAK4,PDGFRA,POU3F2,PREX1,RAB1A,RHOC,SDC2,SGPL1,SHROOM2,TNS3,TOP2B,TSPO
GO.0031669	cellular response to nutrient levels	10	0.0403	ATG4B,CISD2,GABARAPL2,HDAC6,MAP1LC3A,MTOR,PIK3R4,RAB1A,SH3GLB1,WRN
GO.0061351	neural precursor cell proliferation	6	0.0403	DAGLB,PCM1,POU3F2,PSMG1,RAB10,RRM1
GO.0006661	phosphatidylinositol biosynthetic process	7	0.0404	ARF1,CD81,PGAP1,PIGT,PIK3R4,SACM1L,SLC27A1
GO.0006793	phosphorus metabolic process	42	0.0408	ACSL3,ACSL4,ADRBK1,AGPAT5,APP,ARF1,AURKB,BIRC6,CD81,CDC25B,CHEK1,CIT,DCLK1,DCLK2,DSTYK,EIF2A,EPHB3,GPD2,HK1,LPCAT1,NDUFA4,NDUFB5,NDUFC1,PAK4,PDGFRA,PGAP1,PIGT,PIK3R4,PLAA,PPAT,PPP2CA,PPP2R5D,PRKACA,PTPLAD1,PTPN9,RNASEH2B,RRM1,SLC27A1,SOX9,TECR,THY1,TRIO
GO.0009267	cellular response to starvation	9	0.0408	ATG4B,CISD2,GABARAPL2,HDAC6,MAP1LC3A,PIK3R4,RAB1A,SH3GLB1,WRN
GO.0010564	regulation of cell cycle process	18	0.0408	ANLN,APP,AURKB,AZI1,BIRC6,C15orf23,CDC25B,CDC26,CHEK1,CUL1,ECT2,PCID2,PHB2,PIK3R4,PRKACA,RNASEH2B,SH3GLB1,SOX9
GO.0007017	microtubule-based process	17	0.0439	ACTR10,AP3D1,APP,AURKB,AZI1,C15orf23,CKAP5,KIF20A,KIF2A,KIF2C,KIF4A,PCM1,RAB1A,RHOT2,SUN2,TUBA1A,TUBGCP3
GO.0051640	organelle localization	14	0.0439	AP3D1,ARF1,CANX,COPA,HDAC6,KIF2C,NMD3,PCM1,RAB8A,RAB8B,RHOT2,SHROOM2,SUN2,YKT6
GO.0043087	regulation of GTPase activity	18	0.0442	AGRN,DIS3,DOCK10,DOCK4,ECT2,EPHB3,HERC1,IQSEC1,MCF2L,MTOR,PREX1,PTPLAD1,RASA3,RASA4,RGS12,SIPA1L2,THY1,TRIO
GO.0044248	cellular catabolic process	35	0.0442	ABCD3,ATG4B,AURKB,BCAN,CDC26,CISD2,CIT,CPT1A,CSPG4,CUL1,DIS3,ECE1,ERLIN1,GABARAPL2,GPD2,HDAC6,HERC4,KEAP1,MAP1LC3A,NEDD8,NUB1,PIK3R4,PPAT,PPP2CA,PRKACA,RAB1A,RAB1B,RNASEH2B,RNH1,RPS27,SGPL1,SH3GLB1,STT3B,TRIM25,ZMPSTE24
GO.0071310	cellular response to organic substance	42	0.0442	ADRBK1,CHRDL1,CPT1A,DNMT3A,DSTYK,ECT2,EMD,HDAC6,HLA-A,HLA-B,IFIT1,IGFBP2,KEAP1,MAGED1,MCF2L,MTOR,MYD88,NCAM1,NEDD8,NUP210,OAS3,PCM1,PDGFRA,PIK3R4,POU3F2,PPAT,PPP2CA,PPP2R5D,PRKACA,RAB10,RAB8A,RAB8B,SEC61A1,SLC27A1,SORT1,SOX9,SRPRB,TIAM2,TRIM25,TRIO,TSPO,ZC3HAV1
GO.0007265	Ras protein signal transduction	11	0.0443	DHCR24,GPR56,MCF2L,PAK4,RAB10,RAB1A,RAB1B,RAB32,RAB5C,RAB8A,RAB8B
GO.0019884	antigen processing and presentation of exogenous antigen	9	0.0445	AP3D1,ARF1,CANX,HLA-A,HLA-B,KIF2A,KIF2C,KIF4A,SEC61A1
GO.0050767	regulation of neurogenesis	19	0.0446	APP,ARF1,CIT,ECT2,EPHB3,GPR56,LSAMP,NLGN3,OLIG2,PCM1,PDLIM5,POU3F2,PREX1,SDC2,SORL1,SOX2,SOX9,THY1,TSPO
GO.0072594	establishment of protein localization to organelle	14	0.0455	AIP,LRWD1,PHB2,PIK3R4,RAB10,RAB8B,RPN2,RPS27,SORL1,SPCS1,SPCS2,SRPRB,TOMM5,TSPO
GO.0031344	regulation of cell projection organization	16	0.0459	AGRN,ARF1,CIT,EPHB3,LRRC16A,MTOR,MYO10,NLGN3,PCM1,PDLIM5,POU3F2,PREX1,RAB8B,SDC2,THY1,VDAC3
GO.0070887	cellular response to chemical stimulus	49	0.0467	ADRBK1,AIP,CHRDL1,CPT1A,CST3,CYP51A1,DNMT3A,DOCK4,DSTYK,ECT2,EMD,HDAC6,HLA-A,HLA-B,IFIT1,IGFBP2,KEAP1,MAGED1,MCF2L,MGST3,MTOR,MYD88,NCAM1,NEDD8,NUP210,OAS3,PCM1,PDGFRA,PIK3R4,POU3F2,PPAT,PPP2CA,PPP2R5D,PREX1,PRKACA,RAB8A,RAB8B,RASA4,SEC61A1,SLC27A1,SORT1,SOX9,SRPRB,TIAM2,TRIM25,TRIO,TSPO,TXNL1,ZC3HAV1
GO.0048856	anatomical structure development	77	0.0476	ACSL3,ACSL4,ADRBK1,AGPAT5,AGRN,ANLN,ARF1,ARMC6,ATL1,ATXN10,AZI1,BIRC6,C17orf79,CDC25B,CEND1,COX17,CPT1A,CSPG4,CST3,CUL1,DAGLB,DHCR7,DNMT3A,ECE1,FREM2,GLG1,GPD2,HERC1,ITGA6,ITGB8,KEAP1,KIF2A,KIF4A,LPCAT1,LSAMP,MTOR,MYO10,NCAM1,NEDD8,NLGN3,OLIG2,PCID2,PCM1,PDLIM5,PGAP1,PHB2,PIGT,POU3F2,PPAT,PPP2CA,PPP2R5D,PREX1,PSMG1,RAB10,RAB8A,RAB8B,RHOC,RNASEH2B,RRM1,SDC2,SEZ6L,SGPL1,SHROOM2,SIN3B,SORL1,SORT1,SO…
GO.0021680	cerebellar Purkinje cell layer development	4	0.0496	CEND1,HERC1,SEZ6L,UQCRQ
GO.0033554	cellular response to stress	38	0.0496	ASCC3,ATG4B,ATP2A2,AUP1,CHEK1,CISD2,CST3,DNMT3A,ECT2,EIF2A,ERLIN1,FANCD2,FANCI,GABARAPL2,HDAC6,LIG3,MAP1LC3A,MTOR,NUP210,PAK4,PDGFRA,PIK3R4,POLA1,POLD1,POLD3,PPP2R5D,PTPLAD1,RAB1A,SEC61A1,SH3GLB1,SRPRB,STT3B,TMX1,TOP2A,TRIM25,TSPO,TXNL1,WRN
CC
#pathway ID	pathway description	observed gene count	false discovery rate	matching proteins in your network (labels)
GO.0098588	bounding membrane of organelle	89	5.53e-18	ABCD3,ACSL3,ACSL4,AGPAT5,AP3D1,APP,ARF1,ARL1,ATL1,ATL3,ATP2A2,AUP1,CANX,CD63,CD9,CISD2,COPA,CORO7,CPT1A,CYB5R3,CYP51A1,DAGLB,DHCR24,DHCR7,DNAJC13,ECE1,EMC3,EMD,ERGIC1,ERLIN1,FADS2,GABARAPL2,GLG1,GNAI3,HK1,HLA-A,HLA-B,HM13,LMAN2,LPCAT1,LRRC59,MAP1LC3A,MGST3,MLEC,MPDU1,MTCH2,MTOR,MYD88,NCAM1,NUP210,PCM1,PGAP1,PHB2,PIGT,PTGFRN,PTPLAD1,RAB10,RAB1A,RAB1B,RAB32,RAB5C,RAB8A,RAB8B,RDH11,RER1,RHOT2,RTN3,S…
GO.0042175	nuclear outer membrane-endoplasmic reticulum membrane network	54	8.79e-17	ACSL3,ACSL4,AGPAT5,ATL1,ATL3,ATP2A2,AUP1,BCAP31,CANX,CISD2,CYB5R3,CYP51A1,DHCR24,DHCR7,EMC3,EMD,ERGIC1,ERLIN1,FADS2,HLA-A,HLA-B,HM13,LMAN2,LPCAT1,LRRC59,MGST3,MLEC,MPDU1,MTOR,NUP210,PGAP1,PIGT,PTGFRN,PTPLAD1,RAB10,RAB1A,RAB1B,RDH11,RPN2,RTN3,SEC61A1,SEZ6L,SGPL1,SLC9A6,SORT1,SPCS1,SRPRB,STIM2,STT3A,STT3B,SURF4,TECR,TMX1,ZMPSTE24
GO.0005789	endoplasmic reticulum membrane	53	1.36e-16	ACSL3,ACSL4,AGPAT5,ATL1,ATL3,ATP2A2,AUP1,BCAP31,CANX,CISD2,CYB5R3,CYP51A1,DHCR24,DHCR7,EMC3,ERGIC1,ERLIN1,FADS2,HLA-A,HLA-B,HM13,LMAN2,LPCAT1,LRRC59,MGST3,MLEC,MPDU1,MTOR,NUP210,PGAP1,PIGT,PTGFRN,PTPLAD1,RAB10,RAB1A,RAB1B,RDH11,RPN2,RTN3,SEC61A1,SEZ6L,SGPL1,SLC9A6,SORT1,SPCS1,SRPRB,STIM2,STT3A,STT3B,SURF4,TECR,TMX1,ZMPSTE24
GO.0031090	organelle membrane	100	2.89e-16	ACSL3,ACSL4,AGPAT5,AP3D1,APP,ARF1,ARL1,ATL1,ATL3,ATP2A2,AUP1,AZI1,CANX,CD63,CD9,CISD2,COPA,CORO7,CST3,CYP51A1,DAGLB,DHCR24,DHCR7,DNAJC13,ECE1,ECT2,EFHA1,EMC3,EMD,ERGIC1,ERLIN1,FADS2,GABARAPL2,GLG1,GNAI3,GPD2,HK1,HLA-A,HLA-B,HM13,LMAN2,LPCAT1,LRRC59,MAP1LC3A,MGST3,MICU1,MLEC,MPDU1,MTCH2,MTOR,MYD88,NCAM1,NDUFA4,NDUFB5,NDUFC1,NUP210,PCM1,PGAP1,PHB2,PIGT,PTGFRN,PTPLAD1,RAB10,RAB1A,RAB1B,RAB32,RAB5C,R…
GO.0044446	intracellular organelle part	169	1.47e-13	ABCF2,ACSL3,ACSL4,ACTR10,AGPAT5,AGRN,AIP,ANLN,AP3D1,APP,ARF1,ARL1,ASCC3,ATL1,ATL3,ATP2A2,AUP1,AURKB,AZI1,BCAN,BIRC6,C15orf23,C17orf79,CANX,CD63,CD9,CDC25B,CDC26,CIAO1,CISD2,CKAP5,COPA,CORO7,COX17,CPSF3L,CSPG4,CST3,CUL1,CYP51A1,DAGLB,DHCR24,DHCR7,DHX36,DIS3,DNAJC13,ECE1,ECT2,EFHA1,EMC3,EMD,ERGIC1,ERLIN1,FADS2,FANCD2,FANCI,GABARAPL2,GLG1,GNAI3,GPD2,GTF2I,HDAC6,HIRIP3,HK1,HLA-A,HLA-B,HM13,INTS5,IP6K…
GO.0012505	endomembrane system	104	1.72e-13	ACSL3,ACSL4,AGPAT5,AGRN,AP3D1,APP,ARF1,ARL1,ASCC3,ATL1,ATL3,ATP2A2,AUP1,AZI1,BCAN,BIRC6,CANX,CD63,CD9,CISD2,CLCC1,COPA,CORO7,CSPG4,CST3,CYB5R3,CYP51A1,DHCR24,DHCR7,DNAJC13,DOCK4,ECE1,ECT2,EMC3,EMD,ERGIC1,ERLIN1,FADS2,FANCD2,GABARAPL2,GLG1,GNAI3,HERC1,HLA-A,HLA-B,HM13,KEAP1,KIF20A,LMAN2,LPCAT1,LRRC59,MAP1LC3A,MGST3,MLEC,MPDU1,MTOR,MYD88,NCAM1,NUP210,PAK4,PGAP1,PIGT,PIK3R4,POLA1,PRKACA,PSMG1,PTGFRN…
GO.0005737	cytoplasm	201	1.94e-13	ABCF2,ACSL3,ACSL4,ACTR10,ADRBK1,AGPAT5,AGRN,AIP,ANLN,APOO,ARL1,ASCC3,ATG4B,ATL1,ATL3,ATP1B2,ATP2A2,AUP1,AURKB,AZI1,BCAN,BIRC6,C15orf23,C17orf79,CANX,CD63,CD9,CDC25B,CDC26,CHCHD2,CHEK1,CIAO1,CISD2,CKAP5,CLCC1,COPA,CORO2B,CORO7,COX17,CPSF3L,CSPG4,CST3,CUL1,CYFIP2,CYP51A1,DAGLB,DCLK2,DHCR7,DHX36,DIS3,DNAJC13,DNMT3A,DOCK4,DSTYK,ECE1,ECT2,EEFSEC,EFHA1,EIF2A,EMC3,EMD,EPHB3,ERGIC1,ERLIN1,FADS2,FANCD2,FA…
GO.0044444	cytoplasmic part	164	2.39e-13	ABCF2,ACSL3,ACSL4,ADRBK1,AGPAT5,AGRN,AIP,ANLN,APOO,ARL1,ASCC3,ATG4B,ATL1,ATL3,ATP2A2,AUP1,AURKB,AZI1,BCAN,BIRC6,CANX,CD63,CD9,CDC25B,CDC26,CHCHD2,CHEK1,CIAO1,CISD2,CKAP5,CLCC1,COPA,CORO7,COX17,CSPG4,CST3,CUL1,CYFIP2,CYP51A1,DAGLB,DHCR7,DHX36,DIS3,DNAJC13,DOCK4,ECE1,ECT2,EEFSEC,EFHA1,EIF2A,EMC3,EMD,EPHB3,ERGIC1,ERLIN1,FADS2,FANCD2,GABARAPL2,GCN1L1,GLG1,HDAC6,HERC1,HERC4,HK1,HLA-A,HLA-B,HM13,IFIT1,…
GO.0044422	organelle part	168	2.41e-12	ABCF2,ACSL3,ACSL4,ACTR10,AGPAT5,AGRN,AIP,ANLN,AP3D1,APP,ARL1,ASCC3,ATL1,ATL3,ATP2A2,AUP1,AURKB,AZI1,BCAN,BIRC6,C15orf23,C17orf79,CANX,CD63,CD9,CDC25B,CDC26,CIAO1,CISD2,CKAP5,COPA,CORO7,COX17,CPSF3L,CSPG4,CST3,CUL1,CYP51A1,DAGLB,DHCR24,DHCR7,DHX36,DIS3,DNAJC13,DOCK4,ECE1,ECT2,EFHA1,EMC3,EMD,ERGIC1,ERLIN1,FADS2,FANCD2,FANCI,GABARAPL2,GLG1,GNAI3,GPD2,GTF2I,HDAC6,HIRIP3,HLA-A,HLA-B,HM13,INTS5,IP6K1,K…
GO.0005783	endoplasmic reticulum	62	2.49e-12	ACSL3,ACSL4,AGPAT5,APP,ATL1,ATL3,ATP2A2,AUP1,BCAP31,CANX,CISD2,CLCC1,CST3,CYB5R3,CYP51A1,DHCR24,DHCR7,EMC3,EMD,ERGIC1,ERLIN1,FADS2,HLA-A,HLA-B,HM13,KEAP1,LMAN2,LPCAT1,LRRC59,MGST3,MLEC,MPDU1,MTOR,NUP210,PGAP1,PIGT,PSMG1,PTGFRN,PTPLAD1,RAB10,RAB1A,RAB1B,RDH11,RTN3,SEZ6L,SGPL1,SLC27A1,SLC9A6,SORL1,SORT1,SPCS1,SRPRB,STIM2,STT3A,STT3B,SURF4,TECR,THY1,TMEM33,TMX1,YKT6,ZMPSTE24
GO.0016020	membrane	179	2.64e-12	ABCF2,ACSL3,ACSL4,ADRBK1,AGPAT5,AGRN,AIP,APOO,APP,ARF1,ARL1,ASCC3,ATL1,ATL3,ATP1B2,ATP2A2,ATXN10,AUP1,AZI1,BCAN,BIRC6,BRAT1,C17orf79,CANX,CD276,CD63,CD99L2,CEND1,CISD2,CIT,CKAP5,CLCC1,CLPTM1,COPA,CORO2B,CORO7,CSPG4,CST3,CYFIP2,CYP51A1,DAGLB,DCLK1,DHCR24,DHCR7,DHRS7,DIS3,DNAJC13,DOCK10,DOCK4,DSTYK,ECE1,ECT2,EFHA1,EMC3,EMD,EPHB3,ERGIC1,ERLIN1,FADS2,FAM115A,FANCI,FAT3,FREM2,GABARAPL2,GCN1L1,GLG1,GPD…
GO.0044431	Golgi apparatus part	39	1.48e-09	AGRN,AP3D1,APP,ARF1,ARL1,ATL1,BCAN,BCAP31,BIRC6,COPA,CORO7,CSPG4,DHCR24,ERGIC1,GABARAPL2,GLG1,HLA-A,HLA-B,LMAN2,LPCAT1,MTOR,NCAM1,RAB10,RAB1A,RAB1B,RAB32,RAB8A,RAB8B,RER1,RTN3,SACM1L,SCAMP2,SCAMP3,SDC2,SH3GLB1,SORL1,SORT1,SURF4,YKT6
GO.0031967	organelle envelope	44	4e-09	ABCD3,ABCF2,ACSL3,ACSL4,AGPAT5,APP,AZI1,CISD2,COX17,CST3,DHCR7,ECT2,EFHA1,EMD,GPD2,HK1,LRRC59,MGST3,MICU1,MTCH2,MTOR,NDUFA4,NDUFB5,NDUFC1,NUP210,PCM1,PHB2,PIK3R4,POLA1,RHOT2,RRM1,SH3GLB1,SLC27A1,SORL1,SORT1,SUN2,TMEM11,TMEM33,TOMM5,TYMS,UQCRH,UQCRQ,VDAC3,ZMPSTE24
GO.0005794	Golgi apparatus	51	9.2e-09	ACSL3,AGRN,AP3D1,APP,ARF1,ARL1,ASCC3,ATL1,BCAN,BCAP31,BIRC6,CLCC1,COPA,CORO7,CSPG4,DHCR24,ERGIC1,FANCD2,GABARAPL2,GLG1,GNAI3,HERC1,HLA-A,HLA-B,KIF20A,LMAN2,LPCAT1,MTOR,NCAM1,PAK4,PRKACA,PTGFRN,RAB10,RAB1A,RAB1B,RAB32,RAB8A,RAB8B,RER1,RTN3,SACM1L,SCAMP2,SCAMP3,SDC2,SH3GLB1,SORL1,SORT1,SPRY4,SURF4,YKT6,ZC3HAV1
GO.0000139	Golgi membrane	31	8.31e-08	AP3D1,APP,ARF1,ARL1,ATL1,BCAP31,COPA,CORO7,DHCR24,ERGIC1,GABARAPL2,GLG1,HLA-A,HLA-B,LMAN2,LPCAT1,MTOR,NCAM1,RAB1A,RAB1B,RAB8A,RAB8B,RER1,RTN3,SACM1L,SCAMP2,SCAMP3,SH3GLB1,SORT1,SURF4,YKT6
GO.0031300	intrinsic component of organelle membrane	19	1.57e-07	BCAP31,CANX,CPT1A,ECE1,EMC3,HLA-A,HLA-B,HM13,MICU1,PIGT,RER1,RHOT2,SACM1L,SEC61A1,SGPL1,SPCS1,SUN2,TECR,TMEM11
GO.0005829	cytosol	83	1.96e-07	ABCD3,ADRBK1,AIP,APP,ARF1,ATG4B,ATXN10,AURKB,AZI1,BBOX1,BCAP31,CDC25B,CDC26,CHEK1,CIAO1,CIT,CKAP5,COPA,CORO7,CUL1,CYB5R3,CYFIP2,DHCR24,DHX36,DIS3,DOCK4,ECT2,EPHB3,GABARAPL2,HDAC6,HERC1,HERC4,HK1,IFIT1,IP6K1,KEAP1,KIF2A,KIF2C,KIF4A,LRRC16A,MAP1LC3A,MCF2L,METAP2,MTOR,MYD88,MYO10,NCAPD2,NEDD1,NEDD8,NUF2,OAS3,PCM1,PDGFRA,PDLIM5,PDS5A,PDS5B,PIK3R4,PPAT,PPP2CA,PPP2R5D,PREX1,PRKACA,RAB1A,RAB8A,RAB8B,RAS…
GO.0031968	organelle outer membrane	16	2.84e-07	ACSL3,ACSL4,AGPAT5,CISD2,CPT1A,CYB5R3,DHCR7,EMD,HK1,MTCH2,MTOR,PHB2,RHOT2,SH3GLB1,TOMM5,VDAC3
GO.0031301	integral component of organelle membrane	18	4.09e-07	BCAP31,CANX,CPT1A,EMC3,HLA-A,HLA-B,HM13,MICU1,PIGT,RER1,RHOT2,SACM1L,SEC61A1,SGPL1,SPCS1,SUN2,TECR,TMEM11
GO.0044425	membrane part	132	4.09e-07	ABCD3,ABCF2,ACSL3,ACSL4,AGPAT5,AGRN,AP3D1,APOO,APP,ARF1,ATL1,ATL3,ATP1B2,ATP2A2,AUP1,BCAN,BCAP31,CANX,CD276,CD63,CD99L2,CEND1,CISD2,CLCC1,CLPTM1,COPA,CORO7,CPT1A,CSPG4,CYB5R3,CYP51A1,DAGLB,DCLK1,DHCR24,DHCR7,DSTYK,ECE1,EFHA1,EMC3,EMD,EPHB3,ERGIC1,ERLIN1,FADS2,FAT3,FREM2,GABARAPL2,GLG1,GPR56,HDAC6,HK1,HLA-A,HLA-B,HM13,IGFBP2,INTS5,ITGA6,ITGB8,KIAA1524,LMAN2,LPCAT1,LRRC59,LSAMP,MAP1LC3A,MGST3,MICU1…
GO.0030176	integral component of endoplasmic reticulum membrane	12	1.67e-06	BCAP31,CANX,EMC3,HLA-A,HLA-B,HM13,PIGT,SACM1L,SEC61A1,SGPL1,SPCS1,TECR
GO.0005741	mitochondrial outer membrane	14	2.01e-06	ACSL3,ACSL4,AGPAT5,CISD2,CPT1A,CYB5R3,HK1,MTCH2,MTOR,PHB2,RHOT2,SH3GLB1,TOMM5,VDAC3
GO.0070062	extracellular exosome	72	3.79e-06	ACSL4,AGRN,APP,ARF1,ARL1,AUP1,BBOX1,CANX,CD276,CD63,CD9,COPA,CSPG4,CST3,CYB5R3,CYFIP2,DHX36,DNAJC13,DOCK10,ECE1,FREM2,GLG1,GNAI3,GPR56,HEATR5B,HLA-A,HLA-B,IGFBP2,ITGB8,LMAN2,LRRC16A,MGST3,MPDU1,MTCH2,NCAM1,NDUFA4,NEDD8,PCDHGC3,PHB2,PLAA,PPP2CA,PRKACA,RAB10,RAB1A,RAB1B,RAB5C,RAB8A,RAB8B,REEP5,RHOC,RHOT2,RNASE1,RNH1,RRM1,RTN3,SCAMP2,SCAMP3,SH3GLB1,SHROOM2,SORL1,THY1,TIAM2,TM9SF2,TMEM205,TMEM33,TSPO…
GO.0043231	intracellular membrane-bounded organelle	183	4.09e-06	ABCF2,ACSL3,ACSL4,AGPAT5,AGRN,AIP,ANLN,AP3D1,APOO,APP,ARF1,ARL1,ASCC3,ATL1,ATL3,ATP2A2,AUP1,AURKB,AZI1,BBOX1,BCAN,BIRC6,BRAT1,C15orf23,C17orf79,CANX,CD63,CD9,CDC25B,CDC26,CHCHD2,CHEK1,CISD2,CIT,CLCC1,COPA,CORO7,COX17,CPSF3L,CSPG4,CST3,CUL1,CYP51A1,DAGLB,DHCR24,DHCR7,DHX36,DIS3,DNAJC13,ECE1,ECT2,EEFSEC,EFHA1,EMC3,EMD,ERGIC1,ERLIN1,FADS2,FANCD2,FANCI,GABARAPL2,GLG1,GPD2,GTF2I,HDAC6,HERC1,HIRIP3,HK1…
GO.0032991	macromolecular complex	99	7.55e-06	ABCF2,ACTR10,AIP,AP3D1,APOO,APP,ATP1B2,ATP2A2,AURKB,C15orf23,CANX,CDC26,CHEK1,CIAO1,CISD2,CKAP5,CLCC1,COPA,CPSF3L,CUL1,CYB5R3,DIS3,ECT2,EEFSEC,EFHA1,EIF2A,EMC3,EMD,ERLIN1,GCN1L1,GNAI3,GPD2,HDAC6,HLA-A,HLA-B,INTS5,ITGA6,ITGB8,KIF20A,KIF2A,KIF2C,KIF4A,KLHL13,LIG3,LRRC16A,LRWD1,MAGED1,MAP1LC3A,MICU1,MTOR,MYO10,NCAPD2,NDUFA4,NDUFB5,NDUFC1,NOP56,NUF2,PAAF1,PCM1,PDGFRA,PDS5A,PDS5B,PHB2,PIGT,PIK3R4,POLA…
GO.0043227	membrane-bounded organelle	196	7.83e-06	ABCF2,ACSL3,ACSL4,AGPAT5,AGRN,AIP,ANLN,AP3D1,APOO,APP,ARF1,ARL1,ASCC3,ATL1,ATL3,ATP2A2,AUP1,AURKB,AZI1,BCAN,BIRC6,BRAT1,C15orf23,C17orf79,CANX,CD276,CD63,CD9,CDC25B,CDC26,CHCHD2,CHEK1,CISD2,CIT,CLCC1,COPA,CORO7,COX17,CPSF3L,CSPG4,CUL1,CYFIP2,CYP51A1,DAGLB,DHCR24,DHCR7,DHX36,DIS3,DNAJC13,DOCK10,ECE1,ECT2,EEFSEC,EFHA1,EMC3,EMD,ERGIC1,ERLIN1,FADS2,FANCD2,FANCI,FREM2,GABARAPL2,GLG1,GPD2,GPR56,GTF2I,H…
GO.0043234	protein complex	89	8.2e-06	ABCF2,ACTR10,AIP,AP3D1,APP,ATP1B2,ATP2A2,AURKB,C15orf23,CANX,CDC26,CIAO1,CISD2,CKAP5,CLCC1,COPA,CPSF3L,CUL1,CYB5R3,DIS3,ECT2,EFHA1,EIF2A,EMC3,EMD,ERLIN1,GNAI3,GPD2,HDAC6,HLA-A,HLA-B,INTS5,ITGA6,ITGB8,KIF20A,KIF2A,KIF2C,KIF4A,KLHL13,LIG3,LRRC16A,LRWD1,MAGED1,MAP1LC3A,MICU1,MTOR,MYO10,NCAPD2,NDUFA4,NDUFB5,NDUFC1,NUF2,PAAF1,PCM1,PDGFRA,PHB2,PIGT,PIK3R4,POLA1,POLD1,POLD3,POLR1A,POU3F2,PPP2CA,PPP2R5D,…
GO.0098805	whole membrane	53	9.01e-06	ABCD3,ACSL3,ACSL4,AGPAT5,AP3D1,APP,ARF1,ATP1B2,CD63,CISD2,COPA,CPT1A,CSPG4,CYB5R3,DAGLB,DHCR7,DNAJC13,DSTYK,ECE1,EMD,GABARAPL2,HDAC6,HLA-A,HLA-B,IGFBP2,ITGA6,MAP1LC3A,MTCH2,MTOR,MYD88,MYO10,PDLIM5,PHB2,RAB10,RAB1B,RAB32,RAB5C,RAB8A,RAB8B,RHOT2,RPN2,SCAMP2,SH3GLB1,SHROOM2,SLC27A1,SLC9A6,SORT1,SPRY4,SUN2,THY1,TM9SF2,TOMM5,VDAC3
GO.0005635	nuclear envelope	20	2.26e-05	AGPAT5,APP,AZI1,CST3,DHCR7,ECT2,EMD,LRRC59,MGST3,NUP210,PCM1,PIK3R4,POLA1,RRM1,SORL1,SORT1,SUN2,TMEM33,TSPO,ZMPSTE24
GO.0031224	intrinsic component of membrane	113	3.17e-05	ABCD3,ABCF2,ACSL3,ACSL4,AGPAT5,AGRN,APOO,APP,ATL1,ATL3,ATP1B2,ATP2A2,AUP1,BCAN,BCAP31,CANX,CD276,CD63,CD81,CD9,CD99L2,CEND1,CISD2,CLCC1,CLPTM1,CORO7,CPT1A,CSPG4,CYP51A1,DAGLB,DCLK1,DHCR24,DHCR7,ECE1,EFHA1,EMC3,EMD,EPHB3,ERGIC1,ERLIN1,FADS2,FAT3,FREM2,GLG1,GPR56,HLA-A,HLA-B,HM13,INTS5,ITGA6,ITGB8,KIAA1524,LMAN2,LPCAT1,LRRC59,LSAMP,MGST3,MICU1,MLEC,MPDU1,MRC2,MTCH2,NCAM1,NDUFB5,NDUFC1,NLGN3,PCDHGC3…
GO.0016021	integral component of membrane	110	6.2e-05	ABCD3,ABCF2,ACSL3,ACSL4,AGPAT5,AGRN,APOO,APP,ATL1,ATL3,ATP1B2,ATP2A2,AUP1,BCAP31,CANX,CD276,CD63,CD81,CD9,CD99L2,CEND1,CISD2,CLCC1,CLPTM1,CORO7,CPT1A,CSPG4,CYP51A1,DAGLB,DCLK1,DHCR24,DHCR7,ECE1,EFHA1,EMC3,EMD,EPHB3,ERGIC1,ERLIN1,FADS2,FAT3,FREM2,GLG1,GPR56,HLA-A,HLA-B,HM13,INTS5,ITGA6,ITGB8,KIAA1524,LMAN2,LPCAT1,LRRC59,MGST3,MICU1,MLEC,MPDU1,MRC2,MTCH2,NCAM1,NDUFB5,NDUFC1,NLGN3,PCDHGC3,PCM1,PDGFR…
GO.0071556	integral component of lumenal side of endoplasmic reticulum membrane	5	6.91e-05	BCAP31,CANX,HLA-A,HLA-B,HM13
GO.0098553	lumenal side of endoplasmic reticulum membrane	5	6.91e-05	BCAP31,CANX,HLA-A,HLA-B,HM13
GO.0043229	intracellular organelle	188	6.95e-05	ABCF2,ACSL3,ACSL4,ACTR10,AGPAT5,AGRN,AIP,ANLN,AP3D1,APOO,APP,ARL1,ASCC3,ATL1,ATL3,ATP2A2,AUP1,AURKB,AZI1,BBOX1,BCAN,BIRC6,BRAT1,C15orf23,C17orf79,CANX,CD63,CD9,CDC25B,CDC26,CHCHD2,CIAO1,CISD2,CIT,CKAP5,CLCC1,COPA,CORO2B,CORO7,COX17,CPSF3L,CSPG4,CST3,CUL1,CYP51A1,DAGLB,DCLK2,DHCR7,DHX36,DIS3,DNAJC13,DOCK4,ECE1,ECT2,EEFSEC,EFHA1,EMC3,EMD,ERGIC1,ERLIN1,FADS2,FANCI,GABARAPL2,GCN1L1,GLG1,GPD2,GTF2I,HD…
GO.0043226	organelle	199	8.58e-05	ABCF2,ACSL3,ACSL4,ACTR10,ADRBK1,AGPAT5,AGRN,AIP,ANLN,AP3D1,APOO,APP,ARL1,ASCC3,ATL1,ATL3,ATP2A2,AUP1,AURKB,AZI1,BCAN,BIRC6,BRAT1,C15orf23,C17orf79,CANX,CD276,CD63,CD9,CDC25B,CDC26,CHCHD2,CIAO1,CISD2,CIT,CKAP5,CLCC1,COPA,CORO2B,CORO7,COX17,CPSF3L,CSPG4,CUL1,CYFIP2,CYP51A1,DAGLB,DCLK2,DHCR7,DHX36,DIS3,DNAJC13,DOCK10,DOCK4,ECE1,ECT2,EEFSEC,EFHA1,EMC3,EMD,ERGIC1,ERLIN1,FADS2,FANCI,FREM2,GABARAPL2,GCN…
GO.0031982	vesicle	80	9.58e-05	ACSL4,AGRN,ARF1,ARL1,ATP2A2,AUP1,AZI1,BBOX1,BCAP31,CANX,CD276,CD63,CD9,COPA,CORO7,CSPG4,CST3,CYB5R3,CYFIP2,DHX36,DNAJC13,DOCK10,ECE1,FREM2,GABARAPL2,GLG1,GPR56,HEATR5B,HLA-A,HLA-B,ITGB8,LMAN2,LRRC16A,MAP1LC3A,MGST3,MPDU1,MTCH2,NCAM1,NDUFA4,NEDD8,NLGN3,PCDHGC3,PHB2,PIGT,PIK3R4,PLAA,PPP2CA,PRKACA,RAB10,RAB1A,RAB1B,RAB32,RAB5C,RAB8A,RAB8B,REEP5,RHOC,RHOT2,RNASE1,RNH1,RRM1,RTN3,SCAMP3,SH3GLB1,SHROOM2…
GO.0005740	mitochondrial envelope	26	0.000101	ABCD3,ABCF2,ACSL3,ACSL4,AGPAT5,CISD2,COX17,EFHA1,GPD2,HK1,MICU1,MTCH2,MTOR,NDUFA4,NDUFB5,NDUFC1,PHB2,RHOT2,SH3GLB1,SLC27A1,TMEM11,TOMM5,TYMS,UQCRH,UQCRQ,VDAC3
GO.0005622	intracellular	208	0.000147	ABCF2,ACSL3,ACSL4,ACTR10,ADRBK1,AGPAT5,AGRN,ANLN,AP3D1,APOO,APP,ARL1,ASCC3,ATG4B,ATL1,ATL3,ATP1B2,ATP2A2,AUP1,AURKB,AZI1,BCAN,BIRC6,BRAT1,C15orf23,C17orf79,CANX,CD63,CD9,CDC25B,CDC26,CHCHD2,CIAO1,CISD2,CKAP5,CLCC1,COPA,CORO2B,CORO7,COX17,CPSF3L,CSPG4,CST3,CUL1,CYFIP2,CYP51A1,DAGLB,DCLK1,DCLK2,DHCR7,DHX36,DIS3,DNAJC13,DOCK10,DOCK4,DSTYK,ECE1,ECT2,EEFSEC,EFHA1,EIF2A,EMC3,EMD,EPHB3,ERGIC1,ERLIN1,FAD…
GO.0098796	membrane protein complex	31	0.000149	ABCF2,AP3D1,ATP1B2,ATP2A2,CLCC1,COPA,EFHA1,EMC3,GNAI3,HLA-A,HLA-B,ITGA6,ITGB8,MICU1,MTOR,NDUFA4,NDUFB5,NDUFC1,PIGT,PIK3R4,PRKACA,RPN2,SACM1L,SPCS1,SPCS2,STT3A,STT3B,TOMM5,TTYH3,VDAC3,YKT6
GO.0036477	somatodendritic compartment	24	0.000156	ACSL4,APP,ATXN10,BCAN,CANX,CST3,EPHB3,GTF2I,HDAC6,LSAMP,MTOR,MYO10,NLGN3,PCM1,PREX1,RAB8A,RAB8B,RRM1,SACS,SEZ6L,SHROOM2,SLC9A6,SORT1,THY1
GO.0005768	endosome	27	0.000167	AP3D1,APP,ARF1,BIRC6,CD63,CST3,DNAJC13,ECE1,HLA-A,HLA-B,MAP1LC3A,MYD88,PIK3R4,RAB10,RAB1A,RAB32,RAB5C,RAB8A,RAB8B,SCAMP2,SORL1,SORT1,SUN2,TM9SF2,TUBA1A,YKT6,ZC3HAV1
GO.1902494	catalytic complex	31	0.000177	ABCF2,ATP1B2,ATP2A2,CDC26,CPSF3L,CUL1,GNAI3,GPD2,HDAC6,INTS5,KEAP1,KLHL13,MTOR,NDUFA4,NDUFB5,NDUFC1,PIGT,PIK3R4,POLA1,POLD1,POLD3,POLR1A,PPP2CA,PPP2R5D,PRKACA,RPN2,SIN3B,SPCS1,SPCS2,STT3A,STT3B
GO.0031988	membrane-bounded vesicle	77	0.000187	ACSL4,AGRN,ARF1,ARL1,ATP2A2,AUP1,AZI1,BBOX1,BCAP31,CANX,CD276,CD63,CD9,COPA,CORO7,CSPG4,CST3,CYB5R3,CYFIP2,DHX36,DNAJC13,DOCK10,ECE1,FREM2,GLG1,GPR56,HEATR5B,HLA-A,HLA-B,IGFBP2,ITGB8,LMAN2,LRRC16A,MGST3,MPDU1,MTCH2,NCAM1,NDUFA4,NEDD8,NLGN3,PCDHGC3,PHB2,PIGT,PLAA,PPP2CA,PRKACA,RAB10,RAB1A,RAB1B,RAB32,RAB5C,RAB8A,RAB8B,REEP5,RHOC,RHOT2,RNASE1,RNH1,RRM1,RTN3,SCAMP3,SH3GLB1,SHROOM2,SORL1,SORT1,THY1,T…
GO.0044424	intracellular part	203	0.000208	ABCF2,ACSL3,ACSL4,ACTR10,ADRBK1,AGPAT5,AGRN,ANLN,AP3D1,APOO,APP,ARL1,ASCC3,ATG4B,ATL1,ATL3,ATP1B2,ATP2A2,AUP1,AURKB,AZI1,BCAN,BIRC6,BRAT1,C15orf23,C17orf79,CANX,CD63,CD9,CDC25B,CDC26,CHCHD2,CIAO1,CISD2,CKAP5,CLCC1,COPA,CORO2B,CORO7,COX17,CPSF3L,CSPG4,CST3,CUL1,CYFIP2,CYP51A1,DAGLB,DCLK2,DHCR7,DHX36,DIS3,DNAJC13,DOCK4,DSTYK,ECE1,ECT2,EEFSEC,EFHA1,EIF2A,EMC3,EMD,EPHB3,ERGIC1,ERLIN1,FADS2,FANCI,FBXL…
GO.0005819	spindle	15	0.000306	APP,AURKB,BIRC6,C15orf23,CDC25B,CIAO1,CKAP5,ECT2,KIF20A,KIF2A,KIF4A,NEDD1,PPP2CA,SAC3D1,TUBGCP3
GO.0005739	mitochondrion	44	0.000307	ABCD3,ABCF2,ACSL3,ACSL4,AGPAT5,APOO,BBOX1,BCAP31,CHCHD2,CISD2,COX17,EEFSEC,EFHA1,GPD2,HK1,KEAP1,LIG3,LRRC59,MICU1,MPDU1,MTCH2,MTOR,NDUFA4,NDUFB5,NDUFC1,PHB2,POLD3,PPP2CA,PRKACA,RAB1B,RAB32,RAB8B,RHOT2,SACS,SH3GLB1,SLC27A1,TMEM11,TOMM5,TYMS,UQCRH,UQCRQ,VARS,VDAC3,YKT6
GO.0031966	mitochondrial membrane	24	0.000344	ABCD3,ACSL3,ACSL4,AGPAT5,CISD2,EFHA1,GPD2,HK1,MICU1,MTCH2,MTOR,NDUFA4,NDUFB5,NDUFC1,PHB2,RHOT2,SH3GLB1,SLC27A1,TMEM11,TOMM5,TYMS,UQCRH,UQCRQ,VDAC3
GO.0044440	endosomal part	18	0.000437	AP3D1,APP,CD63,DNAJC13,ECE1,HLA-A,HLA-B,MYD88,PCM1,RAB10,RAB5C,RAB8A,RAB8B,SCAMP2,SLC9A6,SORT1,SUN2,TM9SF2
GO.0044437	vacuolar part	17	0.000489	AGRN,AP3D1,BCAN,CD63,CSPG4,DAGLB,DNAJC13,ECE1,GABARAPL2,GNAI3,MAP1LC3A,MTOR,RAB5C,RPN2,SDC2,SH3GLB1,SORT1
GO.0005811	lipid particle	7	0.000519	ACSL3,ACSL4,BCAP31,CYB5R3,HSD17B11,LPCAT1,RAB5C
GO.0010008	endosome membrane	17	0.000653	AP3D1,CD63,DNAJC13,ECE1,HLA-A,HLA-B,MYD88,PCM1,RAB10,RAB5C,RAB8A,RAB8B,SCAMP2,SLC9A6,SORT1,SUN2,TM9SF2
GO.0044421	extracellular region part	78	0.000924	ACSL4,APOO,APP,ARF1,ARL1,ATXN10,AUP1,AZI1,BBOX1,CANX,CD276,CD63,CD9,CHEK1,COPA,CPSF3L,CSPG4,CYB5R3,CYFIP2,DHX36,DNAJC13,DOCK10,ECE1,EIF2A,GNAI3,GPR56,HEATR5B,HLA-A,HLA-B,IGFBP2,ITGA6,ITGB8,LMAN2,LRRC16A,MCF2L,MGST3,MPDU1,MTCH2,NCAM1,NDUFA4,NEDD8,OAS3,PCDHGC3,PHB2,PLAA,PPFIBP2,PPP2CA,PRKACA,RAB10,RAB1A,RAB1B,RAB5C,RAB8A,RAB8B,REEP5,RHOC,RHOT2,RNASE1,RNH1,RRM1,RTN3,SCAMP2,SCAMP3,SH3GLB1,SHROOM2,SOR…
GO.0009986	cell surface	24	0.00119	AGRN,APP,CD276,CD63,CD9,CLPTM1,CSPG4,ECE1,ECT2,HLA-A,HLA-B,HM13,ITGB8,LMAN2,LSAMP,NCAM1,NLGN3,PDGFRA,PHB2,PTGFRN,RER1,RHOC,SDC2,SORT1
GO.0000793	condensed chromosome	11	0.00125	AURKB,C15orf23,CHEK1,FANCD2,KIF2C,LIG3,NCAPD2,NUF2,RGS12,SUN2,TOP2A
GO.0005773	vacuole	21	0.00125	AGRN,AP3D1,BCAN,CD63,CIT,CSPG4,CST3,DAGLB,DNAJC13,ECE1,GABARAPL2,GNAI3,MAP1LC3A,MTOR,PIK3R4,RAB5C,RPN2,SDC2,SH3GLB1,SORT1,ZC3HAV1
GO.0015630	microtubule cytoskeleton	30	0.00125	ACTR10,APP,AURKB,AZI1,BIRC6,C15orf23,CDC25B,CHEK1,CIAO1,CKAP5,ECT2,EMD,GNAI3,HDAC6,KEAP1,KIF20A,KIF2A,KIF2C,KIF4A,LRWD1,MAP1LC3A,PCM1,PPP2CA,PRKACA,SAC3D1,SHROOM2,SRPRB,TCP11L1,TUBGCP3,WRN
GO.0000922	spindle pole	9	0.00147	AURKB,BIRC6,C15orf23,CDC25B,CKAP5,KIF2A,NEDD1,PPP2CA,TUBGCP3
GO.0043025	neuronal cell body	17	0.00154	ACSL4,ATXN10,CANX,CST3,GTF2I,HDAC6,LSAMP,MTOR,MYO10,NLGN3,PCM1,RAB8A,RAB8B,RRM1,SEZ6L,SHROOM2,SORT1
GO.0044429	mitochondrial part	27	0.002	ABCD3,ABCF2,ACSL3,ACSL4,AGPAT5,CISD2,COX17,EFHA1,GPD2,HK1,LRRC59,MICU1,MTCH2,MTOR,NDUFA4,NDUFB5,NDUFC1,PHB2,RHOT2,SH3GLB1,SLC27A1,TMEM11,TOMM5,TYMS,UQCRH,UQCRQ,VDAC3
GO.0030670	phagocytic vesicle membrane	6	0.00203	HLA-A,HLA-B,RAB10,RAB32,RAB8A,RAB8B
GO.0043232	intracellular non-membrane-bounded organelle	73	0.00229	ACSL3,ACSL4,ACTR10,ANLN,APP,ARF1,AURKB,AZI1,BCAP31,BIRC6,C15orf23,CANX,CDC25B,CIAO1,CIT,CKAP5,CORO2B,CST3,CYB5R3,DCLK2,DHCR24,DHX36,DIS3,DOCK4,ECT2,EMD,FANCD2,GCN1L1,GNAI3,HDAC6,HIRIP3,HSD17B11,IP6K1,KIF20A,KIF2A,KIF2C,KIF4A,LIG3,LPCAT1,LRRC16A,LRRC59,LRWD1,MAGED1,MAP1LC3A,MYO10,NCAPD2,NMD3,NOP56,NUB1,NUF2,PCM1,PDS5A,PDS5B,POLA1,POLD1,POLD3,POLR1A,PPP2CA,PRKACA,RAB5C,RGS12,RPS27,SAC3D1,SRPRB,SUN2…
GO.0044455	mitochondrial membrane part	10	0.00243	CPT1A,EFHA1,MICU1,NDUFA4,NDUFB5,NDUFC1,RHOT2,TMEM11,TOMM5,UQCRH
GO.0019866	organelle inner membrane	19	0.00286	ABCD3,CPT1A,CYB5R3,EFHA1,EMD,GPD2,MICU1,MTCH2,NDUFA4,NDUFB5,NDUFC1,PHB2,SLC27A1,SUN2,TMEM11,TYMS,UQCRH,UQCRQ,ZMPSTE24
GO.0044428	nuclear part	75	0.00326	AGPAT5,AIP,ANLN,AP3D1,APP,ASCC3,AURKB,AZI1,C17orf79,CDC25B,CDC26,CHEK1,CPSF3L,CST3,CUL1,DHCR7,DIS3,ECT2,EMD,FANCD2,FANCI,GTF2I,HDAC6,HIRIP3,INTS5,IP6K1,KEAP1,KIF20A,KIF4A,LIG3,LRRC59,LRWD1,MGST3,MTOR,MYO10,NCAPD2,NDUFB5,NEDD1,NMD3,NOP56,NUB1,NUP210,OAS3,PCM1,PDS5A,PDS5B,PHB2,PIK3R4,POLA1,POLD1,POLD3,POLR1A,PPP2R5D,PRKACA,PRPF6,RAB8A,RAB8B,RGS12,RNASEH2B,SCAMP2,SIN3B,SORL1,SORT1,SOX2,SSFA2,TMEM33,…
GO.0098552	side of membrane	16	0.00388	ATP2A2,BCAP31,CANX,CD276,CD9,CLPTM1,ECE1,GNAI3,HLA-A,HLA-B,HM13,ITGA6,NCAM1,PDGFRA,RASA3,RASA4
GO.0030135	coated vesicle	10	0.00421	APP,BCAP31,CD9,COPA,ECE1,HLA-A,HLA-B,RAB8A,RAB8B,SORT1
GO.0009330	DNA topoisomerase complex (ATP-hydrolyzing)	2	0.00449	TOP2A,TOP2B
GO.0043625	delta DNA polymerase complex	2	0.00449	POLD1,POLD3
GO.0005774	vacuolar membrane	13	0.0046	AP3D1,CD63,DAGLB,DNAJC13,ECE1,GABARAPL2,GNAI3,MAP1LC3A,MTOR,RAB5C,RPN2,SH3GLB1,SORT1
GO.0042995	cell projection	40	0.00503	ADRBK1,AP3D1,ARF1,ATL1,ATXN10,AZI1,BCAN,CANX,CIT,CSPG4,CST3,CYFIP2,DCLK1,DOCK4,EPHB3,GPR56,GTF2I,HDAC6,HK1,KIF2A,LRRC16A,LSAMP,MCF2L,MTOR,NEDD1,NLGN3,PCM1,PDGFRA,PDLIM5,PIK3R4,PREX1,RAB10,RAB8A,RAB8B,RRM1,SACS,SLC9A6,SORT1,SPRY4,TIAM2
GO.0098687	chromosomal region	11	0.00503	AURKB,C15orf23,DHX36,DNMT3A,KIF2C,LRWD1,NUF2,PDS5A,PDS5B,PPP2CA,SUN2
GO.0055038	recycling endosome membrane	5	0.00617	RAB10,RAB8A,RAB8B,SCAMP2,SLC9A6
GO.0008250	oligosaccharyltransferase complex	3	0.00671	RPN2,STT3A,STT3B
GO.0030425	dendrite	16	0.0071	APP,ATXN10,BCAN,CANX,EPHB3,HDAC6,MTOR,NLGN3,PCM1,PREX1,RAB8A,RAB8B,SACS,SLC9A6,SORT1,THY1
GO.0030496	midbody	8	0.0086	AURKB,BIRC6,ECT2,GNAI3,KEAP1,KIF20A,KIF4A,SH3GLB1
GO.0044232	organelle membrane contact site	3	0.00881	ACSL4,CANX,PIK3R4
GO.0000421	autophagosome membrane	4	0.00963	GABARAPL2,MAP1LC3A,RPN2,SH3GLB1
GO.0097458	neuron part	29	0.00965	ACSL4,AP3D1,ARF1,ATL1,ATXN10,BCAN,CANX,CST3,CYFIP2,DCLK1,EPHB3,GTF2I,HDAC6,LSAMP,MTOR,MYO10,NLGN3,PCM1,PDLIM5,PREX1,PRKACA,RDH11,RRM1,SACS,SEZ6L,SHROOM2,SLC9A6,SORT1,TIAM2
GO.0000775	chromosome, centromeric region	9	0.0111	AURKB,C15orf23,DNMT3A,KIF2C,LRWD1,NUF2,PDS5A,PDS5B,PPP2CA
GO.0005787	signal peptidase complex	2	0.0114	SPCS1,SPCS2
GO.0031410	cytoplasmic vesicle	29	0.0121	AZI1,BCAP31,CANX,CD63,CD9,COPA,CORO7,ECE1,GABARAPL2,GNAI3,HLA-A,HLA-B,IGFBP2,MAP1LC3A,NLGN3,PIGT,PIK3R4,RAB10,RAB1A,RAB32,RAB5C,RAB8A,RAB8B,SCAMP2,SH3GLB1,SLC9A6,SORT1,TMEM33,YKT6
GO.0005576	extracellular region	83	0.013	ACSL4,APOO,APP,ARF1,ARL1,ATXN10,AUP1,AZI1,BBOX1,CANX,CD276,CD63,CD9,CHEK1,CHRDL1,COPA,CPSF3L,CSPG4,CST3,CYB5R3,CYFIP2,DHX36,DNAJC13,DOCK10,ECE1,EIF2A,EPHB3,GNAI3,GPR56,HEATR5B,HLA-A,HLA-B,HSD17B11,IGFBP2,ITGA6,ITGB8,LMAN2,LRRC16A,MCF2L,MGST3,MPDU1,MTCH2,NCAM1,NDUFA4,NEDD8,OAS3,PCDHGC3,PHB2,PLAA,PPFIBP2,PPP2CA,PRKACA,RAB10,RAB1A,RAB1B,RAB5C,RAB8A,RAB8B,REEP5,RHOC,RHOT2,RNASE1,RNH1,RRM1,RTN3,SCAMP2…
GO.0043005	neuron projection	24	0.013	AP3D1,ARF1,ATL1,ATXN10,BCAN,CANX,CST3,CYFIP2,EPHB3,HDAC6,LSAMP,MTOR,MYO10,NLGN3,PCM1,PDLIM5,PREX1,PRKACA,RAB8A,RAB8B,SACS,SLC9A6,SORT1,TIAM2
GO.0005925	focal adhesion	14	0.0132	ARF1,CD9,CD99L2,CSPG4,ITGA6,KEAP1,MRC2,PAK4,PPFIBP1,PTPLAD1,RAB10,SPRY4,THY1,TNS3
GO.0005793	endoplasmic reticulum-Golgi intermediate compartment	6	0.0136	BCAP31,ERGIC1,LMAN2,RAB1B,RER1,SURF4
GO.0045335	phagocytic vesicle	6	0.0144	HLA-A,HLA-B,RAB10,RAB32,RAB8A,RAB8B
GO.0005743	mitochondrial inner membrane	16	0.0177	ABCD3,CPT1A,CYB5R3,EFHA1,GPD2,MICU1,MTCH2,NDUFA4,NDUFB5,NDUFC1,PHB2,SLC27A1,TMEM11,TYMS,UQCRH,UQCRQ
GO.0005912	adherens junction	15	0.018	ARF1,CD9,CD99L2,CSPG4,ITGA6,KEAP1,MRC2,PAK4,PPFIBP1,PTPLAD1,RAB10,SHROOM2,SPRY4,THY1,TNS3
GO.0005694	chromosome	21	0.02	AURKB,C15orf23,DHX36,FANCD2,KIF2C,KIF4A,LIG3,LRWD1,MAGED1,NCAPD2,NUF2,PDS5A,PDS5B,POLA1,POLD1,POLD3,PPP2CA,RGS12,SUN2,TOP2A,TTC37
GO.0031965	nuclear membrane	11	0.02	AZI1,CST3,DHCR7,ECT2,EMD,NUP210,PCM1,SORT1,SUN2,TSPO,ZMPSTE24
GO.0098791	Golgi subcompartment	11	0.0217	APP,ARL1,ATL1,BCAP31,BIRC6,CORO7,RAB10,RAB32,SCAMP2,SORL1,SORT1
GO.0044430	cytoskeletal part	32	0.0229	ACTR10,ANLN,APP,AURKB,AZI1,BIRC6,C15orf23,CDC25B,CHEK1,CIAO1,CKAP5,ECT2,EMD,GNAI3,HDAC6,KIF20A,KIF2A,KIF2C,KIF4A,LRRC16A,LRWD1,MAP1LC3A,MYO10,PCM1,PPP2CA,PRKACA,SAC3D1,SHROOM2,SRPRB,TCP11L1,TUBGCP3,WRN
GO.0043601	nuclear replisome	3	0.0234	POLA1,POLD1,POLD3
GO.0033116	endoplasmic reticulum-Golgi intermediate compartment membrane	4	0.025	BCAP31,ERGIC1,LMAN2,SURF4
GO.0005776	autophagosome	5	0.0273	GABARAPL2,MAP1LC3A,PIK3R4,RPN2,SH3GLB1
GO.1990234	transferase complex	18	0.0278	CDC26,CPSF3L,CUL1,INTS5,KEAP1,KLHL13,MTOR,PIK3R4,POLA1,POLD1,POLD3,POLR1A,PRKACA,RPN2,SPCS1,SPCS2,STT3A,STT3B
GO.0005769	early endosome	11	0.0292	DNAJC13,ECE1,HLA-A,HLA-B,PCM1,RAB1A,RAB32,RAB5C,SLC9A6,SORL1,SORT1
GO.0055037	recycling endosome	7	0.0292	RAB10,RAB8A,RAB8B,SCAMP2,SLC9A6,SORL1,TUBA1A
GO.0030666	endocytic vesicle membrane	7	0.0297	CD9,HLA-A,HLA-B,RAB10,RAB32,RAB8A,RAB8B
GO.0061695	transferase complex, transferring phosphorus-containing groups	9	0.0297	CPSF3L,INTS5,MTOR,PIK3R4,POLA1,POLD1,POLD3,POLR1A,PRKACA
GO.1990246	uniplex complex	2	0.0297	EFHA1,MICU1
GO.0032592	integral component of mitochondrial membrane	4	0.034	CPT1A,MICU1,RHOT2,TMEM11
GO.0005802	trans-Golgi network	8	0.0366	APP,ARL1,BIRC6,CORO7,RAB10,RAB32,SCAMP2,SORL1
GO.0030055	cell-substrate junction	13	0.0373	ARF1,CD9,CD99L2,CSPG4,KEAP1,MRC2,PAK4,PPFIBP1,PTPLAD1,RAB10,SPRY4,THY1,TNS3
GO.0005623	cell	210	0.0395	ABCF2,ACSL3,ACTR10,ADRBK1,AGPAT5,ANLN,APOO,APP,ARL1,ASCC3,ATG4B,ATL1,ATL3,ATP1B2,ATP2A2,AUP1,AURKB,AZI1,BIRC6,BRAT1,C11orf31,C15orf23,C17orf79,CANX,CD276,CD63,CD99L2,CDC25B,CDC26,CHCHD2,CIAO1,CISD2,CKAP5,CLCC1,CLPTM1,COPA,CORO2B,CORO7,COX17,CPSF3L,CSPG4,CST3,CUL1,CYFIP2,CYP51A1,DAGLB,DCLK2,DHCR7,DHX36,DIS3,DNAJC13,DOCK10,DOCK4,DSTYK,ECE1,ECT2,EEFSEC,EFHA1,EIF2A,EMC3,EMD,EPHB3,ERGIC1,ERLIN1,FADS2,…
GO.0005654	nucleoplasm	56	0.0419	AIP,ANLN,AP3D1,ASCC3,AZI1,C17orf79,CDC25B,CDC26,CHEK1,CPSF3L,CUL1,DIS3,DNMT3A,FANCD2,FANCI,GTF2I,HDAC6,HIRIP3,INTS5,IP6K1,KEAP1,KIF20A,KIF4A,LIG3,MTOR,NCAPD2,NDUFB5,NEDD1,NMD3,NOP56,OAS3,PDS5A,PDS5B,POLA1,POLD1,POLD3,POLR1A,PPP2R5D,PRKACA,PRPF6,RAB8A,RAB8B,RNASEH2B,RRM1,SCAMP2,SIN3B,SOX2,SOX9,SSFA2,TOP2A,TOP2B,TRIM25,TTC37,TYMS,WRN,ZNF24
GO.0042470	melanosome	6	0.0436	CANX,CD63,RAB1A,RAB32,RAB5C,TMEM33
GO.0005764	lysosome	15	0.0463	AGRN,AP3D1,BCAN,CD63,CSPG4,CST3,DAGLB,DNAJC13,ECE1,GNAI3,MTOR,RAB5C,SDC2,SORT1,ZC3HAV1
GO.0005875	microtubule associated complex	7	0.0463	ACTR10,AURKB,HDAC6,KIF20A,KIF2A,KIF2C,KIF4A
ATO/Gos - increased
BP
#pathway ID	pathway description	observed gene count	false discovery rate	matching proteins in your network (labels)
GO.0006414	translational elongation	63	3.39e-61	DAP3,GFM1,MRPL15,MRPL18,MRPL38,MRPL4,MRPL41,MRPL44,MRPL46,MRPL47,MRPL48,MRPL49,MRPL50,MRPS10,MRPS14,MRPS22,MRPS23,MRPS26,MRPS27,MRPS28,MRPS30,MRPS31,MRPS35,MRPS36,MRPS5,PTCD3,RPL10,RPL13,RPL13A,RPL14,RPL15,RPL17,RPL18,RPL18A,RPL19,RPL21,RPL23A,RPL24,RPL26,RPL27,RPL27A,RPL28,RPL29,RPL3,RPL32,RPL34,RPL35,RPL35A,RPL36,RPL3L,RPL4,RPL6,RPL7,RPL7A,RPL8,RPS11,RPS13,RPS23,RPS24,RPS4X,RPS6,RPS8,TUFM
GO.0006415	translational termination	61	3.39e-61	DAP3,MRPL15,MRPL18,MRPL38,MRPL4,MRPL41,MRPL44,MRPL46,MRPL47,MRPL48,MRPL49,MRPL50,MRPS10,MRPS14,MRPS22,MRPS23,MRPS26,MRPS27,MRPS28,MRPS30,MRPS31,MRPS35,MRPS36,MRPS5,PTCD3,RPL10,RPL13,RPL13A,RPL14,RPL15,RPL17,RPL18,RPL18A,RPL19,RPL21,RPL23A,RPL24,RPL26,RPL27,RPL27A,RPL28,RPL29,RPL3,RPL32,RPL34,RPL35,RPL35A,RPL36,RPL3L,RPL4,RPL6,RPL7,RPL7A,RPL8,RPS11,RPS13,RPS23,RPS24,RPS4X,RPS6,RPS8
GO.0032984	macromolecular complex disassembly	63	1.13e-55	DAP3,HMGA1,MRPL15,MRPL18,MRPL38,MRPL4,MRPL41,MRPL44,MRPL46,MRPL47,MRPL48,MRPL49,MRPL50,MRPS10,MRPS14,MRPS22,MRPS23,MRPS26,MRPS27,MRPS28,MRPS30,MRPS31,MRPS35,MRPS36,MRPS5,MTIF3,PTCD3,RPL10,RPL13,RPL13A,RPL14,RPL15,RPL17,RPL18,RPL18A,RPL19,RPL21,RPL23A,RPL24,RPL26,RPL27,RPL27A,RPL28,RPL29,RPL3,RPL32,RPL34,RPL35,RPL35A,RPL36,RPL3L,RPL4,RPL6,RPL7,RPL7A,RPL8,RPS11,RPS13,RPS23,RPS24,RPS4X,RPS6,RPS8
GO.0043241	protein complex disassembly	62	2.77e-55	DAP3,HMGA1,MRPL15,MRPL18,MRPL38,MRPL4,MRPL41,MRPL44,MRPL46,MRPL47,MRPL48,MRPL49,MRPL50,MRPS10,MRPS14,MRPS22,MRPS23,MRPS26,MRPS27,MRPS28,MRPS30,MRPS31,MRPS35,MRPS36,MRPS5,PTCD3,RPL10,RPL13,RPL13A,RPL14,RPL15,RPL17,RPL18,RPL18A,RPL19,RPL21,RPL23A,RPL24,RPL26,RPL27,RPL27A,RPL28,RPL29,RPL3,RPL32,RPL34,RPL35,RPL35A,RPL36,RPL3L,RPL4,RPL6,RPL7,RPL7A,RPL8,RPS11,RPS13,RPS23,RPS24,RPS4X,RPS6,RPS8
GO.0006413	translational initiation	62	4.35e-55	DAP3,MRPL15,MRPL18,MRPL38,MRPL4,MRPL41,MRPL44,MRPL46,MRPL47,MRPL48,MRPL49,MRPL50,MRPS10,MRPS14,MRPS22,MRPS23,MRPS26,MRPS27,MRPS28,MRPS30,MRPS31,MRPS35,MRPS36,MRPS5,MTIF3,PTCD3,RPL10,RPL13,RPL13A,RPL14,RPL15,RPL17,RPL18,RPL18A,RPL19,RPL21,RPL23A,RPL24,RPL26,RPL27,RPL27A,RPL28,RPL29,RPL3,RPL32,RPL34,RPL35,RPL35A,RPL36,RPL3L,RPL4,RPL6,RPL7,RPL7A,RPL8,RPS11,RPS13,RPS23,RPS24,RPS4X,RPS6,RPS8
GO.1901564	organonitrogen compound metabolic process	126	1.42e-53	AASS,ACADSB,ACAT1,AK4,ALDH4A1,ALDH6A1,ASNS,ATP5A1,ATP5B,ATP5C1,ATP5F1,ATP5H,ATP5J,ATP5O,BCAT1,BCKDK,CARS2,COQ9,DAP3,DARS2,DBT,DHTKD1,GARS,GBAS,GCDH,GFM1,GLDC,GLS,GLUD1,GOT2,GTF2H2,HEXA,HIBADH,HIBCH,HMGCL,HMOX1,HSD17B10,IARS2,IDH3G,IVD,LARS2,MCCC1,MMAB,MRPL15,MRPL18,MRPL38,MRPL4,MRPL41,MRPL44,MRPL46,MRPL47,MRPL48,MRPL49,MRPL50,MRPS10,MRPS14,MRPS2,MRPS22,MRPS23,MRPS26,MRPS27,MRPS28,MRPS30,MRPS31,MR…
GO.0006412	translation	62	4.01e-44	CARS2,DAP3,DARS2,GARS,GFM1,GTF2H2,IARS2,LARS2,MRPL15,MRPL18,MRPL38,MRPL4,MRPL41,MRPL44,MRPL46,MRPL47,MRPL48,MRPL49,MRPL50,MRPS10,MRPS14,MRPS2,MRPS22,MRPS23,MRPS26,MRPS27,MRPS28,MRPS30,MRPS31,MRPS35,MRPS36,MRPS5,MTIF3,PTCD3,RPL10,RPL13,RPL14,RPL17,RPL18,RPL18A,RPL21,RPL24,RPL27A,RPL28,RPL29,RPL3,RPL34,RPL35,RPL35A,RPL36,RPL3L,RPL4,RPL6,RPL7,RPL7A,RPS11,RPS13,RPS24,SOX11,TUFM,WARS,YARS2
GO.0043043	peptide biosynthetic process	63	1.04e-43	CARS2,DAP3,DARS2,GARS,GCLM,GFM1,GTF2H2,IARS2,LARS2,MRPL15,MRPL18,MRPL38,MRPL4,MRPL41,MRPL44,MRPL46,MRPL47,MRPL48,MRPL49,MRPL50,MRPS10,MRPS14,MRPS2,MRPS22,MRPS23,MRPS26,MRPS27,MRPS28,MRPS30,MRPS31,MRPS35,MRPS36,MRPS5,MTIF3,PTCD3,RPL10,RPL13,RPL14,RPL17,RPL18,RPL18A,RPL21,RPL24,RPL27A,RPL28,RPL29,RPL3,RPL34,RPL35,RPL35A,RPL36,RPL3L,RPL4,RPL6,RPL7,RPL7A,RPS11,RPS13,RPS24,SOX11,TUFM,WARS,YARS2
GO.0043604	amide biosynthetic process	66	9.04e-43	ASNS,CARS2,DAP3,DARS2,GARS,GCLM,GFM1,GTF2H2,IARS2,LARS2,MRPL15,MRPL18,MRPL38,MRPL4,MRPL41,MRPL44,MRPL46,MRPL47,MRPL48,MRPL49,MRPL50,MRPS10,MRPS14,MRPS2,MRPS22,MRPS23,MRPS26,MRPS27,MRPS28,MRPS30,MRPS31,MRPS35,MRPS36,MRPS5,MTHFD1L,MTHFD2,MTIF3,PTCD3,RPL10,RPL13,RPL14,RPL17,RPL18,RPL18A,RPL21,RPL24,RPL27A,RPL28,RPL29,RPL3,RPL34,RPL35,RPL35A,RPL36,RPL3L,RPL4,RPL6,RPL7,RPL7A,RPS11,RPS13,RPS24,SOX11,TU…
GO.1901566	organonitrogen compound biosynthetic process	90	2.18e-42	AK4,ALDH4A1,ASNS,ATP5A1,ATP5B,ATP5C1,ATP5F1,ATP5H,ATP5J,ATP5O,BCAT1,CARS2,DAP3,DARS2,DGUOK,GARS,GBAS,GCLM,GFM1,GLS,GLUD1,GTF2H2,IARS2,LARS2,MMAB,MRPL15,MRPL18,MRPL38,MRPL4,MRPL41,MRPL44,MRPL46,MRPL47,MRPL48,MRPL49,MRPL50,MRPS10,MRPS14,MRPS2,MRPS22,MRPS23,MRPS26,MRPS27,MRPS28,MRPS30,MRPS31,MRPS35,MRPS36,MRPS5,MTHFD1L,MTHFD2,MTIF3,NADKD1,OAT,PSAT1,PTCD3,PYCR1,PYCR2,RPL10,RPL13,RPL14,RPL17,RPL18,RPL…
GO.0055114	oxidation-reduction process	91	8.08e-42	AASS,ACAD9,ACADM,ACADSB,ACO2,ALDH2,ALDH4A1,ALDH5A1,ALDH6A1,ATP5A1,ATP5B,ATP5C1,ATP5F1,ATP5H,ATP5J,ATP5O,BDH1,CLIC2,COQ6,COQ9,COX5A,COX5B,CPT2,CRAT,CRYZ,CS,D2HGDH,DECR1,DHRS4,DHTKD1,DLAT,DLST,ECH1,ECHS1,ECI1,ECSIT,ETFA,ETFB,FASTKD5,FH,GLDC,GLRX5,GLUD1,HADH,HADHA,HMOX1,IDH2,IDH3A,IDH3G,IVD,JMJD1C,L2HGDH,ME2,MECR,MSRB2,MTHFD1L,MTHFD2,MUT,NDUFA5,NDUFAB1,NDUFAF2,NDUFB9,NDUFS1,NDUFS2,NDUFS3,NDUFV2,NQO2…
GO.0043603	cellular amide metabolic process	72	1.96e-39	ASNS,CARS2,DAP3,DARS2,DLD,GARS,GCLM,GFM1,GTF2H2,IARS2,LARS2,MCCC1,MCCC2,MRPL15,MRPL18,MRPL38,MRPL4,MRPL41,MRPL44,MRPL46,MRPL47,MRPL48,MRPL49,MRPL50,MRPS10,MRPS14,MRPS2,MRPS22,MRPS23,MRPS26,MRPS27,MRPS28,MRPS30,MRPS31,MRPS35,MRPS36,MRPS5,MTHFD1L,MTIF3,PC,PCCA,PCCB,PTCD3,RPL10,RPL13,RPL14,RPL17,RPL18,RPL18A,RPL21,RPL24,RPL27A,RPL28,RPL29,RPL3,RPL34,RPL35,RPL35A,RPL36,RPL3L,RPL4,RPL6,RPL7,RPL7A,RPS1…
GO.0006518	peptide metabolic process	64	2.29e-39	ALDH5A1,CARS2,DAP3,DARS2,GARS,GCLM,GFM1,GTF2H2,IARS2,LARS2,MRPL15,MRPL18,MRPL38,MRPL4,MRPL41,MRPL44,MRPL46,MRPL47,MRPL48,MRPL49,MRPL50,MRPS10,MRPS14,MRPS2,MRPS22,MRPS23,MRPS26,MRPS27,MRPS28,MRPS30,MRPS31,MRPS35,MRPS36,MRPS5,MTIF3,PTCD3,RPL10,RPL13,RPL14,RPL17,RPL18,RPL18A,RPL21,RPL24,RPL27A,RPL28,RPL29,RPL3,RPL34,RPL35,RPL35A,RPL36,RPL3L,RPL4,RPL6,RPL7,RPL7A,RPS11,RPS13,RPS24,SOX11,TUFM,WARS,YARS2
GO.0022411	cellular component disassembly	67	8.31e-39	CASP3,DAP3,H1F0,HMGA1,MRPL15,MRPL18,MRPL38,MRPL4,MRPL41,MRPL44,MRPL46,MRPL47,MRPL48,MRPL49,MRPL50,MRPS10,MRPS14,MRPS22,MRPS23,MRPS26,MRPS27,MRPS28,MRPS30,MRPS31,MRPS35,MRPS36,MRPS5,MTIF3,NUP35,PTCD3,RPL10,RPL13,RPL13A,RPL14,RPL15,RPL17,RPL18,RPL18A,RPL19,RPL21,RPL23A,RPL24,RPL26,RPL27,RPL27A,RPL28,RPL29,RPL3,RPL32,RPL34,RPL35,RPL35A,RPL36,RPL3L,RPL4,RPL6,RPL7,RPL7A,RPL8,RPS11,RPS13,RPS23,RPS24,RP…
GO.0071822	protein complex subunit organization	102	3.07e-38	AASS,ACAD9,ACAT1,ACOT13,ALDH5A1,ATPAF2,BLOC1S2,CENPP,CLPP,CRYZ,CUTC,DAP3,DECR1,DHRS4,GFAP,GLS,H1F0,H3F3B,HIST1H1C,HMGA1,HMGCL,HMOX1,HP1BP3,HSD17B10,HSP90AA1,HSPD1,LONP1,MAP2K1,MRPL15,MRPL18,MRPL38,MRPL4,MRPL41,MRPL44,MRPL46,MRPL47,MRPL48,MRPL49,MRPL50,MRPS10,MRPS14,MRPS22,MRPS23,MRPS26,MRPS27,MRPS28,MRPS30,MRPS31,MRPS35,MRPS36,MRPS5,MSRB2,NDUFAF3,NDUFAF7,OAT,P4HA1,PLOD3,PNPT1,PTCD3,RPL10,RPL13,RP…
GO.0044710	single-organism metabolic process	170	6.97e-37	AASS,ABHD4,ACAA2,ACAD9,ACADM,ACADSB,ACAT1,ACOT2,ACSF2,AK4,ALDH2,ALDH4A1,ALDH6A1,ASNS,ATP5A1,ATP5C1,ATP5F1,ATP5H,ATP5J,ATP5O,BCAT1,BCKDK,BDH1,C1QBP,CARS2,CLIC2,COQ6,COX5A,COX5B,CPT2,CRAT,CRYAB,CRYZ,CS,D2HGDH,DAP3,DARS2,DBT,DECR1,DHRS4,DHTKD1,ECH1,ECHS1,ECI1,ECSIT,ERLEC1,ETFA,ETFB,ETNK1,FASTKD5,GARS,GBAS,GFM1,GLDC,GLRX5,GLS,GLUD1,GOT2,GTF2H2,HADH,HADHA,HEXA,HIBCH,HINT2,HIST1H4A,HMGA1,HMGCL,HMOX1,HS…
GO.0007005	mitochondrion organization	59	1.86e-36	ACAA2,ACAD9,ATP5B,BLOC1S2,DARS2,GCLM,GFM1,GRPEL1,HMGCL,HSP90AA1,HSPA9,IARS2,LETM1,LONP1,MIPEP,MRPL15,MRPL18,MRPL38,MRPL4,MRPL41,MRPL44,MRPL46,MRPL47,MRPL48,MRPL49,MRPL50,MRPS10,MRPS14,MRPS2,MRPS22,MRPS23,MRPS26,MRPS27,MRPS28,MRPS30,MRPS31,MRPS35,MRPS36,MRPS5,MTIF3,MTX2,NDUFAF3,NDUFAF7,NDUFS1,NRF1,PMPCA,PMPCB,PNPT1,PRDX3,PTCD3,SESN2,SOD2,SQSTM1,STOML2,TIMM44,TMEM70,TRMT10C,TUFM,YARS2
GO.0019083	viral transcription	37	4.32e-35	NUP35,RPL10,RPL13,RPL13A,RPL14,RPL15,RPL17,RPL18,RPL18A,RPL19,RPL21,RPL23A,RPL24,RPL26,RPL27,RPL27A,RPL28,RPL29,RPL3,RPL32,RPL34,RPL35,RPL35A,RPL36,RPL3L,RPL4,RPL6,RPL7,RPL7A,RPL8,RPS11,RPS13,RPS23,RPS24,RPS4X,RPS6,RPS8
GO.0006614	SRP-dependent cotranslational protein targeting to membrane	36	1.93e-34	RPL10,RPL13,RPL13A,RPL14,RPL15,RPL17,RPL18,RPL18A,RPL19,RPL21,RPL23A,RPL24,RPL26,RPL27,RPL27A,RPL28,RPL29,RPL3,RPL32,RPL34,RPL35,RPL35A,RPL36,RPL3L,RPL4,RPL6,RPL7,RPL7A,RPL8,RPS11,RPS13,RPS23,RPS24,RPS4X,RPS6,RPS8
GO.0045333	cellular respiration	42	2.41e-34	ACO2,ALDH5A1,ATP5A1,ATP5B,ATP5C1,ATP5F1,ATP5H,ATP5J,ATP5O,COQ9,COX5A,COX5B,CS,DHTKD1,DLAT,DLST,ETFA,ETFB,FASTKD5,FH,IDH2,IDH3A,IDH3G,NDUFA5,NDUFAB1,NDUFAF2,NDUFB9,NDUFS1,NDUFS2,NDUFS3,NDUFV2,OGDH,OGDHL,PDHA1,PDHB,SDHA,SDHAF2,SUCLA2,SUCLG1,SUCLG2,TBRG4,UQCRC2
GO.0019080	viral gene expression	37	9.18e-34	NUP35,RPL10,RPL13,RPL13A,RPL14,RPL15,RPL17,RPL18,RPL18A,RPL19,RPL21,RPL23A,RPL24,RPL26,RPL27,RPL27A,RPL28,RPL29,RPL3,RPL32,RPL34,RPL35,RPL35A,RPL36,RPL3L,RPL4,RPL6,RPL7,RPL7A,RPL8,RPS11,RPS13,RPS23,RPS24,RPS4X,RPS6,RPS8
GO.0000184	nuclear-transcribed mRNA catabolic process, nonsense-mediated decay	36	4.27e-33	RPL10,RPL13,RPL13A,RPL14,RPL15,RPL17,RPL18,RPL18A,RPL19,RPL21,RPL23A,RPL24,RPL26,RPL27,RPL27A,RPL28,RPL29,RPL3,RPL32,RPL34,RPL35,RPL35A,RPL36,RPL3L,RPL4,RPL6,RPL7,RPL7A,RPL8,RPS11,RPS13,RPS23,RPS24,RPS4X,RPS6,RPS8
GO.0019752	carboxylic acid metabolic process	71	3.97e-31	AASS,ACAA2,ACADM,ACADSB,ACAT1,ACOT2,ACSF2,ALDH4A1,ALDH5A1,ALDH6A1,ASNS,BCAT1,BCKDK,CARS2,CPT2,CRAT,CS,D2HGDH,DARS2,DBT,DECR1,DHTKD1,ECH1,ECHS1,ECI1,GARS,GLDC,GLS,GLUD1,GOT2,HADH,HADHA,HADHB,HIBADH,HIBCH,HMGCL,HSD17B10,IARS2,IDH2,IDH3A,IVD,L2HGDH,LARS2,MCCC1,MCCC2,ME2,MECR,MTHFD1L,MUT,NDUFAB1,OAT,OGDH,OGDHL,P4HA1,PCCA,PCCB,PCYOX1L,PDHB,PDHX,PDP1,PSAT1,PYCR1,PYCR2,SDHA,SESN2,SHMT2,SLC7A5,SUCLG2,THN…
GO.1901575	organic substance catabolic process	95	8.5e-31	AASS,ABHD4,ACADM,ACADSB,ACAT1,ALDH2,ALDH4A1,ALDH5A1,ALDH6A1,BCAT1,BCKDK,BDH1,CASP3,CLPP,CLPX,CPT2,CRAT,DBT,DECR1,DHTKD1,DLD,DLST,ECH1,ECHS1,ECI1,ERLEC1,GCDH,GLDC,GLS,GLUD1,GOT2,H1F0,HADH,HADHA,HADHB,HEXA,HIBADH,HIBCH,HMGCL,HMOX1,HSD17B10,IVD,LONP1,MCCC1,MCCC2,MUT,OGDH,OGDHL,PCCA,PCCB,PCYOX1L,PDHA1,PNPT1,PSMB6,PSMD7,RPL10,RPL13,RPL13A,RPL14,RPL15,RPL17,RPL18,RPL18A,RPL19,RPL21,RPL23A,RPL24,RPL26,R…
GO.0044248	cellular catabolic process	92	2.63e-30	AASS,ACADM,ACADSB,ACAT1,ALDH4A1,ALDH5A1,ALDH6A1,BCAT1,BCKDK,BDH1,CASP3,CLPP,CLPX,CPT2,CRAT,CRYZ,DBT,DECR1,DLD,DLST,ECH1,ECHS1,ECI1,ERLEC1,GCDH,GLDC,GLS,GLUD1,GOT2,H1F0,HADH,HADHA,HADHB,HEXA,HIBADH,HIBCH,HMGCL,HMOX1,HSD17B10,IVD,LONP1,MCCC1,MCCC2,MUT,OGDH,PCCA,PCCB,PCYOX1L,PNPT1,PRDX3,PSMB6,PSMD7,RPL10,RPL13,RPL13A,RPL14,RPL15,RPL17,RPL18,RPL18A,RPL19,RPL21,RPL23A,RPL24,RPL26,RPL27,RPL27A,RPL28,RP…
GO.0044281	small molecule metabolic process	111	1.26e-29	AASS,ACAA2,ACADM,ACADSB,ACAT1,ACOT2,ACSF2,AK4,ALDH2,ALDH4A1,ALDH5A1,ALDH6A1,ASNS,ATP5A1,ATP5B,ATP5C1,ATP5F1,ATP5H,ATP5J,ATP5O,BCAT1,BCKDK,BDH1,CARS2,COQ6,COX5A,COX5B,CPT2,CRAT,CS,D2HGDH,DARS2,DBT,DECR1,DHRS4,DHTKD1,ECH1,ECHS1,ECI1,ETFA,ETFB,ETNK1,GARS,GBAS,GLDC,GLS,GLUD1,GOT2,HADH,HADHA,HADHB,HEXA,HIBADH,HIBCH,HMGCL,HMOX1,HSD17B10,HSP90AA1,IARS2,IDH2,IDH3A,IVD,L2HGDH,LARS2,MCCC1,ME2,MECR,MMAB,MTH…
GO.0046395	carboxylic acid catabolic process	39	1.86e-29	AASS,ACADM,ACADSB,ACAT1,ALDH4A1,ALDH5A1,ALDH6A1,BCAT1,BCKDK,CPT2,CRAT,DBT,DECR1,DLD,DLST,ECH1,ECHS1,ECI1,GCDH,GLDC,GLS,GLUD1,GOT2,HADH,HADHA,HADHB,HIBADH,HIBCH,HMGCL,HSD17B10,IVD,MCCC1,MCCC2,MUT,OGDH,PCCA,PCCB,PCYOX1L,SESN2
GO.0032543	mitochondrial translation	32	9.33e-29	DAP3,DARS2,GFM1,IARS2,MRPL15,MRPL18,MRPL38,MRPL4,MRPL41,MRPL44,MRPL46,MRPL47,MRPL48,MRPL49,MRPL50,MRPS10,MRPS14,MRPS2,MRPS22,MRPS23,MRPS26,MRPS27,MRPS28,MRPS30,MRPS31,MRPS35,MRPS36,MRPS5,MTIF3,PTCD3,TUFM,YARS2
GO.0043436	oxoacid metabolic process	72	3.77e-28	AASS,ACAA2,ACADM,ACADSB,ACAT1,ACOT2,ACSF2,ALDH4A1,ALDH5A1,ALDH6A1,ASNS,BCAT1,BCKDK,CARS2,CPT2,CRAT,CS,D2HGDH,DARS2,DBT,DECR1,DHTKD1,ECH1,ECHS1,ECI1,GARS,GLDC,GLS,GLUD1,GOT2,HADH,HADHA,HADHB,HEXA,HIBADH,HIBCH,HMGCL,HSD17B10,IARS2,IDH2,IDH3A,IVD,L2HGDH,LARS2,MCCC1,MCCC2,ME2,MECR,MTHFD1L,MUT,NDUFAB1,OAT,OGDH,OGDHL,P4HA1,PCCA,PCCB,PCYOX1L,PDHB,PDHX,PDP1,PSAT1,PYCR1,PYCR2,SDHA,SESN2,SHMT2,SLC7A5,SUCLG…
GO.0043933	macromolecular complex subunit organization	107	1.24e-27	AASS,ACAD9,ACAT1,ACOT13,ALDH5A1,ATPAF2,BLOC1S2,BRIX1,C1QBP,CENPP,CLPP,CRYZ,CUTC,DAP3,DECR1,DHRS4,GFAP,GLS,H1F0,H3F3B,HIST1H1C,HIST1H4A,HMGA1,HMGCL,HMOX1,HSD17B10,HSP90AA1,HSPD1,JMJD1C,LONP1,MAP2K1,MRPL15,MRPL18,MRPL38,MRPL4,MRPL41,MRPL44,MRPL46,MRPL47,MRPL48,MRPL49,MRPL50,MRPS10,MRPS14,MRPS22,MRPS23,MRPS26,MRPS27,MRPS28,MRPS30,MRPS31,MRPS35,MRPS36,MRPS5,MSRB2,MTIF3,NDUFAF3,NDUFAF7,OAT,P4HA1,PLOD3…
GO.0009056	catabolic process	97	2.45e-27	AASS,ABHD4,ACADM,ACADSB,ACAT1,ALDH2,ALDH4A1,ALDH5A1,ALDH6A1,BCAT1,BCKDK,BDH1,CASP3,CLPP,CLPX,CPT2,CRAT,CRYZ,DBT,DECR1,DHTKD1,DLD,DLST,ECH1,ECHS1,ECI1,ERLEC1,GCDH,GLDC,GLS,GLUD1,GOT2,H1F0,HADH,HADHA,HADHB,HEXA,HIBADH,HIBCH,HMGCL,HMOX1,HSD17B10,IVD,LONP1,MCCC1,MCCC2,MUT,OGDH,OGDHL,PCCA,PCCB,PCYOX1L,PDHA1,PNPT1,PRDX3,PSMB6,PSMD7,RPL10,RPL13,RPL13A,RPL14,RPL15,RPL17,RPL18,RPL18A,RPL19,RPL21,RPL23A,RP…
GO.0006402	mRNA catabolic process	37	7.33e-27	PNPT1,RPL10,RPL13,RPL13A,RPL14,RPL15,RPL17,RPL18,RPL18A,RPL19,RPL21,RPL23A,RPL24,RPL26,RPL27,RPL27A,RPL28,RPL29,RPL3,RPL32,RPL34,RPL35,RPL35A,RPL36,RPL3L,RPL4,RPL6,RPL7,RPL7A,RPL8,RPS11,RPS13,RPS23,RPS24,RPS4X,RPS6,RPS8
GO.0044282	small molecule catabolic process	41	8.56e-27	AASS,ACADM,ACADSB,ACAT1,ALDH2,ALDH4A1,ALDH5A1,ALDH6A1,BCAT1,BCKDK,BDH1,CPT2,CRAT,DBT,DECR1,DLD,DLST,ECH1,ECHS1,ECI1,GCDH,GLDC,GLS,GLUD1,GOT2,HADH,HADHA,HADHB,HIBADH,HIBCH,HMGCL,HSD17B10,IVD,MCCC1,MCCC2,MUT,OGDH,PCCA,PCCB,PCYOX1L,SESN2
GO.0070125	mitochondrial translational elongation	27	6.38e-25	DAP3,GFM1,MRPL15,MRPL18,MRPL38,MRPL4,MRPL41,MRPL44,MRPL46,MRPL47,MRPL48,MRPL49,MRPL50,MRPS10,MRPS14,MRPS22,MRPS23,MRPS26,MRPS27,MRPS28,MRPS30,MRPS31,MRPS35,MRPS36,MRPS5,PTCD3,TUFM
GO.0006807	nitrogen compound metabolic process	175	1.42e-24	AASS,ACADM,ACADSB,ACAT1,AK4,ALDH4A1,ALDH6A1,ASNS,ATP5A1,ATP5B,ATP5C1,ATP5F1,ATP5H,ATP5J,ATP5O,BCAT1,BCKDK,C1QBP,CARS2,CASP3,COMMD1,COMMD7,COQ9,COX5A,COX5B,CRAT,DAP3,DARS2,DBT,DDX18,DDX24,DHTKD1,DNAJA3,FTSJ3,GAR1,GARS,GBAS,GCDH,GFM1,GLDC,GLS,GLUD1,GOT2,GRSF1,GTF2H2,H1F0,H3F3B,HEXA,HIBADH,HIBCH,HIST1H4A,HMGA1,HMGCL,HMOX1,HSD17B10,HSP90AA1,HSPD1,IARS2,IDH3G,IVD,JMJD1C,LARS2,LONP1,LRPPRC,MCCC1,MMAB,M…
GO.0044711	single-organism biosynthetic process	80	1.88e-24	ACAA2,ACADM,ACAT1,AK4,ALDH4A1,ASNS,ATP5A1,ATP5B,ATP5C1,ATP5F1,ATP5H,ATP5J,ATP5O,BCAT1,BDH1,COQ6,COQ9,DAP3,DARS2,DGUOK,DLAT,DLD,ETNK1,GARS,GBAS,GCLM,GFM1,GLS,GLUD1,HADHA,HADHB,HINT2,HMGCL,IARS2,MECR,MMAB,MRPL15,MRPL18,MRPL38,MRPL4,MRPL41,MRPL44,MRPL46,MRPL47,MRPL48,MRPL49,MRPL50,MRPS10,MRPS14,MRPS2,MRPS22,MRPS23,MRPS26,MRPS27,MRPS28,MRPS30,MRPS31,MRPS35,MRPS36,MRPS5,MTHFD1L,MTHFD2,MTIF3,NADKD1,NDU…
GO.0044238	primary metabolic process	223	2.22e-24	AASS,ABHD4,ACAA2,ACADM,ACADSB,ACAT1,ACO2,ACOT2,ACSF2,AK4,ALDH2,ALDH4A1,ALDH6A1,ASNS,ATP5A1,ATP5C1,ATP5F1,ATP5H,ATP5J,ATP5O,BAG3,BCAT1,BCKDK,BDH1,C1QBP,CARS2,CASP3,CLPP,COMMD1,COMMD7,COQ9,COX5A,COX5B,CPT2,CRAT,D2HGDH,DAP3,DARS2,DBT,DDX18,DDX24,DECR1,DHRS4,DHTKD1,DLAT,DNAJA1,ECH1,ECHS1,ECI1,ERLEC1,ETNK1,FADD,FASTKD5,FH,FTSJ3,GAR1,GARS,GBAS,GFM1,GLDC,GLS,GLUD1,GOT2,GRSF1,GTF2H2,H1F0,H3F3B,HADH,HADHA…
GO.0006520	cellular amino acid metabolic process	43	3.5e-24	AASS,ACADSB,ACAT1,ALDH4A1,ALDH5A1,ALDH6A1,ASNS,BCAT1,BCKDK,CARS2,DARS2,DBT,DLD,DLST,GARS,GCDH,GLDC,GLS,GLUD1,GOT2,HIBADH,HIBCH,HMGCL,HSD17B10,IARS2,IVD,LARS2,MCCC1,MCCC2,MTHFD1L,MUT,OAT,OGDH,P4HA1,PCYOX1L,PSAT1,PYCR1,PYCR2,SHMT2,SLC7A5,THNSL1,WARS,YARS2
GO.0015980	energy derivation by oxidation of organic compounds	43	3.91e-24	ACO2,ALDH5A1,ATP5A1,ATP5B,ATP5C1,ATP5F1,ATP5H,ATP5J,ATP5O,COQ9,COX5A,COX5B,CS,DHTKD1,DLAT,DLST,ETFA,ETFB,FASTKD5,FH,IDH2,IDH3A,IDH3G,NDUFA5,NDUFAB1,NDUFAF2,NDUFB9,NDUFS1,NDUFS2,NDUFS3,NDUFV2,OGDH,OGDHL,PDHA1,PDHB,PRKAR1B,SDHA,SDHAF2,SUCLA2,SUCLG1,SUCLG2,TBRG4,UQCRC2
GO.0072594	establishment of protein localization to organelle	44	6.29e-24	GRPEL1,HSP90AA1,HSPA9,MIPEP,MTX2,PMPCA,PMPCB,RPL10,RPL13,RPL13A,RPL14,RPL15,RPL17,RPL18,RPL18A,RPL19,RPL21,RPL23A,RPL24,RPL26,RPL27,RPL27A,RPL28,RPL29,RPL3,RPL32,RPL34,RPL35,RPL35A,RPL36,RPL3L,RPL4,RPL6,RPL7,RPL7A,RPL8,RPS11,RPS13,RPS23,RPS24,RPS4X,RPS6,RPS8,TIMM44
GO.0044237	cellular metabolic process	220	7.05e-24	AASS,ACAA2,ACADM,ACADSB,ACAT1,ACOT2,ACSF2,AK4,ALDH2,ALDH4A1,ALDH6A1,ASNS,ATP5A1,ATP5B,ATP5C1,ATP5F1,ATP5H,ATP5J,ATP5O,BAG3,BCAT1,BCKDK,BDH1,C1QBP,CARS2,CASP3,CLPP,COMMD1,COMMD7,COQ6,COX5A,COX5B,CPT2,CRAT,CRYZ,D2HGDH,DAP3,DARS2,DBT,DDX18,DDX24,DECR1,DHRS4,DHTKD1,DNAJA1,ECH1,ECHS1,ECI1,ERLEC1,ETFA,ETFB,ETNK1,FTSJ3,GAR1,GARS,GBAS,GFM1,GLDC,GLS,GLUD1,GOT2,GRSF1,GTF2H2,H1F0,H3F3B,HADH,HADHA,HADHB,HEXA…
GO.0019058	viral life cycle	38	1.09e-23	NUP35,PC,RPL10,RPL13,RPL13A,RPL14,RPL15,RPL17,RPL18,RPL18A,RPL19,RPL21,RPL23A,RPL24,RPL26,RPL27,RPL27A,RPL28,RPL29,RPL3,RPL32,RPL34,RPL35,RPL35A,RPL36,RPL3L,RPL4,RPL6,RPL7,RPL7A,RPL8,RPS11,RPS13,RPS23,RPS24,RPS4X,RPS6,RPS8
GO.0070124	mitochondrial translational initiation	26	1.5e-23	DAP3,MRPL15,MRPL18,MRPL38,MRPL4,MRPL41,MRPL44,MRPL46,MRPL47,MRPL48,MRPL49,MRPL50,MRPS10,MRPS14,MRPS22,MRPS23,MRPS26,MRPS27,MRPS28,MRPS30,MRPS31,MRPS35,MRPS36,MRPS5,MTIF3,PTCD3
GO.0006099	tricarboxylic acid cycle	18	2.09e-23	ACO2,CS,DHTKD1,DLAT,DLD,DLST,FH,IDH2,IDH3A,IDH3G,OGDH,OGDHL,PDHA1,PDHB,SDHA,SUCLA2,SUCLG1,SUCLG2
GO.0046700	heterocycle catabolic process	44	1.02e-22	ALDH4A1,ALDH6A1,CASP3,GOT2,H1F0,HMOX1,PNPT1,RPL10,RPL13,RPL13A,RPL14,RPL15,RPL17,RPL18,RPL18A,RPL19,RPL21,RPL23A,RPL24,RPL26,RPL27,RPL27A,RPL28,RPL29,RPL3,RPL32,RPL34,RPL35,RPL35A,RPL36,RPL3L,RPL4,RPL6,RPL7,RPL7A,RPL8,RPS11,RPS13,RPS23,RPS24,RPS4X,RPS6,RPS8,TATDN1
GO.0090150	establishment of protein localization to membrane	37	1.98e-22	HSP90AA1,RPL10,RPL13,RPL13A,RPL14,RPL15,RPL17,RPL18,RPL18A,RPL19,RPL21,RPL23A,RPL24,RPL26,RPL27,RPL27A,RPL28,RPL29,RPL3,RPL32,RPL34,RPL35,RPL35A,RPL36,RPL3L,RPL4,RPL6,RPL7,RPL7A,RPL8,RPS11,RPS13,RPS23,RPS24,RPS4X,RPS6,RPS8
GO.0034641	cellular nitrogen compound metabolic process	164	3.21e-22	AASS,ACADM,ACADSB,ACAT1,AK4,ALDH4A1,ALDH6A1,ASNS,ATP5A1,ATP5B,ATP5C1,ATP5F1,ATP5H,ATP5J,ATP5O,BCAT1,C1QBP,CARS2,CASP3,COMMD1,COMMD7,COQ9,COX5A,COX5B,CRAT,DAP3,DARS2,DBT,DDX18,DDX24,DHTKD1,DNAJA3,FTSJ3,GAR1,GARS,GBAS,GCDH,GCLM,GFM1,GLS,GLUD1,GOT2,GRSF1,GTF2H2,H1F0,H3F3B,HIBADH,HIBCH,HIST1H4A,HMGA1,HMOX1,HSD17B10,HSPD1,IARS2,IDH3G,IVD,JMJD1C,LARS2,LONP1,LRPPRC,MCCC1,MMAB,MPHOSPH8,MRPL15,MRPL18,MRPL…
GO.0070126	mitochondrial translational termination	25	3.75e-22	DAP3,MRPL15,MRPL18,MRPL38,MRPL4,MRPL41,MRPL44,MRPL46,MRPL47,MRPL48,MRPL49,MRPL50,MRPS10,MRPS14,MRPS22,MRPS23,MRPS26,MRPS27,MRPS28,MRPS30,MRPS31,MRPS35,MRPS36,MRPS5,PTCD3
GO.0009060	aerobic respiration	21	4.97e-22	ACO2,CS,DHTKD1,DLAT,DLD,DLST,FH,IDH2,IDH3A,IDH3G,OGDH,OGDHL,PDHA1,PDHB,SDHA,SUCLA2,SUCLG1,SUCLG2,UQCRB,UQCRC1,UQCRC2
GO.0006091	generation of precursor metabolites and energy	44	8.55e-22	ACO2,ALDH5A1,ATP5A1,ATP5B,ATP5C1,ATP5F1,ATP5H,ATP5J,ATP5O,COQ9,COX5A,COX5B,CS,DHTKD1,DLAT,DLST,ETFA,ETFB,FASTKD5,FH,GBAS,IDH2,IDH3A,IDH3G,NDUFA5,NDUFAB1,NDUFAF2,NDUFB9,NDUFS1,NDUFS2,NDUFS3,NDUFV2,NRF1,OGDH,OGDHL,PDHB,PRKAR1B,SDHA,SDHAF2,SUCLA2,SUCLG1,SUCLG2,TBRG4,UQCRC2
GO.0071704	organic substance metabolic process	220	1.99e-21	AASS,ABHD4,ACAA2,ACADM,ACADSB,ACAT1,ACOT2,ACSF2,AK4,ALDH2,ALDH4A1,ALDH6A1,ASNS,ATP5A1,ATP5C1,ATP5F1,ATP5H,ATP5J,ATP5O,BAG3,BCAT1,BCKDK,BDH1,C1QBP,CARS2,CASP3,CLPP,COMMD1,COMMD7,COQ6,COX5A,COX5B,CPT2,CRAT,D2HGDH,DAP3,DARS2,DBT,DDX18,DDX24,DECR1,DHRS4,DHTKD1,DNAJA1,ECH1,ECHS1,ECI1,ERLEC1,ETNK1,FADD,FASTKD5,FTSJ3,GAR1,GARS,GBAS,GFM1,GLDC,GLS,GLUD1,GOT2,GRSF1,GTF2H2,H1F0,H3F3B,HADH,HADHA,HADHB,HEXA,H…
GO.0006605	protein targeting	44	3.63e-21	GRPEL1,HSP90AA1,HSPA9,MIPEP,MTX2,PMPCA,PMPCB,RPL10,RPL13,RPL13A,RPL14,RPL15,RPL17,RPL18,RPL18A,RPL19,RPL21,RPL23A,RPL24,RPL26,RPL27,RPL27A,RPL28,RPL29,RPL3,RPL32,RPL34,RPL35,RPL35A,RPL36,RPL3L,RPL4,RPL6,RPL7,RPL7A,RPL8,RPS11,RPS13,RPS23,RPS24,RPS4X,RPS6,RPS8,TIMM44
GO.0072350	tricarboxylic acid metabolic process	18	5.5e-21	CS,DHTKD1,DLAT,DLD,DLST,FH,GLUD1,IDH2,IDH3A,IDH3G,OGDH,OGDHL,PDHA1,PDHB,SDHA,SUCLA2,SUCLG1,SUCLG2
GO.1901361	organic cyclic compound catabolic process	44	5.88e-21	ALDH4A1,ALDH6A1,CASP3,GOT2,H1F0,HMOX1,PNPT1,RPL10,RPL13,RPL13A,RPL14,RPL15,RPL17,RPL18,RPL18A,RPL19,RPL21,RPL23A,RPL24,RPL26,RPL27,RPL27A,RPL28,RPL29,RPL3,RPL32,RPL34,RPL35,RPL35A,RPL36,RPL3L,RPL4,RPL6,RPL7,RPL7A,RPL8,RPS11,RPS13,RPS23,RPS24,RPS4X,RPS6,RPS8,TATDN1
GO.0044270	cellular nitrogen compound catabolic process	42	6.9e-21	ALDH6A1,CASP3,H1F0,HMOX1,PNPT1,RPL10,RPL13,RPL13A,RPL14,RPL15,RPL17,RPL18,RPL18A,RPL19,RPL21,RPL23A,RPL24,RPL26,RPL27,RPL27A,RPL28,RPL29,RPL3,RPL32,RPL34,RPL35,RPL35A,RPL36,RPL3L,RPL4,RPL6,RPL7,RPL7A,RPL8,RPS11,RPS13,RPS23,RPS24,RPS4X,RPS6,RPS8,TATDN1
GO.0034655	nucleobase-containing compound catabolic process	40	8.55e-21	CASP3,H1F0,PNPT1,RPL10,RPL13,RPL13A,RPL14,RPL15,RPL17,RPL18,RPL18A,RPL19,RPL21,RPL23A,RPL24,RPL26,RPL27,RPL27A,RPL28,RPL29,RPL3,RPL32,RPL34,RPL35,RPL35A,RPL36,RPL3L,RPL4,RPL6,RPL7,RPL7A,RPL8,RPS11,RPS13,RPS23,RPS24,RPS4X,RPS6,RPS8,TATDN1
GO.0009063	cellular amino acid catabolic process	25	2.16e-20	AASS,ACADSB,ACAT1,ALDH4A1,ALDH5A1,ALDH6A1,BCAT1,BCKDK,DBT,DLD,DLST,GCDH,GLDC,GLS,GLUD1,GOT2,HIBADH,HIBCH,HMGCL,HSD17B10,IVD,MCCC1,MCCC2,OGDH,PCYOX1L
GO.0009083	branched-chain amino acid catabolic process	14	6.3e-20	ACADSB,ACAT1,ALDH6A1,BCAT1,BCKDK,DBT,DLD,HIBADH,HIBCH,HMGCL,HSD17B10,IVD,MCCC1,MCCC2
GO.0019439	aromatic compound catabolic process	41	1.43e-19	CASP3,H1F0,HMOX1,PNPT1,RPL10,RPL13,RPL13A,RPL14,RPL15,RPL17,RPL18,RPL18A,RPL19,RPL21,RPL23A,RPL24,RPL26,RPL27,RPL27A,RPL28,RPL29,RPL3,RPL32,RPL34,RPL35,RPL35A,RPL36,RPL3L,RPL4,RPL6,RPL7,RPL7A,RPL8,RPS11,RPS13,RPS23,RPS24,RPS4X,RPS6,RPS8,TATDN1
GO.0008152	metabolic process	227	5.65e-19	AASS,ABHD4,ACAA2,ACAD9,ACADM,ACADSB,ACAT1,ACOT13,ACOT2,ACSF2,ACSS3,AK4,ALDH2,ALDH4A1,ALDH6A1,ASNS,ATP5F1,ATP5H,ATP5J,ATP6V1E1,BAG3,BCAT1,BCKDK,BDH1,C1QBP,CARS2,CASP3,CLIC2,CLPP,CLYBL,COMMD1,COMMD7,COQ6,COX5A,COX5B,CPT2,CRAT,CRYZ,D2HGDH,DAP3,DARS2,DBT,DDX18,DDX24,DECR1,DHRS4,DHTKD1,DNAJA1,ECH1,ECHS1,ECI1,ECSIT,ERLEC1,ETFA,ETFB,ETNK1,FADD,FAHD1,FTSJ3,GAR1,GARS,GBAS,GCSH,GFM1,GLRX5,GLS,GLUD1,GOT2,GR…
GO.0033365	protein localization to organelle	45	5.64e-18	DNAJA1,GRPEL1,HSP90AA1,HSPA9,MIPEP,MTX2,PMPCA,PMPCB,RPL10,RPL13,RPL13A,RPL14,RPL15,RPL17,RPL18,RPL18A,RPL19,RPL21,RPL23A,RPL24,RPL26,RPL27,RPL27A,RPL28,RPL29,RPL3,RPL32,RPL34,RPL35,RPL35A,RPL36,RPL3L,RPL4,RPL6,RPL7,RPL7A,RPL8,RPS11,RPS13,RPS23,RPS24,RPS4X,RPS6,RPS8,TIMM44
GO.0022904	respiratory electron transport chain	25	6.32e-18	ALDH5A1,ATP5A1,ATP5B,ATP5C1,ATP5F1,ATP5H,ATP5J,ATP5O,COQ9,COX5A,COX5B,DLD,ETFA,ETFB,NDUFA5,NDUFAB1,NDUFAF2,NDUFB9,NDUFS1,NDUFS2,NDUFS3,NDUFV2,SDHA,SDHAF2,UQCRC2
GO.0072657	protein localization to membrane	38	1.03e-17	DNAJA3,HSP90AA1,RPL10,RPL13,RPL13A,RPL14,RPL15,RPL17,RPL18,RPL18A,RPL19,RPL21,RPL23A,RPL24,RPL26,RPL27,RPL27A,RPL28,RPL29,RPL3,RPL32,RPL34,RPL35,RPL35A,RPL36,RPL3L,RPL4,RPL6,RPL7,RPL7A,RPL8,RPS11,RPS13,RPS23,RPS24,RPS4X,RPS6,RPS8
GO.1902582	single-organism intracellular transport	61	1.97e-15	ACAA2,ATP5A1,ATP5B,ATP5C1,ATP5F1,ATP5H,ATP5J,ATP5O,BLOC1S2,COMMD1,CPT2,GRPEL1,HSP90AA1,LRPPRC,MAP2K1,MIPEP,MRPL18,MTX2,PMPCA,PMPCB,PNPT1,RPL10,RPL13,RPL13A,RPL14,RPL15,RPL17,RPL18,RPL18A,RPL19,RPL21,RPL23A,RPL24,RPL26,RPL27,RPL27A,RPL28,RPL29,RPL3,RPL32,RPL34,RPL35,RPL35A,RPL36,RPL3L,RPL4,RPL6,RPL7,RPL7A,RPL8,RPS11,RPS13,RPS23,RPS24,RPS4X,RPS6,RPS8,SQSTM1,STOML2,TIMM44,XPOT
GO.0016071	mRNA metabolic process	43	4.06e-15	C1QBP,GRSF1,GTF2H2,PNPT1,POLR2L,PTBP3,RPL10,RPL13,RPL13A,RPL14,RPL15,RPL17,RPL18,RPL18A,RPL19,RPL21,RPL23A,RPL24,RPL26,RPL27,RPL27A,RPL28,RPL29,RPL3,RPL32,RPL34,RPL35,RPL35A,RPL36,RPL3L,RPL4,RPL6,RPL7,RPL7A,RPL8,RPS11,RPS13,RPS23,RPS24,RPS4X,RPS6,RPS8,SF3B5
GO.0046034	ATP metabolic process	25	4.6e-15	AK4,ATP5A1,ATP5B,ATP5C1,ATP5F1,ATP5H,ATP5J,ATP5O,COQ9,DHTKD1,DLD,GBAS,NDUFA5,NDUFAB1,NDUFB9,NDUFS1,NDUFS2,NDUFS3,NDUFV2,OGDH,OGDHL,PDHA1,SDHAF2,STOML2,UQCRC2
GO.0009144	purine nucleoside triphosphate metabolic process	26	1.14e-14	AK4,ATP5A1,ATP5B,ATP5C1,ATP5F1,ATP5H,ATP5J,ATP5O,COQ9,DGUOK,DHTKD1,DLD,GBAS,NDUFA5,NDUFAB1,NDUFB9,NDUFS1,NDUFS2,NDUFS3,NDUFV2,OGDH,OGDHL,PDHA1,SDHAF2,STOML2,UQCRC2
GO.0016482	cytoplasmic transport	47	1.14e-14	COMMD1,GRPEL1,HSP90AA1,MIPEP,MRPL18,MTX2,PMPCA,PMPCB,PNPT1,RPL10,RPL13,RPL13A,RPL14,RPL15,RPL17,RPL18,RPL18A,RPL19,RPL21,RPL23A,RPL24,RPL26,RPL27,RPL27A,RPL28,RPL29,RPL3,RPL32,RPL34,RPL35,RPL35A,RPL36,RPL3L,RPL4,RPL6,RPL7,RPL7A,RPL8,RPS11,RPS13,RPS23,RPS24,RPS4X,RPS6,RPS8,TIMM44,XPOT
GO.0044265	cellular macromolecule catabolic process	49	1.14e-14	CASP3,CLPP,CLPX,ERLEC1,H1F0,LONP1,PCYOX1L,PNPT1,PSMB6,PSMD7,RPL10,RPL13,RPL13A,RPL14,RPL15,RPL17,RPL18,RPL18A,RPL19,RPL21,RPL23A,RPL24,RPL26,RPL27,RPL27A,RPL28,RPL29,RPL3,RPL32,RPL34,RPL35,RPL35A,RPL36,RPL3L,RPL4,RPL6,RPL7,RPL7A,RPL8,RPS11,RPS13,RPS23,RPS24,RPS4X,RPS6,RPS8,SQSTM1,TATDN1,WWTR1
GO.0016032	viral process	47	1.27e-14	C1QBP,FADD,GTF2H2,HMGA1,HSPD1,NUP35,PC,POLR2L,PSMB6,PSMD7,RPL10,RPL13,RPL13A,RPL14,RPL15,RPL17,RPL18,RPL18A,RPL19,RPL21,RPL23A,RPL24,RPL26,RPL27,RPL27A,RPL28,RPL29,RPL3,RPL32,RPL34,RPL35,RPL35A,RPL36,RPL3L,RPL4,RPL6,RPL7,RPL7A,RPL8,RPS11,RPS13,RPS23,RPS24,RPS4X,RPS6,RPS8,XRCC5
GO.1901605	alpha-amino acid metabolic process	28	1.3e-14	AASS,ALDH4A1,ALDH5A1,ALDH6A1,ASNS,DLD,DLST,GCDH,GLDC,GLS,GLUD1,GOT2,HIBADH,HIBCH,HMGCL,IVD,MCCC1,MCCC2,MTHFD1L,MUT,OAT,OGDH,P4HA1,PSAT1,PYCR1,PYCR2,SHMT2,THNSL1
GO.0071840	cellular component organization or biogenesis	140	1.71e-14	AASS,ACAA2,ACAD9,ACAT1,ACOT13,ALDH5A1,ATP5B,ATP6V1E1,ATPAF2,BLOC1S2,BRIX1,C1QBP,CASP3,CDC42EP1,CENPP,CLIC4,CLPP,CRYZ,CUTC,DARS2,DECR1,DHRS4,EBNA1BP2,FTSJ3,GAP43,GAR1,GCLM,GFAP,GFM1,GLS,GRPEL1,GTPBP10,H3F3B,HIST1H1C,HIST1H4A,HMGA1,HMOX1,HSD17B10,HSP90AA1,HSPA9,HSPD1,IARS2,IFRD1,JMJD1C,LETM1,LIMCH1,LONP1,MIPEP,MRPL15,MRPL18,MRPL38,MRPL4,MRPL41,MRPL44,MRPL46,MRPL47,MRPL48,MRPL49,MRPL50,MRPS10,MRPS14…
GO.0044267	cellular protein metabolic process	111	3.9e-14	ASNS,BAG3,BCKDK,CARS2,CLPP,D2HGDH,DAP3,DARS2,DGUOK,DNAJA1,DNAJA3,ERLEC1,FASTKD5,GARS,GFM1,GTF2H2,HIST1H4A,HSPA6,HSPD1,HSPE1,HSPH1,IARS2,KLHL7,L2HGDH,LARS2,LONP1,MIPEP,MRPL15,MRPL18,MRPL38,MRPL4,MRPL41,MRPL44,MRPL46,MRPL47,MRPL48,MRPL49,MRPL50,MRPS10,MRPS14,MRPS2,MRPS22,MRPS23,MRPS26,MRPS27,MRPS28,MRPS30,MRPS31,MRPS35,MRPS36,MRPS5,MSRB2,MTIF3,MTX2,NDUFAB1,NFYC,NSMCE4A,NUP35,PCYOX1L,PDIA6,PDP1,PLOD…
GO.0016043	cellular component organization	136	9.18e-14	AASS,ACAA2,ACAD9,ACAT1,ACOT13,ALDH5A1,ATP5B,ATP6V1E1,ATPAF2,BLOC1S2,BRIX1,C1QBP,CASP3,CDC42EP1,CENPP,CLIC4,CLPP,CRYZ,CUTC,DARS2,DECR1,DHRS4,GAP43,GCLM,GFAP,GFM1,GLS,GRPEL1,H3F3B,HIST1H1C,HIST1H4A,HMGA1,HMOX1,HSD17B10,HSP90AA1,HSPA9,HSPD1,IARS2,IFRD1,JMJD1C,LETM1,LIMCH1,LONP1,MIPEP,MRPL15,MRPL18,MRPL38,MRPL4,MRPL41,MRPL44,MRPL46,MRPL47,MRPL48,MRPL49,MRPL50,MRPS10,MRPS14,MRPS2,MRPS22,MRPS23,MRPS26,…
GO.0009123	nucleoside monophosphate metabolic process	26	1.15e-13	AK4,ATP5A1,ATP5B,ATP5C1,ATP5F1,ATP5H,ATP5J,ATP5O,COQ9,DGUOK,DHTKD1,DLD,GBAS,NDUFA5,NDUFAB1,NDUFB9,NDUFS1,NDUFS2,NDUFS3,NDUFV2,OGDH,OGDHL,PDHA1,SDHAF2,STOML2,UQCRC2
GO.0044403	symbiosis, encompassing mutualism through parasitism	48	1.15e-13	ATP6V1E1,C1QBP,FADD,GTF2H2,HMGA1,HSPD1,NUP35,PC,POLR2L,PSMB6,PSMD7,RPL10,RPL13,RPL13A,RPL14,RPL15,RPL17,RPL18,RPL18A,RPL19,RPL21,RPL23A,RPL24,RPL26,RPL27,RPL27A,RPL28,RPL29,RPL3,RPL32,RPL34,RPL35,RPL35A,RPL36,RPL3L,RPL4,RPL6,RPL7,RPL7A,RPL8,RPS11,RPS13,RPS23,RPS24,RPS4X,RPS6,RPS8,XRCC5
GO.0046483	heterocycle metabolic process	135	1.49e-13	AK4,ALDH4A1,ALDH6A1,ATP5A1,ATP5B,ATP5C1,ATP5F1,ATP5H,ATP5J,ATP5O,C1QBP,CARS2,CASP3,COMMD1,COMMD7,COQ9,COX5A,COX5B,DARS2,DDX18,DDX24,DHTKD1,DLD,DLST,DNAJA3,FTSJ3,GAR1,GARS,GBAS,GCDH,GLS,GOT2,GRSF1,GTF2H2,H1F0,H3F3B,HIST1H4A,HMGA1,HMOX1,HSD17B10,HSPD1,IARS2,IDH3G,JMJD1C,LARS2,LONP1,LRPPRC,MCCC1,MMAB,MPHOSPH8,MRPL44,MTHFD1L,MUT,NDUFA5,NDUFAB1,NDUFB9,NDUFS1,NDUFS2,NDUFS3,NDUFV2,NFYC,NRF1,NSA2,NSMCE4A…
GO.0009058	biosynthetic process	137	1.82e-13	ACAA2,ACADM,ACAT1,AK4,ALDH2,ALDH4A1,ASNS,ATP5A1,ATP5B,ATP5C1,ATP5F1,ATP5H,ATP5J,ATP5O,BCAT1,BDH1,C1QBP,CARS2,COMMD1,COMMD7,COQ6,COQ9,COX5A,COX5B,DAP3,DARS2,DGUOK,DLAT,DLD,DNAJA3,ETNK1,GARS,GBAS,GCDH,GCLM,GFM1,GLS,GLUD1,GTF2H2,HADHA,HADHB,HINT2,HMGA1,HMGCL,IARS2,JMJD1C,LARS2,LRPPRC,MECR,MMAB,MPHOSPH8,MRPL15,MRPL18,MRPL38,MRPL4,MRPL41,MRPL44,MRPL46,MRPL47,MRPL48,MRPL49,MRPL50,MRPS10,MRPS14,MRPS2,MR…
GO.1902580	single-organism cellular localization	49	1.82e-13	BLOC1S2,DNAJA3,GRPEL1,HSP90AA1,HSPA9,LRPPRC,MAP2K1,MIPEP,MTX2,PMPCA,PMPCB,RPL10,RPL13,RPL13A,RPL14,RPL15,RPL17,RPL18,RPL18A,RPL19,RPL21,RPL23A,RPL24,RPL26,RPL27,RPL27A,RPL28,RPL29,RPL3,RPL32,RPL34,RPL35,RPL35A,RPL36,RPL3L,RPL4,RPL6,RPL7,RPL7A,RPL8,RPS11,RPS13,RPS23,RPS24,RPS4X,RPS6,RPS8,RRS1,TIMM44
GO.0044712	single-organism catabolic process	50	2.51e-13	AASS,ABHD4,ACADM,ACADSB,ACAT1,ALDH2,ALDH4A1,ALDH5A1,ALDH6A1,BCAT1,BCKDK,BDH1,CPT2,CRAT,DBT,DECR1,DHTKD1,DLD,DLST,ECH1,ECHS1,ECI1,ERLEC1,GCDH,GLDC,GLS,GLUD1,GOT2,HADH,HADHA,HADHB,HEXA,HIBADH,HIBCH,HMGCL,HMOX1,HSD17B10,IVD,MCCC1,MCCC2,MUT,OGDH,OGDHL,PCCA,PCCB,PCYOX1L,PDHA1,PRDX3,SESN2,SQSTM1
GO.1901576	organic substance biosynthetic process	135	2.51e-13	ACAA2,ACADM,ACAT1,AK4,ALDH4A1,ASNS,ATP5A1,ATP5B,ATP5C1,ATP5F1,ATP5H,ATP5J,ATP5O,BCAT1,BDH1,C1QBP,CARS2,COMMD1,COMMD7,COQ6,COQ9,COX5A,COX5B,DAP3,DARS2,DGUOK,DLAT,DLD,DNAJA3,ETNK1,GARS,GBAS,GCDH,GCLM,GFM1,GLS,GLUD1,GTF2H2,HADHA,HADHB,HINT2,HMGA1,HMGCL,IARS2,JMJD1C,LARS2,LRPPRC,MECR,MMAB,MPHOSPH8,MRPL15,MRPL18,MRPL38,MRPL4,MRPL41,MRPL44,MRPL46,MRPL47,MRPL48,MRPL49,MRPL50,MRPS10,MRPS14,MRPS2,MRPS22,M…
GO.0006886	intracellular protein transport	45	4.04e-13	GRPEL1,HSP90AA1,MIPEP,MTX2,PMPCA,PMPCB,RAB39B,RPL10,RPL13,RPL13A,RPL14,RPL15,RPL17,RPL18,RPL18A,RPL19,RPL21,RPL23A,RPL24,RPL26,RPL27,RPL27A,RPL28,RPL29,RPL3,RPL32,RPL34,RPL35,RPL35A,RPL36,RPL3L,RPL4,RPL6,RPL7,RPL7A,RPL8,RPS11,RPS13,RPS23,RPS24,RPS4X,RPS6,RPS8,TIMM44,XPOT
GO.0044249	cellular biosynthetic process	133	4.28e-13	ACADM,ACAT1,AK4,ALDH2,ALDH4A1,ASNS,ATP5A1,ATP5B,ATP5C1,ATP5F1,ATP5H,ATP5J,ATP5O,BCAT1,BDH1,C1QBP,CARS2,COMMD1,COMMD7,COQ6,COQ9,COX5A,COX5B,DAP3,DARS2,DGUOK,DLAT,DLD,DNAJA3,ETNK1,GARS,GBAS,GCDH,GCLM,GFM1,GLS,GLUD1,GTF2H2,HADHA,HADHB,HMGA1,HMGCL,IARS2,JMJD1C,LARS2,LRPPRC,MECR,MMAB,MPHOSPH8,MRPL15,MRPL18,MRPL38,MRPL4,MRPL41,MRPL44,MRPL46,MRPL47,MRPL48,MRPL49,MRPL50,MRPS10,MRPS14,MRPS2,MRPS22,MRPS23,…
GO.0046907	intracellular transport	61	7.74e-13	ACAA2,ATP5A1,ATP5B,ATP5C1,ATP5F1,ATP5H,ATP5J,ATP5O,BLOC1S2,COMMD1,CPT2,GRPEL1,HSP90AA1,LRPPRC,MAP2K1,MIPEP,MRPL18,MTX2,PMPCA,PMPCB,PNPT1,RAB39B,RPL10,RPL13,RPL13A,RPL14,RPL15,RPL17,RPL18,RPL18A,RPL19,RPL21,RPL23A,RPL24,RPL26,RPL27,RPL27A,RPL28,RPL29,RPL3,RPL32,RPL34,RPL35,RPL35A,RPL36,RPL3L,RPL4,RPL6,RPL7,RPL7A,RPL8,RPS11,RPS13,RPS23,RPS24,RPS4X,RPS6,RPS8,SQSTM1,STOML2,TIMM44
GO.0009057	macromolecule catabolic process	50	9.96e-13	CASP3,CLPP,CLPX,ERLEC1,H1F0,HEXA,LONP1,PCYOX1L,PNPT1,PSMB6,PSMD7,RPL10,RPL13,RPL13A,RPL14,RPL15,RPL17,RPL18,RPL18A,RPL19,RPL21,RPL23A,RPL24,RPL26,RPL27,RPL27A,RPL28,RPL29,RPL3,RPL32,RPL34,RPL35,RPL35A,RPL36,RPL3L,RPL4,RPL6,RPL7,RPL7A,RPL8,RPS11,RPS13,RPS23,RPS24,RPS4X,RPS6,RPS8,SQSTM1,TATDN1,WWTR1
GO.1901360	organic cyclic compound metabolic process	137	1.09e-12	ACAA2,AK4,ALDH4A1,ALDH6A1,ATP5A1,ATP5B,ATP5C1,ATP5F1,ATP5H,ATP5J,ATP5O,C1QBP,CARS2,CASP3,COMMD1,COMMD7,COQ9,COX5A,COX5B,DARS2,DDX18,DDX24,DHRS4,DHTKD1,DLD,DLST,DNAJA3,FTSJ3,GAR1,GARS,GBAS,GCDH,GLS,GOT2,GRSF1,GTF2H2,H1F0,H3F3B,HINT2,HIST1H4A,HMGA1,HMOX1,HSD17B10,HSPD1,IARS2,IDH3G,JMJD1C,LARS2,LONP1,LRPPRC,MCCC1,MMAB,MPHOSPH8,MRPL44,MTHFD1L,MUT,NDUFA5,NDUFAB1,NDUFB9,NDUFS1,NDUFS2,NDUFS3,NDUFV2,NFYC…
GO.0019538	protein metabolic process	119	1.15e-12	ASNS,BAG3,BCKDK,C1QBP,CARS2,CASP3,CLPP,D2HGDH,DAP3,DARS2,DGUOK,DLD,DNAJA1,DNAJA3,ERLEC1,FADD,FASTKD5,GARS,GFM1,GTF2H2,HEXA,HIST1H4A,HSPA6,HSPD1,HSPE1,HSPH1,IARS2,KLHL7,L2HGDH,LARS2,LONP1,MIPEP,MRPL15,MRPL18,MRPL38,MRPL4,MRPL41,MRPL44,MRPL46,MRPL47,MRPL48,MRPL49,MRPL50,MRPS10,MRPS14,MRPS2,MRPS22,MRPS23,MRPS26,MRPS27,MRPS28,MRPS30,MRPS31,MRPS35,MRPS36,MRPS5,MSRB2,MTIF3,MTX2,NDUFAB1,NFYC,NSMCE4A,NUP…
GO.0044802	single-organism membrane organization	43	1.68e-12	ACAA2,BLOC1S2,DNAJA3,HSP90AA1,LETM1,NUP35,RPL10,RPL13,RPL13A,RPL14,RPL15,RPL17,RPL18,RPL18A,RPL19,RPL21,RPL23A,RPL24,RPL26,RPL27,RPL27A,RPL28,RPL29,RPL3,RPL32,RPL34,RPL35,RPL35A,RPL36,RPL3L,RPL4,RPL6,RPL7,RPL7A,RPL8,RPS11,RPS13,RPS23,RPS24,RPS4X,RPS6,RPS8,STOML2
GO.0006635	fatty acid beta-oxidation	14	2.04e-12	ACADM,CPT2,CRAT,DECR1,ECH1,ECHS1,ECI1,HADH,HADHA,HADHB,MUT,PCCA,PCCB,SESN2
GO.0072329	monocarboxylic acid catabolic process	17	2.22e-12	ACADM,ALDH4A1,ALDH5A1,CPT2,CRAT,DECR1,ECH1,ECHS1,ECI1,GOT2,HADH,HADHA,HADHB,MUT,PCCA,PCCB,SESN2
GO.1901606	alpha-amino acid catabolic process	17	2.74e-12	AASS,ALDH4A1,ALDH6A1,DLD,DLST,GCDH,GLDC,GLS,GLUD1,GOT2,HIBADH,HIBCH,HMGCL,IVD,MCCC1,MCCC2,OGDH
GO.0046128	purine ribonucleoside metabolic process	27	3.24e-12	AK4,ATP5A1,ATP5B,ATP5C1,ATP5F1,ATP5H,ATP5J,ATP5O,COQ9,DGUOK,DHTKD1,DLD,GBAS,MCCC2,NDUFA5,NDUFAB1,NDUFB9,NDUFS1,NDUFS2,NDUFS3,NDUFV2,OGDH,OGDHL,PDHA1,SDHAF2,STOML2,UQCRC2
GO.0032787	monocarboxylic acid metabolic process	35	4.03e-12	ACAA2,ACADM,ACADSB,ACOT2,ACSF2,ALDH4A1,ALDH5A1,CPT2,CRAT,DECR1,DHTKD1,ECH1,ECHS1,ECI1,GCDH,GOT2,HADH,HADHA,HADHB,IDH2,MCCC1,MCCC2,MECR,MTHFD1L,MUT,NDUFAB1,OGDH,OGDHL,P4HA1,PCCA,PCCB,PDHB,PDHX,PDP1,SESN2
GO.0006839	mitochondrial transport	21	9.68e-12	ACAA2,ATP5A1,ATP5B,ATP5C1,ATP5F1,ATP5H,ATP5J,ATP5O,BLOC1S2,CPT2,GRPEL1,HSP90AA1,HSPA9,MIPEP,MRPL18,MTX2,PMPCA,PMPCB,PNPT1,STOML2,TIMM44
GO.0019395	fatty acid oxidation	15	1.59e-11	ACADM,CPT2,CRAT,DECR1,ECH1,ECHS1,ECI1,GCDH,HADH,HADHA,HADHB,MUT,PCCA,PCCB,SESN2
GO.0044763	single-organism cellular process	214	5.18e-11	AASS,ACAA2,ACADM,ACADSB,ACAT1,ACOT2,ACSF2,AK4,ALDH2,ALDH4A1,ALDH6A1,ASNS,ATP5F1,BCAT1,BCKDK,BDH1,BLOC1S2,C1QBP,CARS2,CASP3,CDC42EP1,CENPP,CKAP2,CLIC2,COMMD7,COQ6,COX5A,COX5B,CPT2,CRAT,CRYAB,CS,CUTC,D2HGDH,DARS2,DBT,DECR1,DHRS4,DNAJA1,DNAJB11,ECH1,ECHS1,ECI1,ERLEC1,ETFA,ETFB,ETNK1,FADD,FASTKD5,GAR1,GARS,GBAS,GFAP,GFM1,GLDC,GLRX5,GLS,GLUD1,GOT2,GTF2H2,H1F0,H3F3B,HADH,HADHA,HADHB,HEXA,HIBADH,HIBCH,H…
GO.1901565	organonitrogen compound catabolic process	27	1.43e-10	AASS,ACADSB,ACAT1,ALDH4A1,ALDH5A1,ALDH6A1,BCAT1,BCKDK,DBT,DLD,DLST,GCDH,GLDC,GLS,GLUD1,GOT2,HEXA,HIBADH,HIBCH,HMGCL,HMOX1,HSD17B10,IVD,MCCC1,MCCC2,OGDH,PCYOX1L
GO.0006725	cellular aromatic compound metabolic process	127	1.5e-10	AK4,ALDH6A1,ATP5A1,ATP5B,ATP5C1,ATP5F1,ATP5H,ATP5J,ATP5O,C1QBP,CARS2,CASP3,COMMD1,COMMD7,COQ9,COX5A,COX5B,DARS2,DDX18,DDX24,DHTKD1,DLD,DLST,DNAJA3,FTSJ3,GAR1,GARS,GBAS,GCDH,GLS,GOT2,GRSF1,GTF2H2,H1F0,H3F3B,HIST1H4A,HMGA1,HMOX1,HSD17B10,HSPD1,IARS2,IDH3G,JMJD1C,LARS2,LONP1,LRPPRC,MCCC2,MMAB,MPHOSPH8,MRPL44,MTHFD1L,MUT,NDUFA5,NDUFAB1,NDUFB9,NDUFS1,NDUFS2,NDUFS3,NDUFV2,NFYC,NRF1,NSA2,NSMCE4A,NUP35,O…
GO.0006163	purine nucleotide metabolic process	27	2.07e-10	AK4,ATP5A1,ATP5B,ATP5C1,ATP5F1,ATP5H,ATP5J,ATP5O,COQ9,DGUOK,DHTKD1,DLD,GBAS,MCCC2,NDUFA5,NDUFAB1,NDUFB9,NDUFS1,NDUFS2,NDUFS3,NDUFV2,OGDH,OGDHL,PDHA1,SDHAF2,STOML2,UQCRC2
GO.0044699	single-organism process	219	2.61e-10	AASS,ABHD4,ACAA2,ACAD9,ACADM,ACADSB,ACOT2,ACSF2,AK4,ALDH2,ALDH4A1,ALDH6A1,ATP5F1,BCAT1,BCKDK,BDH1,BLOC1S2,C1QBP,CARS2,CASP3,CDC42EP1,CENPP,CKAP2,CLIC2,COMMD1,COMMD7,COQ6,COX5A,COX5B,CPT2,CRAT,CRYZ,CS,CUTC,D2HGDH,DARS2,DBT,DECR1,DHRS4,DNAJA1,DNAJB11,ECH1,ECHS1,ECI1,ECSIT,ERLEC1,ETFA,ETFB,ETNK1,FADD,FASTKD5,GAR1,GARS,GBAS,GFAP,GFM1,GLDC,GLUD1,GOT2,GRPEL1,GRSF1,GTF2H2,H1F0,HADH,HADHA,HEXA,HIBCH,HINT…
GO.0009150	purine ribonucleotide metabolic process	26	3.09e-10	AK4,ATP5A1,ATP5B,ATP5C1,ATP5F1,ATP5H,ATP5J,ATP5O,COQ9,DHTKD1,DLD,GBAS,MCCC2,NDUFA5,NDUFAB1,NDUFB9,NDUFS1,NDUFS2,NDUFS3,NDUFV2,OGDH,OGDHL,PDHA1,SDHAF2,STOML2,UQCRC2
GO.0044271	cellular nitrogen compound biosynthetic process	104	4.71e-10	ACADM,AK4,ASNS,ATP5A1,ATP5B,ATP5C1,ATP5F1,ATP5H,ATP5J,ATP5O,C1QBP,CARS2,COMMD1,COMMD7,COX5A,COX5B,DAP3,DARS2,DGUOK,GARS,GBAS,GCLM,GFM1,GLS,GTF2H2,HMGA1,IARS2,JMJD1C,LARS2,LRPPRC,MMAB,MPHOSPH8,MRPL15,MRPL18,MRPL38,MRPL4,MRPL41,MRPL44,MRPL46,MRPL47,MRPL48,MRPL49,MRPL50,MRPS10,MRPS14,MRPS2,MRPS22,MRPS23,MRPS26,MRPS27,MRPS28,MRPS30,MRPS31,MRPS35,MRPS36,MRPS5,MTHFD1L,MTHFD2,MTIF3,NADKD1,NFYC,NQO1,NRF1…
GO.0043648	dicarboxylic acid metabolic process	15	5.64e-10	ALDH4A1,ALDH5A1,D2HGDH,DLD,DLST,GCLM,GLS,GLUD1,IDH2,IDH3G,L2HGDH,ME2,SDHA,SUCLA2,SUCLG1
GO.0051649	establishment of localization in cell	66	6.97e-10	ACAA2,ALDH5A1,ATP5A1,ATP5B,ATP5C1,ATP5F1,ATP5H,ATP5J,ATP5O,BLOC1S2,COMMD1,CPT2,GLS,GRPEL1,HSP90AA1,LRPPRC,MAP2K1,MIPEP,MRPL18,MTX2,PMPCA,PMPCB,PNPT1,PSAP,RAB39B,RPL10,RPL13,RPL13A,RPL14,RPL15,RPL17,RPL18,RPL18A,RPL19,RPL21,RPL23A,RPL24,RPL26,RPL27,RPL27A,RPL28,RPL29,RPL3,RPL32,RPL34,RPL35,RPL35A,RPL36,RPL3L,RPL4,RPL6,RPL7,RPL7A,RPL8,RPS11,RPS13,RPS23,RPS24,RPS4X,RPS6,RPS8,RRS1,SQSTM1,STOML2,TF,TI…
GO.0055086	nucleobase-containing small molecule metabolic process	32	2.97e-09	AK4,ALDH6A1,ATP5A1,ATP5B,ATP5C1,ATP5F1,ATP5H,ATP5J,ATP5O,COQ9,DHTKD1,DLD,DLST,GARS,GBAS,IDH3G,MCCC2,NDUFA5,NDUFAB1,NDUFB9,NDUFS1,NDUFS2,NDUFS3,NDUFV2,OGDH,OGDHL,PDHA1,SDHAF2,STOML2,TXNRD1,UGGT1,UQCRC2
GO.0051186	cofactor metabolic process	24	4.82e-09	AASS,ACOT2,COQ6,COQ9,DHTKD1,DLAT,DLD,DLST,GCDH,HMGCL,HMOX1,IDH3G,MCCC1,MTHFD1L,OGDH,OGDHL,PC,PCCA,PCCB,PDHB,SHMT2,SUCLA2,SUCLG1,SUCLG2
GO.1901607	alpha-amino acid biosynthetic process	13	6.29e-09	ALDH4A1,ASNS,GLS,GLUD1,GOT2,MTHFD1L,MTHFD2,OAT,PSAT1,PYCR1,PYCR2,SHMT2,THNSL1
GO.0009117	nucleotide metabolic process	30	7.43e-09	AK4,ATP5A1,ATP5B,ATP5C1,ATP5F1,ATP5H,ATP5J,ATP5O,COQ9,DHTKD1,DLD,DLST,GARS,GBAS,IDH3G,MCCC2,NDUFA5,NDUFAB1,NDUFB9,NDUFS1,NDUFS2,NDUFS3,NDUFV2,OGDH,OGDHL,PDHA1,SDHAF2,STOML2,UGGT1,UQCRC2
GO.0006119	oxidative phosphorylation	13	9.16e-09	ATP5C1,COQ9,DLD,GBAS,NDUFA5,NDUFAB1,NDUFB9,NDUFS1,NDUFS2,NDUFS3,NDUFV2,SDHAF2,UQCRC2
GO.0006139	nucleobase-containing compound metabolic process	118	1.22e-08	AK4,ALDH6A1,ATP5A1,ATP5B,ATP5C1,ATP5F1,ATP5H,ATP5J,ATP5O,C1QBP,CARS2,CASP3,COMMD1,COMMD7,COQ9,COX5A,COX5B,DARS2,DDX18,DDX24,DHTKD1,DLD,DLST,DNAJA3,FTSJ3,GAR1,GARS,GBAS,GLS,GRSF1,GTF2H2,H1F0,H3F3B,HIST1H4A,HMGA1,HSD17B10,HSPD1,IARS2,IDH3G,JMJD1C,LARS2,LONP1,LRPPRC,MCCC2,MPHOSPH8,MRPL44,NDUFA5,NDUFAB1,NDUFB9,NDUFS1,NDUFS2,NDUFS3,NDUFV2,NFYC,NRF1,NSA2,NSMCE4A,NUP35,OGDH,OGDHL,PDHA1,PMF1,PNPT1,POLR2L…
GO.0006631	fatty acid metabolic process	23	1.64e-08	ACAA2,ACADM,ACADSB,ACOT2,ACSF2,ALDH5A1,CPT2,CRAT,DECR1,DLD,ECH1,ECHS1,ECI1,GCDH,HADH,HADHA,HADHB,MECR,MUT,NDUFAB1,PCCA,PCCB,SESN2
GO.0034613	cellular protein localization	48	1.97e-08	ARMCX3,DNAJA1,DNAJA3,GRPEL1,HSP90AA1,MIPEP,MTX2,PMPCA,PMPCB,RAB39B,RPL10,RPL13,RPL13A,RPL14,RPL15,RPL17,RPL18,RPL18A,RPL19,RPL21,RPL23A,RPL24,RPL26,RPL27,RPL27A,RPL28,RPL29,RPL3,RPL32,RPL34,RPL35,RPL35A,RPL36,RPL3L,RPL4,RPL6,RPL7,RPL7A,RPL8,RPS11,RPS13,RPS23,RPS24,RPS4X,RPS6,RPS8,TIMM44,XPOT
GO.1990542	mitochondrial transmembrane transport	11	2.47e-08	ATP5A1,ATP5B,ATP5C1,ATP5F1,ATP5H,ATP5J,ATP5O,CPT2,HSP90AA1,STOML2,TIMM44
GO.0008652	cellular amino acid biosynthetic process	13	2.66e-08	ALDH4A1,ASNS,BCAT1,GLS,GLUD1,MTHFD1L,MTHFD2,OAT,PSAT1,PYCR1,PYCR2,SHMT2,THNSL1
GO.0010467	gene expression	108	3.19e-08	C1QBP,CARS2,CASP3,COMMD1,COMMD7,COX5A,COX5B,DAP3,DARS2,DNAJA3,FADD,FTSJ3,GAR1,GARS,GFM1,GLS,GRSF1,GTF2H2,H3F3B,HIST1H4A,HMGA1,HSD17B10,HSPD1,HSPE1,IARS2,IGF2BP2,JMJD1C,LARS2,LRPPRC,MIPEP,MPHOSPH8,MRPL15,MRPL18,MRPL38,MRPL4,MRPL41,MRPL46,MRPL47,MRPL48,MRPL49,MRPL50,MRPS10,MRPS14,MRPS2,MRPS22,MRPS23,MRPS26,MRPS27,MRPS28,MRPS30,MRPS31,MRPS35,MRPS36,MRPS5,MTIF3,NFYC,NRF1,NSA2,NUP35,PMF1,PNPT1,POLR2L,…
GO.0042775	mitochondrial ATP synthesis coupled electron transport	12	3.21e-08	COQ9,DLD,NDUFA5,NDUFAB1,NDUFB9,NDUFS1,NDUFS2,NDUFS3,NDUFV2,SDHAF2,UQCRB,UQCRC1
GO.0006637	acyl-CoA metabolic process	12	3.87e-08	AASS,ACOT2,DLAT,DLD,DLST,GCDH,HMGCL,PDHA1,PDHB,SUCLA2,SUCLG1,SUCLG2
GO.0042776	mitochondrial ATP synthesis coupled proton transport	8	5.58e-08	ATP5A1,ATP5B,ATP5C1,ATP5F1,ATP5H,ATP5J,ATP5O,STOML2
GO.0051641	cellular localization	69	6.97e-08	ACAA2,ALDH5A1,ARMCX3,ATP5A1,ATP5B,ATP5C1,ATP5F1,ATP5H,ATP5J,ATP5O,BLOC1S2,COMMD1,CPT2,DNAJA1,DNAJA3,GLS,GRPEL1,HSP90AA1,LRPPRC,MAP2K1,MIPEP,MRPL18,MTX2,PMPCA,PMPCB,PNPT1,PSAP,RAB39B,RPL10,RPL13,RPL13A,RPL14,RPL15,RPL17,RPL18,RPL18A,RPL19,RPL21,RPL23A,RPL24,RPL26,RPL27,RPL27A,RPL28,RPL29,RPL3,RPL32,RPL34,RPL35,RPL35A,RPL36,RPL3L,RPL4,RPL6,RPL7,RPL7A,RPL8,RPS11,RPS13,RPS23,RPS24,RPS4X,RPS6,RPS8,RRS…
GO.0015031	protein transport	49	8.24e-08	ATP6V1E1,COMMD1,GRPEL1,HSP90AA1,MIPEP,MTX2,NUP35,PMPCA,PMPCB,RAB39B,RPL10,RPL13,RPL13A,RPL14,RPL15,RPL17,RPL18,RPL18A,RPL19,RPL21,RPL23A,RPL24,RPL26,RPL27,RPL27A,RPL28,RPL29,RPL3,RPL32,RPL34,RPL35,RPL35A,RPL36,RPL3L,RPL4,RPL6,RPL7,RPL7A,RPL8,RPS11,RPS13,RPS23,RPS24,RPS4X,RPS6,RPS8,TF,TIMM44,XPOT
GO.0006732	coenzyme metabolic process	20	1.39e-07	AASS,ACOT2,COQ6,COQ9,DHTKD1,DLAT,DLD,DLST,GCDH,HMGCL,IDH3G,MCCC2,MTHFD1L,OGDH,OGDHL,PDHB,SHMT2,SUCLA2,SUCLG1,SUCLG2
GO.0006996	organelle organization	82	5.87e-07	ACAA2,ACAD9,ATP5B,ATP6V1E1,BLOC1S2,BRIX1,C1QBP,CENPP,CRYAB,DARS2,GCLM,GFAP,GFM1,GRPEL1,H1F0,H3F3B,HIST1H1C,HIST1H4A,HMGA1,HMGCL,HSP90AA1,HSPA9,IARS2,JMJD1C,LETM1,LIMCH1,LONP1,MAP2K1,MIPEP,MRPL15,MRPL18,MRPL38,MRPL4,MRPL41,MRPL44,MRPL46,MRPL47,MRPL48,MRPL49,MRPL50,MRPS10,MRPS14,MRPS2,MRPS22,MRPS23,MRPS26,MRPS27,MRPS28,MRPS30,MRPS31,MRPS35,MRPS36,MRPS5,MSRB2,MTIF3,MTX2,NDUFAF3,NDUFAF7,NDUFS1,NRF1,N…
GO.0006754	ATP biosynthetic process	9	8.69e-07	ATP5A1,ATP5B,ATP5C1,ATP5F1,ATP5H,ATP5J,ATP5O,GBAS,STOML2
GO.0042254	ribosome biogenesis	17	1.18e-06	BRIX1,C1QBP,EBNA1BP2,FTSJ3,GAR1,GTPBP10,NSA2,RPL14,RPL24,RPL35A,RPL7,RPL7A,RPS24,RPS6,RPS8,RRP1B,RRS1
GO.0044283	small molecule biosynthetic process	24	1.34e-06	ACAA2,ACADM,ACAT1,ALDH4A1,ASNS,BCAT1,BDH1,COQ6,COQ9,GLS,GLUD1,HMGCL,MECR,MMAB,MTHFD1L,MTHFD2,NDUFAB1,OAT,PSAT1,PYCR1,PYCR2,SHMT2,SUCLA2,THNSL1
GO.0010510	regulation of acetyl-CoA biosynthetic process from pyruvate	6	1.53e-06	DLAT,DLD,PDHA1,PDHB,PDHX,PDP1
GO.0006790	sulfur compound metabolic process	22	1.74e-06	AASS,ACOT2,ALDH5A1,DLAT,DLD,DLST,GCDH,HEXA,HMGCL,MCCC1,MCCC2,MUT,PC,PCCA,PCCB,PCYOX1L,PDHA1,PDHB,SUCLA2,SUCLG1,SUCLG2,TXN2
GO.0051262	protein tetramerization	13	2.46e-06	AASS,ACOT13,ALDH5A1,CRYZ,CUTC,DECR1,DHRS4,GLS,HIST1H4A,HMGCL,HSD17B10,SHMT2,SOD2
GO.0051259	protein oligomerization	24	2.94e-06	AASS,ACAT1,ACOT13,ALDH5A1,CLPP,CRYAB,CRYZ,CUTC,DECR1,DHRS4,FADD,GLS,HIST1H4A,HMGCL,HMOX1,HSD17B10,LONP1,MAP2K1,OAT,PNPT1,SHMT2,SOD2,SQSTM1,STOML2
GO.0006457	protein folding	17	3.64e-06	BAG3,CLPX,CRYAB,DNAJA1,DNAJA3,DNAJB11,GRPEL1,HSPA6,HSPA9,HSPD1,HSPE1,HSPH1,NFYC,PDIA6,TRAP1,TXN2,UGGT1
GO.0006120	mitochondrial electron transport, NADH to ubiquinone	9	4.95e-06	COQ9,DLD,NDUFA5,NDUFAB1,NDUFB9,NDUFS1,NDUFS2,NDUFS3,NDUFV2
GO.0009168	purine ribonucleoside monophosphate biosynthetic process	10	5.3e-06	AK4,ATP5A1,ATP5B,ATP5C1,ATP5F1,ATP5H,ATP5J,ATP5O,GBAS,STOML2
GO.0009124	nucleoside monophosphate biosynthetic process	11	6.66e-06	AK4,ATP5A1,ATP5B,ATP5C1,ATP5F1,ATP5H,ATP5J,ATP5O,DGUOK,GBAS,STOML2
GO.0071702	organic substance transport	59	6.91e-06	ATP6V1E1,COMMD1,CPT2,GLS,GOT2,GRPEL1,HSP90AA1,IGF2BP2,LRPPRC,MIPEP,MRPL18,MTX2,NUP35,PMPCA,PMPCB,PNPT1,PSAP,RAB39B,RPL10,RPL13,RPL13A,RPL14,RPL15,RPL17,RPL18,RPL18A,RPL19,RPL21,RPL23A,RPL24,RPL26,RPL27,RPL27A,RPL28,RPL29,RPL3,RPL32,RPL34,RPL35,RPL35A,RPL36,RPL3L,RPL4,RPL6,RPL7,RPL7A,RPL8,RPS11,RPS13,RPS23,RPS24,RPS4X,RPS6,RPS8,SESN2,SLC3A2,SLC7A5,TF,TIMM44
GO.0019637	organophosphate metabolic process	34	8.23e-06	AK4,ALDH5A1,ATP5A1,ATP5B,ATP5C1,ATP5F1,ATP5H,ATP5J,ATP5O,COQ9,DHTKD1,DLD,DLST,ETNK1,GARS,GBAS,HADHA,HADHB,IDH3G,MCCC2,NDUFA5,NDUFAB1,NDUFB9,NDUFS1,NDUFS2,NDUFS3,NDUFV2,OGDH,OGDHL,PDHA1,SDHAF2,STOML2,UGGT1,UQCRC2
GO.0009142	nucleoside triphosphate biosynthetic process	10	8.28e-06	AK4,ATP5A1,ATP5B,ATP5C1,ATP5F1,ATP5H,ATP5J,ATP5O,GBAS,STOML2
GO.0006103	2-oxoglutarate metabolic process	6	1.14e-05	D2HGDH,DLD,DLST,IDH2,IDH3G,L2HGDH
GO.0006554	lysine catabolic process	5	1.17e-05	AASS,DLD,DLST,GCDH,OGDH
GO.0008104	protein localization	54	1.5e-05	ARMCX3,ATP6V1E1,COMMD1,DNAJA1,DNAJA3,GRPEL1,HSP90AA1,MIPEP,MTX2,NUP35,PLOD3,PMPCA,PMPCB,RAB39B,RPL10,RPL13,RPL13A,RPL14,RPL15,RPL17,RPL18,RPL18A,RPL19,RPL21,RPL23A,RPL24,RPL26,RPL27,RPL27A,RPL28,RPL29,RPL3,RPL32,RPL34,RPL35,RPL35A,RPL36,RPL3L,RPL4,RPL6,RPL7,RPL7A,RPL8,RPS11,RPS13,RPS23,RPS24,RPS4X,RPS6,RPS8,SQSTM1,TF,TIMM44,XPOT
GO.0009068	aspartate family amino acid catabolic process	6	1.7e-05	AASS,DLD,DLST,GCDH,GOT2,OGDH
GO.0033036	macromolecule localization	61	1.72e-05	ARMCX3,ATP6V1E1,COMMD1,CPT2,DNAJA1,DNAJA3,GOT2,GRPEL1,HSP90AA1,IGF2BP2,LRPPRC,MIPEP,MRPL18,MTX2,NUP35,PLOD3,PMPCA,PMPCB,PNPT1,PSAP,RAB39B,RPL10,RPL13,RPL13A,RPL14,RPL15,RPL17,RPL18,RPL18A,RPL19,RPL21,RPL23A,RPL24,RPL26,RPL27,RPL27A,RPL28,RPL29,RPL3,RPL32,RPL34,RPL35,RPL35A,RPL36,RPL3L,RPL4,RPL6,RPL7,RPL7A,RPL8,RPS11,RPS13,RPS23,RPS24,RPS4X,RPS6,RPS8,SQSTM1,STOML2,TF,TIMM44
GO.0044260	cellular macromolecule metabolic process	144	1.83e-05	ASNS,BAG3,BCKDK,C1QBP,CARS2,CASP3,CLPP,COMMD1,COMMD7,COX5A,COX5B,D2HGDH,DAP3,DARS2,DDX18,DDX24,DGUOK,DNAJA1,ERLEC1,FASTKD5,FTSJ3,GAR1,GARS,GFM1,GLS,GRSF1,GTF2H2,H1F0,H3F3B,HEXA,HIST1H4A,HMGA1,HSD17B10,HSPA6,HSPD1,HSPE1,HSPH1,IARS2,JMJD1C,KLHL7,L2HGDH,LARS2,LONP1,LRPPRC,MIPEP,MPHOSPH8,MRPL15,MRPL18,MRPL38,MRPL4,MRPL41,MRPL46,MRPL47,MRPL48,MRPL49,MRPL50,MRPS10,MRPS14,MRPS2,MRPS22,MRPS23,MRPS26,MRPS…
GO.0006086	acetyl-CoA biosynthetic process from pyruvate	4	2.8e-05	DLAT,DLD,PDHA1,PDHB
GO.0006552	leucine catabolic process	4	2.8e-05	HMGCL,IVD,MCCC1,MCCC2
GO.0009084	glutamine family amino acid biosynthetic process	6	3.47e-05	ALDH4A1,GLS,GLUD1,OAT,PYCR1,PYCR2
GO.0006768	biotin metabolic process	5	3.93e-05	MCCC1,MCCC2,PC,PCCA,PCCB
GO.0046394	carboxylic acid biosynthetic process	17	5.93e-05	ACADM,ALDH4A1,ASNS,BCAT1,GLS,GLUD1,MECR,MTHFD1L,MTHFD2,NDUFAB1,OAT,PSAT1,PYCR1,PYCR2,SHMT2,SUCLA2,THNSL1
GO.0006461	protein complex assembly	36	7.16e-05	AASS,ACAD9,ACAT1,ACOT13,ALDH5A1,ATPAF2,BLOC1S2,CENPP,CLPP,CRYZ,CUTC,DECR1,DHRS4,GLS,H1F0,H3F3B,HIST1H1C,HMGA1,HMGCL,HMOX1,HP1BP3,HSD17B10,HSP90AA1,HSPD1,LONP1,MAP2K1,MSRB2,NDUFAF3,NDUFAF7,OAT,PNPT1,SHMT2,SOD2,SQSTM1,STOML2,TMEM70
GO.0070271	protein complex biogenesis	36	7.16e-05	AASS,ACAD9,ACAT1,ACOT13,ALDH5A1,ATPAF2,BLOC1S2,CENPP,CLPP,CRYZ,CUTC,DECR1,DHRS4,GLS,H1F0,H3F3B,HIST1H1C,HMGA1,HMGCL,HMOX1,HP1BP3,HSD17B10,HSP90AA1,HSPD1,LONP1,MAP2K1,MSRB2,NDUFAF3,NDUFAF7,OAT,PNPT1,SHMT2,SOD2,SQSTM1,STOML2,TMEM70
GO.0006084	acetyl-CoA metabolic process	6	8.83e-05	AASS,DLAT,DLD,DLST,PDHA1,PDHB
GO.0006629	lipid metabolic process	38	0.000107	ABHD4,ACAA2,ACADM,ACADSB,ACAT1,ACOT2,ACSF2,ATP5A1,ATP5B,BDH1,CPT2,CRAT,DECR1,DHRS4,DLD,ECH1,ECHS1,ECI1,ETNK1,GCDH,HADH,HADHA,HADHB,HEXA,HINT2,HMGCL,HSD17B10,MECR,MUT,NDUFAB1,OXCT1,PC,PCCA,PCCB,PSAP,SESN2,TXNRD1,WWOX
GO.0043170	macromolecule metabolic process	150	0.000113	ASNS,BAG3,BCKDK,C1QBP,CARS2,CASP3,CLPP,COMMD1,COMMD7,COX5A,COX5B,D2HGDH,DAP3,DARS2,DDX18,DDX24,DGUOK,DLD,DNAJA1,ERLEC1,FADD,FASTKD5,FTSJ3,GAR1,GARS,GFM1,GLS,GRSF1,GTF2H2,H1F0,H3F3B,HEXA,HIST1H4A,HMGA1,HSD17B10,HSPA6,HSPD1,HSPE1,HSPH1,IARS2,IGF2BP2,JMJD1C,KLHL7,L2HGDH,LARS2,LONP1,LRPPRC,MIPEP,MPHOSPH8,MRPL15,MRPL18,MRPL38,MRPL4,MRPL41,MRPL46,MRPL47,MRPL48,MRPL49,MRPL50,MRPS10,MRPS14,MRPS2,MRPS22,M…
GO.0070585	protein localization to mitochondrion	9	0.000119	DNAJA1,GRPEL1,HSP90AA1,HSPA9,MIPEP,MTX2,PMPCA,PMPCB,TIMM44
GO.0018130	heterocycle biosynthetic process	81	0.000123	AK4,ALDH4A1,ATP5A1,ATP5B,ATP5C1,ATP5F1,ATP5H,ATP5J,ATP5O,C1QBP,COMMD1,COMMD7,COX5A,COX5B,DGUOK,GARS,GBAS,GLS,GTF2H2,HMGA1,JMJD1C,LRPPRC,MMAB,MPHOSPH8,MTHFD1L,MTHFD2,NADKD1,NFYC,NRF1,NUP35,OAT,PMF1,POLR2L,PSAT1,PYCR1,PYCR2,RPL10,RPL13,RPL13A,RPL14,RPL15,RPL17,RPL18,RPL18A,RPL19,RPL21,RPL23A,RPL24,RPL26,RPL27,RPL27A,RPL28,RPL29,RPL3,RPL32,RPL34,RPL35,RPL35A,RPL36,RPL3L,RPL4,RPL6,RPL7,RPL7A,RPL8,RPS…
GO.0034660	ncRNA metabolic process	21	0.000141	CARS2,DARS2,FTSJ3,GAR1,GARS,GRSF1,HSD17B10,IARS2,LARS2,NSA2,POLR2L,RPL14,RPL35A,RPL7,RPS24,RPS6,RPS8,RRP1B,TRMT10C,WARS,YARS2
GO.1901362	organic cyclic compound biosynthetic process	83	0.000152	ACAA2,AK4,ALDH4A1,ATP5A1,ATP5B,ATP5C1,ATP5F1,ATP5H,ATP5J,ATP5O,C1QBP,COMMD1,COMMD7,COX5A,COX5B,DGUOK,GARS,GBAS,GLS,GTF2H2,HINT2,HMGA1,JMJD1C,LRPPRC,MMAB,MPHOSPH8,MTHFD1L,MTHFD2,NADKD1,NFYC,NRF1,NUP35,OAT,PMF1,POLR2L,PSAT1,PYCR1,PYCR2,RPL10,RPL13,RPL13A,RPL14,RPL15,RPL17,RPL18,RPL18A,RPL19,RPL21,RPL23A,RPL24,RPL26,RPL27,RPL27A,RPL28,RPL29,RPL3,RPL32,RPL34,RPL35,RPL35A,RPL36,RPL3L,RPL4,RPL6,RPL7,RP…
GO.0065003	macromolecular complex assembly	40	0.000156	AASS,ACAD9,ACAT1,ACOT13,ALDH5A1,ATPAF2,BLOC1S2,BRIX1,C1QBP,CENPP,CLPP,CRYZ,CUTC,DECR1,DHRS4,GLS,H1F0,H3F3B,HIST1H1C,HMGA1,HMGCL,HMOX1,HP1BP3,HSD17B10,HSP90AA1,HSPD1,LONP1,MAP2K1,MSRB2,NDUFAF3,NDUFAF7,OAT,PNPT1,RPL24,RPS6,SHMT2,SOD2,SQSTM1,STOML2,TMEM70
GO.0044765	single-organism transport	74	0.000169	ACAA2,ALDH5A1,ATP5F1,BLOC1S2,CLIC2,CLIC4,COMMD1,COX5A,COX5B,CPT2,CUTC,GAR1,GLS,GOT2,GRPEL1,GTF2H2,HMOX1,HSP90AA1,LRPPRC,MAP2K1,MIPEP,MRPL18,MTX2,NUP35,PMPCA,PMPCB,PNPT1,PRKAR1B,PSAP,RPL10,RPL13,RPL13A,RPL14,RPL15,RPL17,RPL18,RPL18A,RPL19,RPL21,RPL23A,RPL24,RPL26,RPL27,RPL27A,RPL28,RPL29,RPL3,RPL32,RPL34,RPL35,RPL35A,RPL36,RPL3L,RPL4,RPL6,RPL7,RPL7A,RPL8,RPS11,RPS13,RPS23,RPS24,RPS4X,RPS6,RPS8,SES…
GO.0006561	proline biosynthetic process	4	0.000173	ALDH4A1,OAT,PYCR1,PYCR2
GO.0046129	purine ribonucleoside biosynthetic process	10	0.000198	AK4,ATP5A1,ATP5B,ATP5C1,ATP5F1,ATP5H,ATP5J,ATP5O,GBAS,STOML2
GO.0051289	protein homotetramerization	8	0.000232	ACOT13,ALDH5A1,CRYZ,DECR1,GLS,HSD17B10,SHMT2,SOD2
GO.1902589	single-organism organelle organization	56	0.000263	ACAA2,BLOC1S2,CRYAB,DAP3,DARS2,GFAP,GFM1,HIST1H4A,HMGA1,HSP90AA1,IARS2,LETM1,LIMCH1,MAP2K1,MRPL15,MRPL18,MRPL38,MRPL4,MRPL41,MRPL44,MRPL46,MRPL47,MRPL48,MRPL49,MRPL50,MRPS10,MRPS14,MRPS2,MRPS22,MRPS23,MRPS26,MRPS27,MRPS28,MRPS30,MRPS31,MRPS35,MRPS36,MRPS5,MSRB2,MTIF3,PMF1,PNPT1,PTCD3,RPL24,RPS6,RRS1,SETD7,SQSTM1,SSBP1,STOML2,TF,TRIM16,TRMT10C,TUFM,XRCC5,YARS2
GO.0006626	protein targeting to mitochondrion	8	0.000302	GRPEL1,HSP90AA1,HSPA9,MIPEP,MTX2,PMPCA,PMPCB,TIMM44
GO.0009064	glutamine family amino acid metabolic process	8	0.000302	ALDH5A1,ASNS,GCLM,GLS,GLUD1,OAT,PYCR1,PYCR2
GO.0009066	aspartate family amino acid metabolic process	7	0.000311	AASS,ASNS,DLD,DLST,GCDH,OGDH,THNSL1
GO.0046950	cellular ketone body metabolic process	4	0.000328	ACAT1,BDH1,HMGCL,OXCT1
GO.0006418	tRNA aminoacylation for protein translation	7	0.000365	CARS2,DARS2,GARS,IARS2,LARS2,WARS,YARS2
GO.1902578	single-organism localization	76	0.000399	ACAA2,ALDH5A1,ATP5F1,BLOC1S2,CLIC2,CLIC4,COMMD1,COX5A,COX5B,CPT2,CUTC,DNAJA3,GAR1,GLS,GOT2,GRPEL1,GTF2H2,HMOX1,HSP90AA1,LRPPRC,MAP2K1,MIPEP,MRPL18,MTX2,NUP35,PMPCA,PMPCB,PNPT1,PRKAR1B,PSAP,RPL10,RPL13,RPL13A,RPL14,RPL15,RPL17,RPL18,RPL18A,RPL19,RPL21,RPL23A,RPL24,RPL26,RPL27,RPL27A,RPL28,RPL29,RPL3,RPL32,RPL34,RPL35,RPL35A,RPL36,RPL3L,RPL4,RPL6,RPL7,RPL7A,RPL8,RPS11,RPS13,RPS23,RPS24,RPS4X,RPS6,R…
GO.0009108	coenzyme biosynthetic process	10	0.000445	COQ6,COQ9,DLAT,DLD,GCDH,MTHFD1L,MTHFD2,NADKD1,PDHA1,PDHB
GO.0044085	cellular component biogenesis	55	0.000511	AASS,ACAD9,ACAT1,ACOT13,ALDH5A1,ATPAF2,BLOC1S2,BRIX1,C1QBP,CENPP,CLPP,CRYZ,CUTC,DECR1,DHRS4,EBNA1BP2,FTSJ3,GAR1,GLS,GTPBP10,H1F0,H3F3B,HIST1H1C,HMGA1,HMGCL,HMOX1,HP1BP3,HSD17B10,HSP90AA1,HSPD1,LONP1,MAP2K1,MSRB2,NDUFAF3,NDUFAF7,NSA2,OAT,PC,PLOD3,PNPT1,RPL14,RPL24,RPL35A,RPL7,RPL7A,RPS24,RPS6,RPS8,RRP1B,RRS1,SHMT2,SOD2,SQSTM1,STOML2,TMEM70
GO.0051188	cofactor biosynthetic process	11	0.000534	COQ6,COQ9,DLAT,DLD,GCDH,MTHFD1L,MTHFD2,NADKD1,PDHA1,PDHB,SUCLA2
GO.0051196	regulation of coenzyme metabolic process	7	0.000562	DLAT,DLD,ME2,PDHA1,PDHB,PDHX,PDP1
GO.1902224	ketone body metabolic process	4	0.000562	ACAT1,BDH1,HMGCL,OXCT1
GO.0009987	cellular process	220	0.000608	AASS,ACAA2,ACAD9,ACADM,ACADSB,ACOT13,ACOT2,ACSF2,AK4,ALDH2,ALDH4A1,ALDH6A1,ATP5F1,ATPAF2,BCAT1,BCKDK,BDH1,BLOC1S2,BRIX1,C1QBP,CARS2,CASP3,CDC42EP1,CENPP,CKAP2,CLIC2,COMMD1,COMMD7,COQ6,COX5A,COX5B,CPT2,CRAT,CRYZ,CUTC,D2HGDH,DARS2,DBT,DDX18,DDX24,DECR1,DHRS4,ECH1,ECHS1,ECI1,ERLEC1,ETFA,ETFB,ETNK1,FADD,FAM129A,FTSJ3,GAR1,GARS,GBAS,GFAP,GFM1,GLDC,GLRX5,GLS,GLUD1,GOT2,GRSF1,GTF2H2,H3F3B,HADH,HADHA,HAD…
GO.0044255	cellular lipid metabolic process	30	0.000658	ACAA2,ACADM,ACADSB,ACAT1,ACOT2,ACSF2,BDH1,CPT2,CRAT,DECR1,DLD,ECH1,ECHS1,ECI1,ETNK1,GCDH,HADH,HADHA,HADHB,HEXA,HMGCL,MECR,MUT,NDUFAB1,OXCT1,PCCA,PCCB,PSAP,SESN2,TXNRD1
GO.0006979	response to oxidative stress	18	0.000674	CASP3,CRYAB,GCLM,HMOX1,HSPD1,LONP1,MAP2K1,MSRB2,NDUFS2,NQO1,PNPT1,PRDX3,PYCR1,SOD2,SRXN1,TXN2,TXNRD1,TXNRD2
GO.0009059	macromolecule biosynthetic process	89	0.000675	C1QBP,CARS2,COMMD1,COMMD7,COX5A,COX5B,DAP3,DARS2,DNAJA3,GARS,GFM1,GLS,GTF2H2,HMGA1,IARS2,JMJD1C,LARS2,LRPPRC,MPHOSPH8,MRPL15,MRPL18,MRPL38,MRPL4,MRPL41,MRPL44,MRPL46,MRPL47,MRPL48,MRPL49,MRPL50,MRPS10,MRPS14,MRPS2,MRPS22,MRPS23,MRPS26,MRPS27,MRPS28,MRPS30,MRPS31,MRPS35,MRPS36,MRPS5,MTIF3,NFYC,NRF1,NUP35,PMF1,POFUT1,POLR2L,PTCD3,RPL10,RPL13,RPL14,RPL17,RPL18,RPL18A,RPL21,RPL24,RPL27A,RPL28,RPL29,R…
GO.0016042	lipid catabolic process	15	0.000699	ABHD4,ACADM,CPT2,CRAT,DECR1,ECH1,ECHS1,ECI1,HADH,HADHA,HADHB,MUT,PCCA,PCCB,SESN2
GO.0006793	phosphorus metabolic process	52	0.000706	AASS,ACOT2,AK4,ALDH5A1,ATP5A1,ATP5B,ATP5C1,ATP5F1,ATP5H,ATP5J,ATP5O,BCKDK,COQ9,CRYAB,DHTKD1,DLAT,DLD,DLST,ETNK1,FASTKD5,GARS,GBAS,GCDH,GTF2H2,HADHA,HADHB,HMGCL,IDH3G,MCCC2,NDUFA5,NDUFAB1,NDUFB9,NDUFS1,NDUFS2,NDUFS3,NDUFV2,NT5DC2,OGDH,OGDHL,PDHB,PDP1,PRKAR1B,SDHAF2,SQSTM1,STOML2,SUCLA2,SUCLG1,SUCLG2,TBRG4,TF,UGGT1,UQCRC2
GO.0042026	protein refolding	5	0.000719	DNAJA1,DNAJA3,HSP90AA1,HSPA6,HSPD1
GO.0042273	ribosomal large subunit biogenesis	5	0.000719	BRIX1,RPL14,RPL24,RPL35A,RPL7
GO.0006105	succinate metabolic process	4	0.000872	ALDH5A1,SDHA,SUCLA2,SUCLG1
GO.0034645	cellular macromolecule biosynthetic process	87	0.00094	C1QBP,CARS2,COMMD1,COMMD7,COX5A,COX5B,DAP3,DARS2,DNAJA3,GARS,GFM1,GLS,GTF2H2,HMGA1,IARS2,JMJD1C,LARS2,LRPPRC,MPHOSPH8,MRPL15,MRPL18,MRPL38,MRPL4,MRPL41,MRPL44,MRPL46,MRPL47,MRPL48,MRPL49,MRPL50,MRPS10,MRPS14,MRPS2,MRPS22,MRPS23,MRPS26,MRPS27,MRPS28,MRPS30,MRPS31,MRPS35,MRPS36,MRPS5,MTIF3,NFYC,NRF1,PMF1,POFUT1,POLR2L,PTCD3,RPL10,RPL13,RPL14,RPL17,RPL18,RPL18A,RPL21,RPL24,RPL27A,RPL28,RPL29,RPL3,RP…
GO.0006104	succinyl-CoA metabolic process	3	0.00105	SUCLA2,SUCLG1,SUCLG2
GO.0006574	valine catabolic process	3	0.00105	ALDH6A1,HIBADH,HIBCH
GO.0046952	ketone body catabolic process	3	0.00105	ACAT1,BDH1,OXCT1
GO.0072522	purine-containing compound biosynthetic process	11	0.00109	AK4,ATP5A1,ATP5B,ATP5C1,ATP5F1,ATP5H,ATP5J,ATP5O,DGUOK,GBAS,STOML2
GO.0019438	aromatic compound biosynthetic process	77	0.00136	AK4,ATP5A1,ATP5B,ATP5C1,ATP5F1,ATP5H,ATP5J,ATP5O,C1QBP,COMMD1,COMMD7,COX5A,COX5B,DGUOK,GARS,GBAS,GLS,GTF2H2,HMGA1,JMJD1C,LRPPRC,MMAB,MPHOSPH8,MTHFD1L,MTHFD2,NADKD1,NFYC,NRF1,NUP35,PMF1,POLR2L,PSAT1,RPL10,RPL13,RPL13A,RPL14,RPL15,RPL17,RPL18,RPL18A,RPL19,RPL21,RPL23A,RPL24,RPL26,RPL27,RPL27A,RPL28,RPL29,RPL3,RPL32,RPL34,RPL35,RPL35A,RPL36,RPL3L,RPL4,RPL6,RPL7,RPL7A,RPL8,RPS11,RPS13,RPS23,RPS24,RPS…
GO.0009165	nucleotide biosynthetic process	13	0.00144	AK4,ATP5A1,ATP5B,ATP5C1,ATP5F1,ATP5H,ATP5J,ATP5O,DGUOK,GARS,GBAS,NADKD1,STOML2
GO.0006536	glutamate metabolic process	5	0.00149	ALDH4A1,ALDH5A1,GCLM,GLS,GLUD1
GO.0043650	dicarboxylic acid biosynthetic process	4	0.00191	ALDH4A1,GLS,GLUD1,GOT2
GO.0009152	purine ribonucleotide biosynthetic process	10	0.00195	AK4,ATP5A1,ATP5B,ATP5C1,ATP5F1,ATP5H,ATP5J,ATP5O,GBAS,STOML2
GO.0006102	isocitrate metabolic process	3	0.00247	ACO2,IDH2,IDH3G
GO.0006537	glutamate biosynthetic process	3	0.00247	ALDH4A1,GLS,GLUD1
GO.0055129	L-proline biosynthetic process	3	0.00247	OAT,PYCR1,PYCR2
GO.0051260	protein homooligomerization	14	0.00266	ACAT1,ACOT13,ALDH5A1,CLPP,CRYAB,CRYZ,DECR1,GLS,HMOX1,HSD17B10,LONP1,PNPT1,SHMT2,SOD2
GO.0006090	pyruvate metabolic process	7	0.00422	DHTKD1,OGDH,OGDHL,PC,PDHB,PDHX,PDP1
GO.0006364	rRNA processing	10	0.00453	FTSJ3,GAR1,NSA2,RPL14,RPL35A,RPL7,RPS24,RPS6,RPS8,RRP1B
GO.0046951	ketone body biosynthetic process	3	0.00476	ACAT1,BDH1,HMGCL
GO.0046459	short-chain fatty acid metabolic process	4	0.00484	ALDH5A1,MUT,PCCA,PCCB
GO.0006810	transport	78	0.00502	ACAA2,ALDH5A1,ATP5F1,BLOC1S2,CLIC2,CLIC4,COMMD1,COX5A,COX5B,CPT2,CRAT,CUTC,DNAJA1,GAR1,GLS,GOT2,GRPEL1,GTF2H2,HMOX1,HSP90AA1,HSPH1,IGF2BP2,LRPPRC,MAP2K1,MIPEP,MRPL18,MTX2,NUP35,PMPCA,PMPCB,PNPT1,PRKAR1B,PSAP,RAB39B,RPL10,RPL13,RPL13A,RPL14,RPL15,RPL17,RPL18,RPL18A,RPL19,RPL21,RPL23A,RPL24,RPL26,RPL27,RPL27A,RPL28,RPL29,RPL3,RPL32,RPL34,RPL35,RPL35A,RPL36,RPL3L,RPL4,RPL6,RPL7,RPL7A,RPL8,RPS11,RPS1…
GO.1903202	negative regulation of oxidative stress-induced cell death	5	0.00575	HSPH1,PSAP,PYCR1,SOD2,TRAP1
GO.0006399	tRNA metabolic process	10	0.00637	CARS2,DARS2,GARS,GRSF1,HSD17B10,IARS2,LARS2,TRMT10C,WARS,YARS2
GO.0071616	acyl-CoA biosynthetic process	5	0.0067	DLAT,DLD,GCDH,PDHA1,PDHB
GO.0090304	nucleic acid metabolic process	88	0.00743	C1QBP,CARS2,CASP3,COMMD1,COMMD7,COX5A,COX5B,DARS2,DDX18,DDX24,DNAJA3,FTSJ3,GAR1,GARS,GLS,GRSF1,GTF2H2,H1F0,H3F3B,HIST1H4A,HMGA1,HSD17B10,HSPD1,IARS2,JMJD1C,LARS2,LONP1,LRPPRC,MPHOSPH8,MRPL44,NFYC,NRF1,NSA2,NSMCE4A,NUP35,PMF1,PNPT1,POLR2L,PTBP3,RPL10,RPL13,RPL13A,RPL14,RPL15,RPL17,RPL18,RPL18A,RPL19,RPL21,RPL23A,RPL24,RPL27,RPL27A,RPL28,RPL29,RPL3,RPL32,RPL34,RPL35,RPL35A,RPL36,RPL3L,RPL4,RPL6,RPL…
GO.0006767	water-soluble vitamin metabolic process	8	0.00753	MCCC1,MCCC2,MMAB,MUT,PC,PCCA,PCCB,PSAT1
GO.0019626	short-chain fatty acid catabolic process	3	0.00784	MUT,PCCA,PCCB
GO.0051234	establishment of localization	79	0.00793	ACAA2,ALDH5A1,ATP5F1,BLOC1S2,CLIC2,CLIC4,COMMD1,COX5A,COX5B,CPT2,CRAT,CUTC,DNAJA1,GAR1,GLS,GOT2,GRPEL1,GTF2H2,HMOX1,HSP90AA1,HSPH1,IGF2BP2,LRPPRC,MAP2K1,MIPEP,MRPL18,MTX2,NUP35,PMPCA,PMPCB,PNPT1,PRKAR1B,PSAP,RAB39B,RPL10,RPL13,RPL13A,RPL14,RPL15,RPL17,RPL18,RPL18A,RPL19,RPL21,RPL23A,RPL24,RPL26,RPL27,RPL27A,RPL28,RPL29,RPL3,RPL32,RPL34,RPL35,RPL35A,RPL36,RPL3L,RPL4,RPL6,RPL7,RPL7A,RPL8,RPS11,RPS1…
GO.0006733	oxidoreduction coenzyme metabolic process	8	0.0086	COQ6,COQ9,DHTKD1,DLST,IDH3G,OGDH,OGDHL,PDHA1
GO.0034654	nucleobase-containing compound biosynthetic process	72	0.00978	AK4,ATP5A1,ATP5B,ATP5C1,ATP5F1,ATP5H,ATP5J,ATP5O,C1QBP,COMMD1,COMMD7,COX5A,COX5B,DGUOK,GARS,GBAS,GLS,GTF2H2,HMGA1,JMJD1C,LRPPRC,MPHOSPH8,NADKD1,NFYC,NRF1,NUP35,PMF1,POLR2L,RPL10,RPL13,RPL13A,RPL14,RPL15,RPL17,RPL18,RPL18A,RPL19,RPL21,RPL23A,RPL24,RPL26,RPL27,RPL27A,RPL28,RPL29,RPL3,RPL32,RPL34,RPL35,RPL35A,RPL36,RPL3L,RPL4,RPL6,RPL7,RPL7A,RPL8,RPS11,RPS13,RPS23,RPS24,RPS4X,RPS6,RPS8,SESN2,SETD7,S…
GO.1902882	regulation of response to oxidative stress	6	0.0101	HSPH1,PSAP,PYCR1,SESN2,SOD2,TRAP1
GO.0006986	response to unfolded protein	10	0.0108	ASNS,DNAJA1,DNAJB11,HSP90AA1,HSPA6,HSPD1,HSPE1,HSPH1,PDIA6,SERPINH1
GO.1901135	carbohydrate derivative metabolic process	31	0.0115	AK4,ATP5A1,ATP5B,ATP5C1,ATP5F1,ATP5H,ATP5J,ATP5O,COQ9,DHTKD1,DLD,GBAS,HEXA,MCCC2,NDUFA5,NDUFAB1,NDUFB9,NDUFS1,NDUFS2,NDUFS3,NDUFV2,OGDH,OGDHL,PDHA1,POFUT1,PSAP,SDF2,SDHAF2,STOML2,UGGT1,UQCRC2
GO.0000964	mitochondrial RNA 5 -end processing	2	0.0137	PNPT1,TRMT10C
GO.0009065	glutamine family amino acid catabolic process	4	0.0149	ALDH4A1,GLS,GLUD1,GOT2
GO.0008150	biological_process	217	0.0165	AASS,ABHD4,ACAA2,ACADM,ACADSB,ACOT13,ACOT2,ACSF2,ACSS3,AK4,ALDH2,ALDH4A1,ALDH6A1,ARMC10,ARMCX3,ATP5F1,ATPAF2,BCAT1,BCKDK,BDH1,BLOC1S2,BRIX1,C1QBP,CARS2,CASP3,CDC42EP1,CENPP,CLIC2,CLPX,CLYBL,COMMD1,COMMD7,COQ6,COX5A,COX5B,CPT2,CRAT,CRYZ,CUTC,D2HGDH,DARS2,DBT,DDX18,DDX24,DECR1,DHRS4,EBNA1BP2,ECH1,ECHS1,ECI1,ECSIT,EPDR1,ERLEC1,ETFA,ETFB,ETNK1,FADD,FAHD1,FAM129A,FTSJ3,GAR1,GARS,GBAS,GCSH,GFAP,GFM1,GL…
GO.0033554	cellular response to stress	43	0.017	ACAA2,ASNS,BAG3,CASP3,CRYAB,DNAJA1,DNAJB11,ERLEC1,FAM129A,GFAP,GTF2H2,HMGA1,HMOX1,HP1BP3,HSP90AA1,HSPA6,HSPH1,LONP1,MAP2K1,MRPS10,MRPS2,MRPS26,MRPS35,NDUFB9,NQO1,NSMCE4A,NUP35,PDIA6,PNPT1,POLR2L,PRDX3,PSMB6,PSMD7,PYCR1,SETD7,SOD2,SQSTM1,STOML2,TF,TNC,TTC5,TXN2,XRCC5
GO.0016070	RNA metabolic process	78	0.0173	C1QBP,CARS2,COMMD1,COMMD7,COX5A,COX5B,DARS2,DDX18,DDX24,FTSJ3,GAR1,GARS,GLS,GRSF1,GTF2H2,HMGA1,HSD17B10,IARS2,JMJD1C,LARS2,LRPPRC,MPHOSPH8,MRPL44,NFYC,NRF1,NSA2,NUP35,PMF1,PNPT1,POLR2L,PTBP3,RPL10,RPL13,RPL13A,RPL14,RPL15,RPL17,RPL18,RPL18A,RPL19,RPL21,RPL23A,RPL24,RPL27,RPL27A,RPL28,RPL29,RPL3,RPL32,RPL34,RPL35,RPL35A,RPL36,RPL3L,RPL4,RPL6,RPL7,RPL7A,RPL8,RPS11,RPS13,RPS23,RPS24,RPS4X,RPS6,RPS8,…
GO.0000959	mitochondrial RNA metabolic process	4	0.0178	DARS2,PNPT1,TRMT10C,YARS2
GO.0034470	ncRNA processing	13	0.0179	FTSJ3,GAR1,GRSF1,HSD17B10,NSA2,RPL14,RPL35A,RPL7,RPS24,RPS6,RPS8,RRP1B,TRMT10C
GO.0008637	apoptotic mitochondrial changes	6	0.0237	ACAA2,BLOC1S2,DAP3,GCLM,NDUFS1,SOD2
GO.0006541	glutamine metabolic process	4	0.0253	ALDH5A1,ASNS,GLS,GLUD1
GO.0072524	pyridine-containing compound metabolic process	7	0.0268	DHTKD1,DLST,IDH3G,OGDH,OGDHL,PDHA1,PSAT1
GO.0045454	cell redox homeostasis	6	0.028	DLD,GLRX5,PDIA6,TXN2,TXNRD1,TXNRD2
GO.0051704	multi-organism process	53	0.0301	ATP6V1E1,C1QBP,CASP3,CLIC4,DLD,DNAJA1,FADD,GLS,GTF2H2,HMGA1,HSPD1,NRF1,NUP35,PC,POLR2L,PSMB6,PSMD7,RPL10,RPL13,RPL13A,RPL14,RPL15,RPL17,RPL18,RPL18A,RPL19,RPL21,RPL23A,RPL24,RPL26,RPL27,RPL27A,RPL28,RPL29,RPL3,RPL32,RPL34,RPL35,RPL35A,RPL36,RPL3L,RPL4,RPL6,RPL7,RPL7A,RPL8,RPS11,RPS13,RPS23,RPS24,RPS4X,RPS8,XRCC5
GO.0000302	response to reactive oxygen species	10	0.0302	CASP3,CRYAB,HMOX1,HSPD1,NQO1,PRDX3,SOD2,TXN2,TXNRD1,TXNRD2
GO.1901031	regulation of response to reactive oxygen species	4	0.0346	HSPH1,PSAP,PYCR1,SESN2
GO.0006106	fumarate metabolic process	2	0.0375	FH,GOT2
GO.0019254	carnitine metabolic process, CoA-linked	2	0.0375	ACADM,CRAT
GO.0033512	L-lysine catabolic process to acetyl-CoA via saccharopine	2	0.0375	AASS,DLST
GO.0035928	rRNA import into mitochondrion	2	0.0375	MRPL18,PNPT1
GO.0043461	proton-transporting ATP synthase complex assembly	2	0.0375	ATPAF2,TMEM70
GO.0070236	negative regulation of activation-induced cell death of T cells	2	0.0375	FADD,TSC22D3
GO.0070272	proton-transporting ATP synthase complex biogenesis	2	0.0375	ATPAF2,TMEM70
GO.0009408	response to heat	9	0.0409	BAG3,DNAJA1,DNAJA3,HMOX1,HSP90AA1,HSPA6,HSPD1,HSPH1,NUP35
GO.0051131	chaperone-mediated protein complex assembly	3	0.041	HSP90AA1,HSPD1,LONP1
GO.0070828	heterochromatin organization	3	0.041	HMGA1,HP1BP3,SETD7
GO.1903206	negative regulation of hydrogen peroxide-induced cell death	3	0.041	HSPH1,PSAP,PYCR1
CC
#pathway ID	pathway description	observed gene count	false discovery rate	matching proteins in your network (labels)
GO.0005759	mitochondrial matrix	113	8.2e-114	AASS,ACADM,ACADSB,ACAT1,ACO2,AK4,ALDH2,ALDH4A1,ALDH5A1,ALDH6A1,ATP5A1,ATP5B,ATP5C1,ATP5F1,BCKDK,BDH1,C1QBP,CARS2,CLPP,CLPX,CS,D2HGDH,DAP3,DARS2,DBT,DECR1,DGUOK,DLAT,DLD,DLST,DNAJA3,ECHS1,ECI1,ETFA,ETFB,FH,GARS,GCDH,GFM1,GLS,GLUD1,GOT2,GRPEL1,GRSF1,HADH,HADHA,HADHB,HIBADH,HIBCH,HMGCL,HSD17B10,HSPA9,HSPD1,HSPE1,IARS2,IDH2,IDH3A,IDH3G,IVD,LARS2,LONP1,LRPPRC,MCCC1,MCCC2,ME2,MIPEP,MMAB,MRPL15,MRPL18,M…
GO.0005739	mitochondrion	183	1.07e-111	AASS,ACAD9,ACADM,ACADSB,ACO2,ACOT13,ACOT2,ACSF2,ACSS3,AK4,ALDH2,ALDH4A1,ALDH5A1,ALDH6A1,ARMC10,ARMCX3,ATP5A1,ATP5B,ATP5C1,ATP5F1,ATP5O,ATP6V1E1,ATPAF2,BCAT1,BCKDK,BLOC1S2,C14orf159,C1QBP,C21orf33,CARS2,CCDC90B,CLIC4,CLPP,CLPX,CLYBL,COQ6,COQ9,COX5A,COX5B,CPT2,CRAT,CRYAB,CS,D2HGDH,DARS2,DBT,DECR1,DGUOK,DHRS4,DHTKD1,DLAT,DLD,DLST,DNAJA1,DNAJA3,ECH1,ECHS1,ECSIT,ETFA,ETFB,FASTKD5,FH,GARS,GBAS,GCSH,GFM…
GO.0044429	mitochondrial part	134	3.62e-94	AASS,ACAA2,ACADM,ACADSB,ACO2,AK4,ALDH2,ALDH4A1,ALDH5A1,ALDH6A1,ARMCX3,ATP5A1,ATP5B,ATP5C1,ATP5F1,ATP5O,BCKDK,C1QBP,CARS2,CLPP,CLPX,COQ6,COX5A,COX5B,CPT2,CRAT,CS,D2HGDH,DARS2,DBT,DECR1,DGUOK,DLAT,DLD,DLST,DNAJA3,ECHS1,ETFA,ETFB,FAHD1,FH,GARS,GFM1,GLS,GLUD1,GRPEL1,GRSF1,HADHA,HADHB,HIBADH,HIBCH,HSPA9,HSPD1,HSPE1,IARS2,IDH3A,IDH3G,IVD,L2HGDH,LARS2,LETM1,LONP1,LRPPRC,MCCC2,ME2,MIPEP,MMAB,MRPL15,MRPL1…
GO.0031974	membrane-enclosed lumen	202	3.81e-58	AASS,ACADM,ACADSB,ACAT1,ACO2,AK4,ALDH2,ALDH4A1,ALDH5A1,ALDH6A1,ATP5A1,ATP5B,ATP5C1,ATP5F1,ATP5H,ATPAF2,BCKDK,BDH1,BRIX1,C1QBP,CARS2,CASP3,CENPP,CLIC4,CLPP,CLPX,COMMD1,CPT2,CRAT,CS,CUTC,D2HGDH,DAP3,DARS2,DBT,DDX18,DDX24,DECR1,DGUOK,DLAT,DLD,DLST,DNAJA3,DNAJB11,EBNA1BP2,ECHS1,ECI1,ECSIT,ERLEC1,ETFA,ETFB,ETNK1,FAHD1,FH,FTSJ3,GAR1,GARS,GCDH,GFM1,GLS,GLUD1,GOT2,GRPEL1,GRSF1,GTF2H2,GTPBP10,H1F0,H3F3B,H…
GO.0070013	intracellular organelle lumen	198	3.59e-57	AASS,ACADM,ACADSB,ACAT1,ACO2,AK4,ALDH2,ALDH4A1,ALDH5A1,ALDH6A1,ATP5A1,ATP5B,ATP5C1,ATP5F1,ATP5H,ATPAF2,BCKDK,BDH1,BRIX1,C1QBP,CARS2,CASP3,CENPP,CLIC4,CLPP,CLPX,COMMD1,CPT2,CRAT,CS,CUTC,D2HGDH,DAP3,DARS2,DBT,DDX18,DDX24,DECR1,DGUOK,DLAT,DLD,DLST,DNAJA3,DNAJB11,EBNA1BP2,ECHS1,ECI1,ECSIT,ERLEC1,ETFA,ETFB,ETNK1,FAHD1,FH,FTSJ3,GAR1,GARS,GCDH,GFM1,GLS,GLUD1,GOT2,GRPEL1,GRSF1,GTF2H2,GTPBP10,H1F0,H3F3B,H…
GO.0043233	organelle lumen	199	6.46e-57	AASS,ACADM,ACADSB,ACAT1,ACO2,AK4,ALDH2,ALDH4A1,ALDH5A1,ALDH6A1,ATP5A1,ATP5B,ATP5C1,ATP5F1,ATP5H,ATPAF2,BCKDK,BDH1,BRIX1,C1QBP,CARS2,CASP3,CENPP,CLIC4,CLPP,CLPX,COMMD1,CPT2,CRAT,CS,CUTC,D2HGDH,DAP3,DARS2,DBT,DDX18,DDX24,DECR1,DGUOK,DLAT,DLD,DLST,DNAJA3,DNAJB11,EBNA1BP2,ECHS1,ECI1,ECSIT,ERLEC1,ETFA,ETFB,ETNK1,FAHD1,FH,FTSJ3,GAR1,GARS,GCDH,GFM1,GLS,GLUD1,GOT2,GRPEL1,GRSF1,GTF2H2,GTPBP10,H1F0,H3F3B,H…
GO.0005840	ribosome	56	1.36e-50	DAP3,MRPL15,MRPL18,MRPL38,MRPL4,MRPL41,MRPL44,MRPL46,MRPL47,MRPL48,MRPL49,MRPL50,MRPS10,MRPS14,MRPS2,MRPS22,MRPS23,MRPS26,MRPS27,MRPS28,MRPS30,MRPS31,MRPS35,MRPS36,MRPS5,RPL10,RPL13,RPL13A,RPL14,RPL17,RPL18,RPL18A,RPL19,RPL21,RPL23A,RPL24,RPL27,RPL27A,RPL28,RPL29,RPL3,RPL32,RPL34,RPL35,RPL35A,RPL36,RPL3L,RPL4,RPL6,RPL7,RPL7A,RPS11,RPS13,RPS24,RPS6,RPS8
GO.0044444	cytoplasmic part	245	1.11e-46	AASS,ACAD9,ACADM,ACADSB,ACO2,ACOT13,ACOT2,ACSF2,ACSS3,AK4,ALDH2,ALDH4A1,ALDH5A1,ALDH6A1,ARMC10,ARMCX3,ASNS,ATP5A1,ATP5B,ATP5C1,ATP5F1,ATP5O,ATPAF2,BCKDK,BLOC1S2,C14orf159,C1QBP,C21orf33,CARS2,CASP3,CCDC90B,CDC42EP1,CENPP,CLPP,CLPX,CLYBL,COMMD1,COMMD7,COQ6,COQ9,COX5A,COX5B,CPT2,CRAT,CRYAB,CRYZ,CS,D2HGDH,DARS2,DBT,DECR1,DHRS4,DHTKD1,DLAT,DNAJA1,DNAJA3,ECH1,ECHS1,ECSIT,EPDR1,ERLEC1,ETFA,ETFB,ETNK1,F…
GO.0005743	mitochondrial inner membrane	71	7.47e-46	ACAA2,ACAT1,ATP5A1,ATP5B,ATP5C1,ATP5F1,ATP5O,BDH1,CLPX,COQ6,COX5A,COX5B,CPT2,CRAT,DAP3,ECI1,FAHD1,GCDH,GOT2,HADH,HADHA,HADHB,HMGCL,HSD17B10,HSPD1,IDH2,L2HGDH,LETM1,MCCC1,MRPL15,MRPL18,MRPL38,MRPL4,MRPL41,MRPL44,MRPL46,MRPL47,MRPL48,MRPL49,MRPL50,MRPS10,MRPS14,MRPS22,MRPS23,MRPS26,MRPS27,MRPS28,MRPS30,MRPS31,MRPS35,MRPS36,MRPS5,NDUFA5,NDUFAB1,NDUFAF3,NDUFB9,NDUFS1,NDUFS2,NDUFS3,NDUFV2,NIPSNAP1,PMP…
GO.0019866	organelle inner membrane	72	2.44e-44	ACAA2,ACAT1,ATP5A1,ATP5B,ATP5C1,ATP5F1,ATP5O,BDH1,CLPX,COQ6,COX5A,COX5B,CPT2,CRAT,DAP3,ECI1,FAHD1,GCDH,GOT2,HADH,HADHA,HADHB,HMGCL,HSD17B10,HSPD1,IDH2,L2HGDH,LETM1,LRPPRC,MCCC1,MRPL15,MRPL18,MRPL38,MRPL4,MRPL41,MRPL44,MRPL46,MRPL47,MRPL48,MRPL49,MRPL50,MRPS10,MRPS14,MRPS22,MRPS23,MRPS26,MRPS27,MRPS28,MRPS30,MRPS31,MRPS35,MRPS36,MRPS5,NDUFA5,NDUFAB1,NDUFAF3,NDUFB9,NDUFS1,NDUFS2,NDUFS3,NDUFV2,NIPSN…
GO.0044391	ribosomal subunit	44	9.73e-44	DAP3,MRPL15,MRPL41,MRPL49,MRPS14,MRPS2,MRPS22,MRPS26,MRPS28,MRPS31,MRPS35,MRPS36,MRPS5,RPL10,RPL13,RPL13A,RPL14,RPL17,RPL18,RPL18A,RPL19,RPL21,RPL23A,RPL24,RPL27,RPL27A,RPL28,RPL29,RPL3,RPL32,RPL34,RPL35,RPL35A,RPL36,RPL3L,RPL4,RPL6,RPL7,RPL7A,RPS11,RPS13,RPS24,RPS6,RPS8
GO.0031966	mitochondrial membrane	74	5.64e-40	ACAA2,ACAT1,ARMCX3,ATP5A1,ATP5B,ATP5C1,ATP5F1,ATP5O,BDH1,CLPX,COQ6,COX5A,COX5B,CPT2,CRAT,DAP3,ECI1,FAHD1,GCDH,GOT2,HADH,HADHA,HADHB,HMGCL,HSD17B10,HSPD1,IDH2,L2HGDH,LETM1,MCCC1,MRPL15,MRPL18,MRPL38,MRPL4,MRPL41,MRPL44,MRPL46,MRPL47,MRPL48,MRPL49,MRPL50,MRPS10,MRPS14,MRPS22,MRPS23,MRPS26,MRPS27,MRPS28,MRPS30,MRPS31,MRPS35,MRPS36,MRPS5,MTX2,NDUFA5,NDUFAB1,NDUFAF3,NDUFB9,NDUFS1,NDUFS2,NDUFS3,NDUFV2,…
GO.0044446	intracellular organelle part	238	6.18e-39	AASS,ACAA2,ACADM,ACADSB,ACO2,ACOT13,AK4,ALDH2,ALDH4A1,ALDH5A1,ALDH6A1,ARMC10,ARMCX3,ATP5A1,ATP5B,ATP5C1,ATP5F1,ATP5H,ATP5O,ATP6V1E1,ATPAF2,BCKDK,BLOC1S2,BRIX1,C1QBP,CARS2,CASP3,CENPP,CKAP2,CLIC4,CLPP,CLPX,COMMD1,COQ6,COX5A,COX5B,CPT2,CRAT,CRYAB,CS,CUTC,D2HGDH,DAP3,DARS2,DBT,DDX18,DDX24,DECR1,DGUOK,DHRS4,DLAT,DLST,DNAJA1,DNAJA3,EBNA1BP2,ECHS1,ECSIT,ERLEC1,ETFA,ETFB,ETNK1,FH,FTSJ3,GAR1,GARS,GFAP,GF…
GO.0005740	mitochondrial envelope	74	1.4e-38	ACAA2,ACAT1,ARMCX3,ATP5A1,ATP5B,ATP5C1,ATP5F1,ATP5O,BDH1,CLPX,COQ6,COX5A,COX5B,CPT2,CRAT,DAP3,ECI1,FAHD1,GCDH,GOT2,HADH,HADHA,HADHB,HMGCL,HSD17B10,HSPD1,IDH2,L2HGDH,LETM1,MCCC1,MRPL15,MRPL18,MRPL38,MRPL4,MRPL41,MRPL44,MRPL46,MRPL47,MRPL48,MRPL49,MRPL50,MRPS10,MRPS14,MRPS22,MRPS23,MRPS26,MRPS27,MRPS28,MRPS30,MRPS31,MRPS35,MRPS36,MRPS5,MTX2,NDUFA5,NDUFAB1,NDUFAF3,NDUFB9,NDUFS1,NDUFS2,NDUFS3,NDUFV2,…
GO.0044422	organelle part	240	2.05e-38	AASS,ACAA2,ACADM,ACADSB,ACO2,ACOT13,AK4,ALDH2,ALDH4A1,ALDH5A1,ALDH6A1,ARMC10,ARMCX3,ATP5A1,ATP5B,ATP5C1,ATP5F1,ATP5H,ATP5O,ATP6V1E1,ATPAF2,BAG3,BCKDK,BLOC1S2,BRIX1,C1QBP,CARS2,CASP3,CENPP,CKAP2,CLIC4,CLPP,CLPX,COMMD1,COQ6,COX5A,COX5B,CPT2,CRAT,CRYAB,CS,CUTC,D2HGDH,DAP3,DARS2,DBT,DDX18,DDX24,DECR1,DGUOK,DHRS4,DLAT,DLST,DNAJA1,DNAJA3,EBNA1BP2,ECHS1,ECSIT,ERLEC1,ETFA,ETFB,ETNK1,FH,FTSJ3,GAR1,GARS,GF…
GO.0022626	cytosolic ribosome	34	1.12e-35	RPL10,RPL13,RPL13A,RPL14,RPL17,RPL18,RPL18A,RPL19,RPL21,RPL23A,RPL24,RPL27,RPL27A,RPL28,RPL29,RPL3,RPL32,RPL34,RPL35,RPL35A,RPL36,RPL3L,RPL4,RPL6,RPL7,RPL7A,RPL8,RPS11,RPS13,RPS23,RPS24,RPS4X,RPS6,RPS8
GO.0022625	cytosolic large ribosomal subunit	27	3.08e-34	RPL10,RPL13,RPL13A,RPL14,RPL17,RPL18,RPL18A,RPL19,RPL21,RPL23A,RPL24,RPL27,RPL27A,RPL28,RPL29,RPL3,RPL32,RPL34,RPL35,RPL35A,RPL36,RPL3L,RPL4,RPL6,RPL7,RPL7A,RPL8
GO.0043231	intracellular membrane-bounded organelle	270	3.73e-33	AASS,ACAD9,ACADM,ACADSB,ACO2,ACOT13,ACOT2,ACSF2,ACSS3,AK4,ALDH2,ALDH4A1,ALDH5A1,ALDH6A1,ARMC10,ARMCX3,ATP5A1,ATP5B,ATP5C1,ATP5F1,ATP5H,ATP5O,ATPAF2,BCAT1,BCKDK,BLOC1S2,BRIX1,C14orf159,C1QBP,C21orf33,CARS2,CASP3,CCDC90B,CDC42EP1,CENPP,CLIC2,CLPP,CLPX,CLYBL,COMMD1,COMMD7,COQ6,COQ9,COX5A,COX5B,CPT2,CRAT,CRYZ,CS,CUTC,D2HGDH,DAP3,DARS2,DBT,DDX18,DDX24,DECR1,DGUOK,DHRS4,DHTKD1,DLAT,DLST,DNAJA1,DNAJA3,E…
GO.0005737	cytoplasm	264	1.35e-32	AASS,ACAD9,ACADM,ACADSB,ACO2,ACOT13,ACOT2,ACSF2,ACSS3,AK4,ALDH2,ALDH4A1,ALDH5A1,ALDH6A1,ARMC10,ARMCX3,ASNS,ATP5A1,ATP5B,ATP5C1,ATP5F1,ATP5H,ATP5O,ATPAF2,BCKDK,BLOC1S2,C14orf159,C1QBP,C21orf33,CARS2,CASP3,CCDC90B,CDC42EP1,CEBPB,CENPP,CKAP2,CLIC2,CLPP,CLPX,CLYBL,COMMD1,COMMD7,COQ6,COQ9,COX5A,COX5B,CPT2,CRAT,CRYZ,CS,CUTC,D2HGDH,DARS2,DBT,DECR1,DHRS4,DHTKD1,DLAT,DNAJA1,DNAJA3,ECH1,ECHS1,ECSIT,EPDR1,E…
GO.0015934	large ribosomal subunit	29	1.9e-31	MRPL15,MRPL41,MRPL49,RPL10,RPL13,RPL13A,RPL14,RPL17,RPL18,RPL18A,RPL19,RPL21,RPL23A,RPL24,RPL27,RPL27A,RPL28,RPL29,RPL3,RPL32,RPL34,RPL35,RPL35A,RPL36,RPL3L,RPL4,RPL6,RPL7,RPL7A
GO.0043229	intracellular organelle	276	2.2e-30	AASS,ACAD9,ACADM,ACADSB,ACO2,ACOT13,ACOT2,ACSF2,ACSS3,AK4,ALDH2,ALDH4A1,ALDH5A1,ALDH6A1,ARMC10,ARMCX3,ATP5A1,ATP5B,ATP5C1,ATP5F1,ATP5H,ATP5O,ATPAF2,BAG3,BCAT1,BCKDK,BLOC1S2,BRIX1,C14orf159,C1QBP,C21orf33,CARS2,CASP3,CCDC90B,CDC42EP1,CENPP,CKAP2,CLIC2,CLPP,CLPX,CLYBL,COMMD1,COMMD7,COQ6,COQ9,COX5A,COX5B,CPT2,CRAT,CRYZ,CS,CUTC,D2HGDH,DAP3,DARS2,DBT,DDX18,DDX24,DECR1,DGUOK,DHRS4,DHTKD1,DLAT,DLST,DNAJ…
GO.0031967	organelle envelope	77	1.27e-28	ACAA2,ACAT1,ARMCX3,ATP5A1,ATP5B,ATP5C1,ATP5F1,ATP5O,BDH1,CLPX,COQ6,COX5A,COX5B,CPT2,CRAT,DAP3,DHRS4,ECI1,FAHD1,GCDH,GOT2,HADH,HADHA,HADHB,HMGCL,HSD17B10,HSPD1,IDH2,L2HGDH,LETM1,LRPPRC,MCCC1,MRPL15,MRPL18,MRPL38,MRPL4,MRPL41,MRPL44,MRPL46,MRPL47,MRPL48,MRPL49,MRPL50,MRPS10,MRPS14,MRPS22,MRPS23,MRPS26,MRPS27,MRPS28,MRPS30,MRPS31,MRPS35,MRPS36,MRPS5,MTX2,NDUFA5,NDUFAB1,NDUFAF3,NDUFB9,NDUFS1,NDUFS2,N…
GO.0043227	membrane-bounded organelle	277	1.63e-28	AASS,ACAD9,ACADM,ACADSB,ACO2,ACOT13,ACOT2,ACSF2,ACSS3,AK4,ALDH2,ALDH4A1,ALDH5A1,ALDH6A1,ARMC10,ARMCX3,ATP5A1,ATP5B,ATP5C1,ATP5F1,ATP5H,ATP5O,ATPAF2,BCAT1,BCKDK,BLOC1S2,BRIX1,C14orf159,C1QBP,C21orf33,CARS2,CASP3,CCDC90B,CDC42EP1,CENPP,CLIC2,CLPP,CLPX,CLYBL,COMMD1,COMMD7,COQ6,COQ9,COX5A,COX5B,CPT2,CRAT,CRYZ,CS,CUTC,D2HGDH,DAP3,DARS2,DBT,DDX18,DDX24,DECR1,DGUOK,DHRS4,DHTKD1,DLAT,DLST,DNAJA1,DNAJA3,E…
GO.0030529	ribonucleoprotein complex	61	5.98e-28	DAP3,FTSJ3,GAR1,LRPPRC,MRPL15,MRPL18,MRPL38,MRPL4,MRPL41,MRPL44,MRPL46,MRPL47,MRPL48,MRPL49,MRPL50,MRPS10,MRPS14,MRPS2,MRPS22,MRPS23,MRPS26,MRPS27,MRPS28,MRPS30,MRPS31,MRPS35,MRPS36,MRPS5,NSA2,RPL10,RPL13,RPL13A,RPL14,RPL17,RPL18,RPL18A,RPL19,RPL21,RPL23A,RPL24,RPL27,RPL27A,RPL28,RPL29,RPL3,RPL32,RPL34,RPL35,RPL35A,RPL36,RPL3L,RPL4,RPL6,RPL7A,RPS11,RPS13,RPS24,RPS8,RRP1B,SF3B5,SQSTM1
GO.0044445	cytosolic part	36	8.9e-28	BLOC1S2,FADD,RPL10,RPL13,RPL13A,RPL14,RPL17,RPL18,RPL18A,RPL19,RPL21,RPL23A,RPL24,RPL27,RPL27A,RPL28,RPL29,RPL3,RPL32,RPL34,RPL35,RPL35A,RPL36,RPL3L,RPL4,RPL6,RPL7,RPL7A,RPL8,RPS11,RPS13,RPS23,RPS24,RPS4X,RPS6,RPS8
GO.0043226	organelle	281	1.82e-26	AASS,ACAD9,ACADM,ACADSB,ACO2,ACOT13,ACOT2,ACSF2,ACSS3,AK4,ALDH2,ALDH4A1,ALDH5A1,ALDH6A1,ARMC10,ARMCX3,ATP5A1,ATP5B,ATP5C1,ATP5F1,ATP5H,ATP5O,ATPAF2,BAG3,BCAT1,BCKDK,BLOC1S2,BRIX1,C14orf159,C1QBP,C21orf33,CARS2,CASP3,CCDC90B,CDC42EP1,CENPP,CKAP2,CLIC2,CLPP,CLPX,CLYBL,COMMD1,COMMD7,COQ6,COQ9,COX5A,COX5B,CPT2,CRAT,CRYZ,CS,CUTC,D2HGDH,DAP3,DARS2,DBT,DDX18,DDX24,DECR1,DGUOK,DHRS4,DHTKD1,DLAT,DLST,DNAJ…
GO.0044424	intracellular part	279	6.55e-22	AASS,ACAD9,ACADM,ACADSB,ACO2,ACOT13,ACOT2,ACSF2,ACSS3,AK4,ALDH2,ALDH4A1,ALDH5A1,ALDH6A1,ARMC10,ARMCX3,ASNS,ATP5A1,ATP5B,ATP5C1,ATP5F1,ATP5H,ATP5O,ATPAF2,BCKDK,BLOC1S2,BRIX1,C14orf159,C1QBP,C21orf33,CARS2,CASP3,CCDC90B,CDC42EP1,CENPP,CKAP2,CLIC2,CLPP,CLPX,CLYBL,COMMD1,COMMD7,COQ6,COQ9,COX5A,COX5B,CPT2,CRAT,CRYZ,CS,CUTC,D2HGDH,DAP3,DARS2,DBT,DDX18,DDX24,DECR1,DHRS4,DHTKD1,DLAT,DNAJA1,DNAJA3,EBNA1BP…
GO.1990204	oxidoreductase complex	24	2.52e-20	BCKDK,DBT,DHTKD1,DLAT,DLD,DLST,GCSH,NDUFA5,NDUFAB1,NDUFB9,NDUFS1,NDUFS2,NDUFS3,NDUFV2,OGDH,OGDHL,P4HA1,PDHA1,PDHB,PDHX,SDHA,UQCRB,UQCRC1,UQCRC2
GO.0005622	intracellular	279	1.11e-19	AASS,ACAD9,ACADM,ACADSB,ACO2,ACOT13,ACOT2,ACSF2,ACSS3,AK4,ALDH2,ALDH4A1,ALDH5A1,ALDH6A1,ARMC10,ARMCX3,ASNS,ATP5A1,ATP5B,ATP5C1,ATP5F1,ATP5H,ATP5O,ATPAF2,BCKDK,BLOC1S2,BRIX1,C14orf159,C1QBP,C21orf33,CARS2,CASP3,CCDC90B,CDC42EP1,CENPP,CKAP2,CLIC2,CLPP,CLPX,CLYBL,COMMD1,COMMD7,COQ6,COQ9,COX5A,COX5B,CPT2,CRAT,CRYZ,CS,CUTC,D2HGDH,DAP3,DARS2,DBT,DDX18,DDX24,DECR1,DHRS4,DHTKD1,DLAT,DNAJA1,DNAJA3,EBNA1BP…
GO.0098798	mitochondrial protein complex	23	2.94e-16	ATP5A1,ATP5B,ATP5C1,ATP5F1,ATP5O,BCKDK,CLPX,DBT,DLAT,HADHA,NDUFA5,NDUFAB1,NDUFB9,NDUFS1,NDUFS2,NDUFS3,NDUFV2,PNPT1,SDHA,SUCLG1,UQCRB,UQCRC1,UQCRC2
GO.0043209	myelin sheath	25	7.29e-16	ACO2,ATP5A1,ATP5B,ATP5C1,ATP5F1,COX5A,CRYAB,DLAT,DLD,DLST,GFAP,GOT2,HSP90AA1,HSPA9,HSPD1,IDH3A,NDUFS1,NDUFS3,NDUFV2,PDHA1,PRDX3,SDHA,SUCLA2,UQCRC1,UQCRC2
GO.0043232	intracellular non-membrane-bounded organelle	119	7.57e-16	ACOT13,ATP5B,BAG3,BLOC1S2,BRIX1,C1QBP,CDC42EP1,CEBPB,CENPP,CKAP2,CLIC4,CLPX,CPT2,CRYAB,CUTC,DAP3,DBT,DDX18,DDX24,DNAJA3,EBNA1BP2,FTSJ3,GAR1,GFAP,GRSF1,GTPBP10,H1F0,H3F3B,HADHA,HADHB,HINT2,HIST1H4A,HIST2H2AC,HMGA1,HMOX1,HSPA6,HSPA9,HSPH1,IDH3G,IGF2BP2,KLHL7,LONP1,LRPPRC,MPHOSPH8,MRPL15,MRPL18,MRPL38,MRPL4,MRPL41,MRPL44,MRPL46,MRPL47,MRPL48,MRPL49,MRPL50,MRPS10,MRPS14,MRPS2,MRPS22,MRPS23,MRPS26,MRP…
GO.0042645	mitochondrial nucleoid	14	5.21e-14	ATP5B,CLPX,DBT,DNAJA3,GRSF1,HADHA,HADHB,HSPA9,LONP1,LRPPRC,SHMT2,SSBP1,TRMT10C,TUFM
GO.0045239	tricarboxylic acid cycle enzyme complex	9	2.29e-13	BCKDK,DBT,DHTKD1,DLD,DLST,FH,OGDH,OGDHL,SUCLG1
GO.0005761	mitochondrial ribosome	16	3.72e-13	DAP3,MRPL15,MRPL18,MRPL41,MRPL47,MRPL48,MRPL49,MRPS14,MRPS2,MRPS22,MRPS26,MRPS28,MRPS31,MRPS35,MRPS36,MRPS5
GO.0070062	extracellular exosome	97	8.47e-13	ACAA2,ACADM,ACADSB,ACAT1,ACOT13,ACOT2,AK4,ALDH2,ALDH6A1,ATP5A1,ATP5B,ATP5C1,ATP5F1,ATP5H,ATP5O,ATP6V1E1,CLIC4,COMMD1,COMMD7,COX5A,COX5B,CRYAB,CRYZ,CS,DECR1,DHRS4,DLST,DNAJA1,ECH1,ECHS1,ECI1,EPDR1,ETFA,ETFB,FAM129A,FAM65A,FH,GARS,GOT2,H3F3B,HADHB,HEXA,HIBCH,HIST1H4A,HIST2H2AC,HSP90AA1,HSPA6,HSPA9,HSPD1,HSPE1,HSPH1,IDH2,MAP2K1,MPHOSPH8,NDUFB9,NQO1,NQO2,NRF1,PDHB,PDIA6,PLOD3,PRDX3,PSAP,PSAT1,PSMB6,P…
GO.0015935	small ribosomal subunit	15	1.03e-12	DAP3,MRPS14,MRPS2,MRPS22,MRPS26,MRPS28,MRPS31,MRPS35,MRPS36,MRPS5,RPS11,RPS13,RPS24,RPS6,RPS8
GO.0005730	nucleolus	45	6.68e-11	BRIX1,C1QBP,CPT2,CUTC,DAP3,DDX18,DDX24,EBNA1BP2,FTSJ3,GAR1,GTPBP10,HINT2,HMOX1,HSPA9,IDH3G,KLHL7,MPHOSPH8,MRPS31,NSA2,POLR2L,PSAP,RPL13,RPL13A,RPL18,RPL19,RPL21,RPL23A,RPL3,RPL34,RPL35,RPL36,RPL4,RPL7,RPL7A,RPL8,RPS13,RPS23,RPS6,RRP1B,RRS1,SETD7,SLC7A5,TXN2,TXNRD1,XRCC5
GO.0032991	macromolecular complex	126	7.73e-11	ATP5A1,ATP5B,ATP5C1,ATP5F1,ATP5O,BCKDK,BLOC1S2,CASP3,CKAP2,CLIC2,CLIC4,CLPP,CLPX,COMMD1,DAP3,DBT,DHTKD1,DLAT,DLD,DLST,DNAJB11,FADD,FH,FTSJ3,GAR1,GCLM,GCSH,GFAP,GOT2,H3F3B,HADHA,HIST1H4A,HIST2H2AC,HMGA1,HP1BP3,HSPD1,HSPH1,KLHL7,MAP2K1,MPHOSPH8,MRPL15,MRPL18,MRPL38,MRPL4,MRPL41,MRPL44,MRPL46,MRPL47,MRPL48,MRPL49,MRPL50,MRPS10,MRPS14,MRPS2,MRPS22,MRPS23,MRPS26,MRPS27,MRPS28,MRPS30,MRPS31,MRPS35,MRPS…
GO.0098800	inner mitochondrial membrane protein complex	16	1.19e-10	ATP5A1,ATP5B,ATP5C1,ATP5F1,ATP5O,NDUFA5,NDUFAB1,NDUFB9,NDUFS1,NDUFS2,NDUFS3,NDUFV2,SDHA,UQCRB,UQCRC1,UQCRC2
GO.0045240	dihydrolipoyl dehydrogenase complex	7	4.27e-10	BCKDK,DBT,DHTKD1,DLD,DLST,OGDH,OGDHL
GO.0005763	mitochondrial small ribosomal subunit	9	3.32e-09	MRPS14,MRPS2,MRPS22,MRPS26,MRPS28,MRPS31,MRPS35,MRPS36,MRPS5
GO.0044455	mitochondrial membrane part	18	5.45e-09	ARMCX3,ATP5A1,ATP5B,ATP5C1,ATP5F1,ATP5O,HSPD1,L2HGDH,NDUFA5,NDUFAB1,NDUFB9,NDUFS1,NDUFS2,NDUFS3,NDUFV2,SDHA,TMEM70,UQCRC2
GO.0044421	extracellular region part	105	8.64e-09	ACAA2,ACADM,ACADSB,ACAT1,ACOT13,ACOT2,AK4,ALDH2,ALDH6A1,ATP5A1,ATP5B,ATP5C1,ATP5F1,ATP5H,ATP5O,ATP6V1E1,C1QBP,CLIC4,COMMD1,COMMD7,COX5A,COX5B,CRYAB,CRYZ,CS,DECR1,DHRS4,DLST,DNAJA1,ECH1,ECHS1,ECI1,EPDR1,ETFA,ETFB,FAM129A,FAM65A,FH,GARS,GOT2,H3F3B,HADHB,HEXA,HIBCH,HIST1H4A,HIST2H2AC,HMOX1,HSP90AA1,HSPA6,HSPA9,HSPD1,HSPE1,HSPH1,IDH2,MAP2K1,MPHOSPH8,MRPL18,MTHFD2,NDUFAF7,NDUFB9,NENF,NQO1,NQO2,NRF1,PD…
GO.0031981	nuclear lumen	97	2.75e-08	ALDH6A1,ATP5F1,ATP5H,ATPAF2,BDH1,BRIX1,C1QBP,CASP3,CENPP,CLIC4,CLPX,COMMD1,CPT2,CUTC,DAP3,DARS2,DDX18,DDX24,DECR1,DLD,EBNA1BP2,ECSIT,ETNK1,FAHD1,FTSJ3,GAR1,GARS,GTF2H2,GTPBP10,H1F0,H3F3B,HADH,HINT2,HIST1H1C,HIST1H4A,HMGA1,HMOX1,HSP90AA1,HSPA9,HSPH1,IDH3G,IVD,JMJD1C,KLHL7,LRPPRC,MPHOSPH8,MRPL46,MRPS26,MRPS31,NDUFS2,NENF,NFYC,NQO2,NRF1,NSA2,NSMCE4A,PDHB,POLR2L,PSAP,PSMB6,PSMD7,RPL13,RPL13A,RPL18,RP…
GO.0045252	oxoglutarate dehydrogenase complex	5	3.96e-08	DHTKD1,DLD,DLST,OGDH,OGDHL
GO.0005829	cytosol	93	4.05e-08	ACOT13,ASNS,ATP6V1E1,BAG3,BCAT1,BLOC1S2,C1QBP,CARS2,CASP3,CENPP,CLIC4,CRYAB,CRYZ,DGUOK,DNAJA1,DNAJA3,ETNK1,FADD,FAHD1,GARS,GCLM,GFAP,GLS,HMGA1,HMOX1,HSP90AA1,HSPA6,HSPD1,HSPH1,IARS2,IGF2BP2,MAP2K1,MCCC1,MCCC2,NIPSNAP3A,NQO1,PC,PCCA,PCCB,PMF1,POLR2L,PRDX3,PRKAR1B,PSAT1,PSMB6,PSMD7,RPL10,RPL13,RPL13A,RPL14,RPL17,RPL18,RPL18A,RPL19,RPL21,RPL23A,RPL24,RPL27,RPL27A,RPL28,RPL29,RPL3,RPL32,RPL34,RPL35,R…
GO.0031090	organelle membrane	88	4.85e-08	ACAA2,ACAT1,ARMC10,ARMCX3,ATP5A1,ATP5B,ATP5C1,ATP5F1,ATP5O,ATP6V1E1,BDH1,CLIC4,CLPX,COMMD1,COQ6,COX5A,COX5B,CPT2,CRAT,DAP3,DHRS4,DNAJA1,ECI1,FAHD1,GCDH,GOT2,HADH,HADHA,HADHB,HMGCL,HMOX1,HSD17B10,HSPD1,IDH2,L2HGDH,LETM1,LRPPRC,MCCC1,MRPL15,MRPL18,MRPL38,MRPL4,MRPL41,MRPL44,MRPL46,MRPL47,MRPL48,MRPL49,MRPL50,MRPS10,MRPS14,MRPS22,MRPS23,MRPS26,MRPS27,MRPS28,MRPS30,MRPS31,MRPS35,MRPS36,MRPS5,MTX2,NDU…
GO.0031988	membrane-bounded vesicle	97	1.07e-07	ACAA2,ACADM,ACADSB,ACAT1,ACOT13,ACOT2,AK4,ALDH2,ALDH6A1,ATP5A1,ATP5B,ATP5C1,ATP5F1,ATP5H,ATP5O,ATP6V1E1,CLIC4,COMMD1,COMMD7,COX5A,COX5B,CRYAB,CRYZ,CS,DECR1,DHRS4,DLD,DLST,DNAJA1,ECH1,ECHS1,ECI1,EPDR1,ETFA,ETFB,FAM129A,FAM65A,FH,GOT2,H3F3B,HADHB,HEXA,HIBCH,HIST1H4A,HIST2H2AC,HSP90AA1,HSPA6,HSPA9,HSPD1,HSPE1,HSPH1,IDH2,MAP2K1,MPHOSPH8,NDUFB9,NQO1,NQO2,NRF1,PDHB,PDIA6,PLOD3,PRDX3,PSAP,PSAT1,PSMB6,PS…
GO.0031982	vesicle	98	2.37e-07	ACAA2,ACADM,ACADSB,ACAT1,ACOT13,ACOT2,AK4,ALDH2,ALDH6A1,ATP5A1,ATP5B,ATP5C1,ATP5F1,ATP5H,ATP5O,ATP6V1E1,CLIC4,COMMD1,COMMD7,COX5A,COX5B,CRYAB,CRYZ,CS,DECR1,DHRS4,DLD,DLST,DNAJA1,ECH1,ECHS1,ECI1,EPDR1,ETFA,ETFB,FAM129A,FAM65A,FH,GOT2,H3F3B,HADHB,HEXA,HIBCH,HIST1H4A,HIST2H2AC,HSP90AA1,HSPA6,HSPA9,HSPD1,HSPE1,HSPH1,IDH2,MAP2K1,MPHOSPH8,NDUFB9,NQO1,NQO2,NRF1,PDHB,PDIA6,PLOD3,PRDX3,PSAP,PSAT1,PSMB6,PS…
GO.0044428	nuclear part	100	2.37e-07	ALDH6A1,ATP5F1,ATP5H,ATPAF2,BDH1,BRIX1,C1QBP,CASP3,CENPP,CLIC4,CLPX,COMMD1,CPT2,CUTC,DAP3,DARS2,DDX18,DDX24,DECR1,DHRS4,DLD,EBNA1BP2,ECSIT,ETNK1,FAHD1,FTSJ3,GAR1,GARS,GTPBP10,H1F0,H3F3B,HADH,HINT2,HIST1H1C,HIST1H4A,HMGA1,HMOX1,HSP90AA1,HSPA9,HSPH1,IDH3G,IVD,JMJD1C,KLHL7,LRPPRC,MPHOSPH8,MRPL46,MRPS14,MRPS23,MRPS26,MRPS31,NDUFS2,NENF,NFYC,NQO2,NRF1,NSA2,NSMCE4A,PDHB,POLR2L,PSAP,PSMB6,PSMD7,RPL13,RP…
GO.0098803	respiratory chain complex	11	2.37e-07	NDUFA5,NDUFAB1,NDUFB9,NDUFS1,NDUFS2,NDUFS3,NDUFV2,SDHA,UQCRB,UQCRC1,UQCRC2
GO.0045254	pyruvate dehydrogenase complex	5	1.88e-06	DLAT,DLD,PDHA1,PDHB,PDHX
GO.0044464	cell part	258	1.38e-05	AASS,ACAD9,ACADM,ACADSB,ACOT13,ACOT2,ACSF2,ACSS3,AK4,ALDH2,ALDH4A1,ALDH5A1,ALDH6A1,ARMC10,ARMCX3,ASNS,ATP5B,ATP5H,ATP5O,ATPAF2,BCKDK,BLOC1S2,BRIX1,C14orf159,C1QBP,C21orf33,CARS2,CCDC90B,CDC42EP1,CENPP,CKAP2,CLIC2,CLPP,CLPX,CLYBL,COMMD1,COMMD7,COQ6,COQ9,COX5B,CPT2,CRAT,CRYZ,CS,CUTC,D2HGDH,DAP3,DARS2,DBT,DDX18,DDX24,DECR1,DHRS4,DHTKD1,DNAJA1,DNAJA3,EBNA1BP2,ECH1,ECHS1,ECSIT,EPDR1,ERLEC1,ETFA,ETFB,E…
GO.0005576	extracellular region	107	1.85e-05	ACAA2,ACADM,ACADSB,ACAT1,ACOT13,ACOT2,AK4,ALDH2,ALDH6A1,ATP5A1,ATP5B,ATP5C1,ATP5F1,ATP5H,ATP5O,ATP6V1E1,BOLA3,CLIC4,COMMD1,COMMD7,COX5A,COX5B,CRYAB,CRYZ,CS,DECR1,DHRS4,DLST,DNAJA1,ECH1,ECHS1,ECI1,EPDR1,ETFA,ETFB,FAM129A,FAM65A,FH,GARS,GOT2,H3F3B,HADHB,HEXA,HIBCH,HIST1H4A,HIST2H2AC,HMOX1,HSP90AA1,HSPA6,HSPA9,HSPD1,HSPE1,HSPH1,IDH2,MAP2K1,MPHOSPH8,MRPL18,MTHFD2,NDUFAF7,NDUFB9,NENF,NQO1,NQO2,NRF1,PC…
GO.0005623	cell	258	1.85e-05	AASS,ACAD9,ACADM,ACADSB,ACOT13,ACOT2,ACSF2,ACSS3,AK4,ALDH2,ALDH4A1,ALDH5A1,ALDH6A1,ARMC10,ARMCX3,ASNS,ATP5B,ATP5H,ATP5O,ATPAF2,BCKDK,BLOC1S2,BRIX1,C14orf159,C1QBP,C21orf33,CARS2,CCDC90B,CDC42EP1,CENPP,CKAP2,CLIC2,CLPP,CLPX,CLYBL,COMMD1,COMMD7,COQ6,COQ9,COX5B,CPT2,CRAT,CRYZ,CS,CUTC,D2HGDH,DAP3,DARS2,DBT,DDX18,DDX24,DECR1,DHRS4,DHTKD1,DNAJA1,DNAJA3,EBNA1BP2,ECH1,ECHS1,ECSIT,EPDR1,ERLEC1,ETFA,ETFB,E…
GO.0022627	cytosolic small ribosomal subunit	7	3.28e-05	RPS11,RPS13,RPS23,RPS24,RPS4X,RPS6,RPS8
GO.0005746	mitochondrial respiratory chain	9	7.15e-05	NDUFA5,NDUFAB1,NDUFB9,NDUFS1,NDUFS2,NDUFS3,NDUFV2,SDHA,UQCRC2
GO.0005753	mitochondrial proton-transporting ATP synthase complex	5	8.34e-05	ATP5A1,ATP5B,ATP5C1,ATP5F1,ATP5O
GO.0005747	mitochondrial respiratory chain complex I	7	0.000331	NDUFA5,NDUFAB1,NDUFB9,NDUFS1,NDUFS2,NDUFS3,NDUFV2
GO.0005634	nucleus	141	0.000561	ACAD9,ACADM,ACO2,ACOT13,ALDH6A1,ATP5B,ATP5F1,ATP5H,ATP5O,ATPAF2,BDH1,BLOC1S2,BRIX1,C1QBP,CASP3,CENPP,CLIC2,CLIC4,CLPX,COMMD1,CPT2,CRYAB,CS,CUTC,DAP3,DARS2,DDX18,DDX24,DECR1,DGUOK,DHRS4,DLD,DLST,DNAJA1,DNAJA3,EBNA1BP2,ECSIT,ETNK1,FAHD1,FTSJ3,GAR1,GARS,GLRX5,GTPBP10,H1F0,H3F3B,HADH,HINT2,HIST1H1C,HIST1H4A,HIST2H2AC,HMGA1,HMOX1,HP1BP3,HSP90AA1,HSPA9,HSPH1,IDH3A,IDH3G,IFRD1,IGF2BP2,ISOC2,IVD,JMJD1C,K…
GO.1902494	catalytic complex	32	0.00082	BCKDK,COMMD1,DBT,DHTKD1,DLAT,DLD,DLST,FADD,GCLM,GCSH,GTF2H2,KLHL7,NDUFA5,NDUFAB1,NDUFB9,NDUFS1,NDUFS2,NDUFS3,NDUFV2,OGDH,OGDHL,P4HA1,PDHA1,PDHB,PDHX,POLR2L,PRKAR1B,SDHA,SUCLG1,UQCRB,UQCRC1,UQCRC2
GO.0030062	mitochondrial tricarboxylic acid cycle enzyme complex	3	0.001	BCKDK,DBT,SUCLG1
GO.0045261	proton-transporting ATP synthase complex, catalytic core F(1)	3	0.00195	ATP5A1,ATP5B,ATP5C1
GO.0005750	mitochondrial respiratory chain complex III	3	0.00326	UQCRB,UQCRC1,UQCRC2
GO.0033178	proton-transporting two-sector ATPase complex, catalytic domain	4	0.00326	ATP5A1,ATP5B,ATP5C1,ATP6V1E1
GO.0009368	endopeptidase Clp complex	2	0.00569	CLPP,CLPX
GO.0000276	mitochondrial proton-transporting ATP synthase complex, coupling factor F(o)	3	0.00724	ATP5F1,ATP5H,ATP5J
GO.0005925	focal adhesion	16	0.00724	CDC42EP1,HMGA1,HSPA9,MAP2K1,RPL13A,RPL18,RPL19,RPL27,RPL3,RPL4,RPL6,RPL7,RPL7A,RPL8,RPS13,TNC
GO.0032993	protein-DNA complex	9	0.00949	H1F0,H3F3B,HIST1H1C,HIST1H4A,HIST2H2AC,HP1BP3,MPHOSPH8,NFYC,XRCC5
GO.0000786	nucleosome	7	0.0101	H1F0,H3F3B,HIST1H1C,HIST1H4A,HIST2H2AC,HP1BP3,MPHOSPH8
GO.0005654	nucleoplasm	65	0.0244	ALDH6A1,ATP5F1,ATP5H,ATPAF2,BDH1,CASP3,CEBPB,CENPP,CLPX,COMMD1,CPT2,CUTC,DAP3,DARS2,DECR1,DLD,ECSIT,ETNK1,FAHD1,GAR1,GARS,GTF2H2,H1F0,H3F3B,HADH,HIST1H4A,HMGA1,HSP90AA1,HSPH1,IDH3G,IVD,JMJD1C,KLHL7,LRPPRC,MPHOSPH8,MRPL46,MRPS26,NDUFS2,NENF,NFYC,NQO2,NRF1,NSMCE4A,NUP35,PDHB,POLR2L,PSAP,PSMB6,PSMD7,RPL3,SETD7,SF3B5,SLC3A2,SQSTM1,TACO1,THNSL1,TMEM70,TRAP1,TRIM16,TRMT10C,TTC5,TXNRD1,WWTR1,XPOT,XRCC5
GO.0005947	mitochondrial alpha-ketoglutarate dehydrogenase complex	2	0.0297	BCKDK,DBT
GO.0000275	mitochondrial proton-transporting ATP synthase complex, catalytic core F(1)	2	0.047	ATP5B,ATP5C1
