# Supplementary material for: Arsenic Trioxide and (−)-Gossypol Synergistically Target Glioma Stem-Like Cells via Inhibition of Hedgehog and Notch Signaling
Source: Cancers (Basel). 2019 Mar 12;11(3):350. doi: 10.3390/cancers11030350 (PMC6468469; doi:10.3390/cancers11030350)
Supplement: Supplementary file 1 [file cancers-11-00350-s001.zip › cancers-426311-Supplemental-files/Supplementary File4-Venn-analysis_submission.xlsx]

## Sheet: S4
Gos vs GANT/Gos vs ATO/Gos
decreased
Elements only in Gos :	Elements only in GANT/Gos :	Elements only in ATO/Gos :	Common elements in Gos AND GANT/Gos :	Common elements in Gos AND ATO/Gos :	Common elements in GANT/Gos AND ATO/Gos:	Common elements in Gos AND GANT/Gos AND ATO/Gos :
TOMM20	DOPEY2	FREM2	CHMP1B	CD9	FANCI	PGAP1
SEC62	HNRNPD	TXNL1	LSM12	TAP2	SACS	DNAJC13
GNG5	HMGN4	CHRDL1	LRP8	RTN3	POLR1A	FADS2
CHCHD2	AGO2	ACSL4	VAPA	SPCS2	CHCHD2	ABCD3
ELOVL1	RRP1	RASA4	CPD	STIM2	PDS5B	LSAMP
ACTR8	EIF4EBP2	GPR56	DST	GABARAPL2	PPP2CA	SEC61A1
USMG5	RPS5	COX17	ATG9A	PCDHGC3	PDS5A	MRC2
BMP7	EXOSC10	PDGFRA	UBL5	AUP1	CHEK1	SGPL1
ARL6IP5	CDC123	THY1	EPHA2	TAP1	SUN2	ATP2A2
LNP	BUD31	BIRC6	CD99	CD63	CIT	PTGFRN
SYNJ2BP-COX16	MKRN2	DNMT3A	PARP14	TECR	ADRBK1	AGPAT5
STX10	DHRS11	FAT3	RPH3A	CANX	POLD1	SRPRB
CKAP4	VRK1	HIRIP3	EPHX1	ZMPSTE24	BRAT1	HSD17B11
RTN4	POLR2I	ZZEF1	LRP1	BCAP31	FBXL16	CLCC1
RPN1	RBMS1	ZMYM3		SPCS1	PRRC2B	DHRS7
JAGN1	AP2M1	RNASE1		RDH11	FBXL18	NLGN3
EBP	SMAP1	SEZ6L		TTYH3	UHRF1	MGST3
NSMCE2	VGLL4	MTOR		RPN2	LIG3	APOO
RTN1	SRP19	MCF2L		MLEC	NOP56	TMX1
DHCR24	CBX4	ATXN10		CYB5R3	TYMS	STT3A
KTN1	VAMP5	TRAF4		KNSTRN	OLIG2	REEP5
MAVS	PHF6	DOCK4		CD81	NMD3	NEDD8
CD59	POLR2B	KEAP1		TSPO	ECE1	LRRC59
NCLN	RPL10A	CDC26		EPHB3	CST3	RAB8B
METTL7B	PCBP4	CLPTM1		MYO10	NDUFA4	HACD3
PGRMC2	LDLR	DAGLB		RHOC	CISD2	CPT1A
TMX3	MFN2	NUB1		CYP51A1	NDUFB5	NUP210
PON2	RNF219	C11orf31		ATL3	MTCH2	IQSEC1
TOMM70A	POLR1B	RNH1		SORT1	DHX36	STT3B
POR	CCNB1	POLA1		ATP5J2-PTCD1	CDC25B	TMX2
SEPN1	FAM49B	POU3F2		LPCAT1	CUL1	SACM1L
CISD1	ITGA7	DHCR24		RAB5C	RNASEH2B	TBL2
LBR	MEPCE	IGFBP2		ERLIN1	PRPF6	HM13
HSD17B12	TELO2	PAAF1		RAB1B	COPA	CSPG4
LIMS1	MAGED2	COPRS		ITGB8	ANLN	SERF2
MTDH	ACBD7	PLAA		EMD	IMPACT	SPRY4
HMOX2	KIAA0101	CORO7		ACSL3	HEATR5B	MAGED1
MPDU1	NCS1	CYFIP2		ATP1B2	SURF4	CD276
DNAJC19	RB1	INTS5		RAB8A	FAM49A	CD99L2
ATP6AP1	ARHGEF7	MAP1LC3A		IP6K1	EMC3	TMA7
GSTCD	NAA40	TMEM11		LMAN2	OAS3	ITGA6
GPR56	FEZ1	RASA3		SCAMP1	NDUFC1	UQCRQ
CCM2	PARP1	RHOT2		APP	TRIO	THEM6
SEC22B	C12orf57	ACTR10		RAB10	PCID2	ZC3H7A
ARMC10	PRKDC	SOX2		TM9SF2	SLC27A1	PAK4
SPARC	FMNL2	DHCR7		RAB1A	PRKACA	ERGIC1
UGGT2		BBOX1		PIGT		SORL1
EMC7		HDAC6		YKT6		CEP131
PRKAR1B		HERC4		SCAMP3		TOP2B
MLC1		SOX9		PHB2		CKAP5
DIAPH3		GLCCI1		NCAM1		TCAF1
IGF2R		DCLK2		SCAMP2		KIF4A
PGRMC1		RER1				TOP2A
TMED10		MPDU1
		TUBGCP3
		TTC37
		AURKB
		SAC3D1
		SIN3B
		MYD88
		TMEM205
		PREX1
		METAP2
		TIAM2
		ECT2
		PDLIM5
		NCAPD2
		SDC2
		AIP
		HLA-A
		AGRN
		CCDC43
		UBR7
		ASCC3
		ARF1
		DIS3
		ABCF2
		TSC22D4
		PCM1
		KIF20A
		IFIT1
		ZNF24
		ZC3HAV1
		SH3GLB1
		CIAO1
		SLAIN1
		GNAI3
		TMEM33
		VDAC3
		HLA-B
		GLG1
		PPFIBP1
		TUBA1A
		TOMM5
		PTPN9
		SLC9A6
		SOX21
		RAB32
		MICU2
		KIAA1524
		DCLK1
		KIF2C
		PSMG1
		PPAT
		TCP11L1
		TRIM25
		CORO2B
		ATL1
		KLHL13
		HERC1
		CPSF3L
		LRWD1
		ARMC6
		ARL1
		GPD2
		RPS27
		DOCK10
		CEND1
		SSFA2
		EIF2A
		PPP2R5D
		HK1
		DSTYK
		RGS12
		WRN
		PIK3R4
		POLD3
		ATG4B
		MICU1
		PPFIBP2
		TNS3
		UQCRH
		TAPBP
		GCN1L1
		EEFSEC
		LRRC16A
		SIPA1L2
		AP3D1
		BCAN
		RRM1
		TBC1D23
		SHROOM2
		KIF2A
		NEDD1
		FANCD2
		GTF2I
		VARS
		NUF2
increased
Elements only in Gos :	Elements only in GANT/Gos :	Elements only in ATO/Gos :	Common elements in Gos AND GANT/Gos :	Common elements in Gos AND ATO/Gos :	Common elements in GANT/Gos AND ATO/Gos:	Common elements in Gos AND GANT/Gos AND ATO/Gos :
SCAF8	PRUNE2	HMOX1	HDAC3	RPL3L	SQSTM1	SDHAF2
RPL39	LMNA	FAM129A	SPEN	BRIX1	MRPS31	RPL8
EEF1D	TAX1BP1	RPL4	TIMM8B	RPL3	DLAT	RPS8
BPI	WIZ	EBNA1BP2		IFRD1	MRPL47	MTHFD2
ALYREF	XRN1	CRYAB		RPL19	ATP5A1	HIST2H2AC
GMEB2	GPM6A	RPL6		RPL13A	HSPD1	SESN2
	NT5DC3	RPL29		RPL27	HINT2	HIST1H2BO2BB
	TIMM10B	DDX24		RPL7	MRPS36	TNC
	FGF2	RPL34		RPL13	WWOX	RPL17
	APLP2	RPL28		RPL7A	SRXN1	MUT
	LPIN1	TXN2		RPL27A	XPNPEP3	L2HGDH
	ACAD8	RPL18A		CDC42EP1	PDHB	MRPS30
	SLC25A13	ABHD4		C11orf98	PMPCA	LARS2
	GOLPH3L	RPS6		RPL24	RPL14	PTCD3
	CALCOCO2	HSPA1B		RPL15	MRPS35	MTHFD1L
	SCARB1	BLOC1S2		RPL10	DHTKD1	ASNS
	APP	MPHOSPH8		DDX18	MRPS22	ECSIT
	MRPS25	MECR		CKAP2	ALDH2	BOLA3
	SYT11	FTSJ3		RPL35	ECH1	MMAB
	ALDH1B1	TRIM16		NRF1	DNAJA3	CLPX
	ACSS1	RPL18		RPL21	MRPL18	PMF1
	SERPINE1	TTC5		RPL26	SLC3A2	MRPS5
	EMC2	H3F3B		GAR1	MRPL4	HMGCL
	MRPL21	MRPL46		SERPINB8	GRPEL1	MSRB2
	ETFDH	RPL32		RPL36	MRPS23	DARS2
	MRPS34	SLFN5		RPL10	VWA8	NDUFAF7
	BPHL	TMEM70		RPS4X	DLD	GLUD1
	VPS37C	NSA2		RPS13	IVD	PDHX
	NDUFA13	BCAT1			MRPS18B	GLDC
	NRP2	RPL35A			PCYOX1L	NT5DC2
	PDGFRA	ERICH1			PNPT1	HSPA9
	ICT1	FAM65A			ACADSB	MCCC2
	RAP2B	TXNRD1			ATP5C1	ATP5B
	MRPL40	IDH3A			DLST	CCDC90B
	MCAT	JMJD1C			STOML2	C14orf159
	NDUFS8	HIST2H3A			MCCC1	GLRX5
	PDIA3	RRS1			PCCB	DBT
	COX7A2L	H1F0			SDR39U1	OXCT1
	NUCB1	HIST1H4A			ACAT1	LRPPRC
	MRPS7	ATP5F1			UQCRC2	ALDH6A1
	POGLUT1	D2HGDH			COX5B	ETFB
	CNPY2	BAG3			AK4	PDHA1
	LSS	RPL23A			GCDH	PCCA
	NDUFV1	SOX11			HIBADH	SSBP1
	ATAD3A	DHRS4			SHMT2	LONP1
	NUDT12	TSC22D3			NDUFS3
	ABAT	ATP5H			NDUFA5
	FUBP1	HIST1H1C			PYCR1
	BANF1	FASTKD5			DNAJB11
	SETMAR	MRPL38			DECR1
	NFS1	MRPS28			COQ9
	MRPL23	ACOT13			ALDH5A1
	ABHD10	NDUFAB1			OGDH
	TIMM23	ETNK1			BCKDK
	DNAJC10	RPS23			MRPL49
	CNPY4	HSPH1			BDH1
	CALU	SETD7			COX5A
	ACSS2	GFAP			ACSS3
	NDUFA7	NDUFAF3			SDHA
	SEP15	YARS2			ATP5O
	MRPL45	CARS2			OGDHL
	MRPL1	RPS9			HADHA
	IDI1	GRSF1			DGUOK
	HSP90B1	GARS			FH
	MED18	GLS			PITRM1
	TRA2B	NQO2			ATPAF2
	NDUFA6	HMGA1			HADHB
	PDIA4	ACAD9			MRPS27
	GANAB	ECI1			NDUFV2
	RCN2	MIPEP			MRPS10
		IDH3G			CLPP
		CEBPB			UQCRC1
		TBRG4			SUCLG2
		GAP43			MRPS26
		XPOT			NIPSNAP3A
		LIMCH1			PC
		SLC7A5			GCLM
		RRP1B			CENPP
		PRKAR1B			COMMD1
		CRAT			MRPL15
		COQ6			NDUFAF2
		SDF2			MRPL50
		WARS			C21orf33
		P4HA1			HADH
		GTPBP10			PSAP
		NSMCE4A			ACAA2
		EPDR1			UQCRB
		RPS11			CS
		CLIC2			HP1BP3
		PSAT1			ME2
		NQO1			MRPL41
		RAB39B			OAT
		RPS24			TIMM44
		LETM1			PYCR2
		ACSF2			TRAP1
		CUTC			C1QBP
		FADD			SUCLA2
		SERPINH1			HSD17B10
		KLHL7			IARS2
		PSMD7			ABHD11
		PTBP3			MTIF3
		C19orf25			ACOT2
		IDH2			TXNRD2
		WWTR1			SOD2
		GTF2H2			NENF
		GCSH			GOT2
		ARMC10			NADK2
		NUP35			PDP1
		PSMB6			ATP5J
		TATDN1			CLYBL
		HSPA6			TUFM
		HEXA			PRDX3
		DNAJA1			GFM1
		CPT2			DAP3
		COMMD7			SUCLG1
		ARMCX3			MRPS14
		THNSL1			NDUFB9
		HIBCH			NDUFS2
		IGF2BP2			NDUFS1
		MAP2K1			SF3B5
		CLIC4			HSPE1
		HSP90AA1			AASS
		CASP3			MRPL44
		NFYC			FAHD1
		XRCC5			POLR2L
		UGGT1			ISOC2
		ATP6V1E1			MRPL48
					ALDH4A1
					ECHS1
					PDIA6
					ACO2
					CRYZ
					TRMT10C
					TF
					GBAS
					ACADM
					NIPSNAP1
					MTX2
					RCN1
					ETFA
					PLOD3
					POFUT1
					ERLEC1
					PMPCB
					TACO1
					MRPS2
