# Supplementary material for: Arsenic Trioxide and (−)-Gossypol Synergistically Target Glioma Stem-Like Cells via Inhibition of Hedgehog and Notch Signaling
Source: Cancers (Basel). 2019 Mar 12;11(3):350. doi: 10.3390/cancers11030350 (PMC6468469; doi:10.3390/cancers11030350)
Supplement: Supplementary file 1 [file cancers-11-00350-s001.zip › cancers-426311-Supplemental-files/Supplementary File5-GO_of_Venn_submission.xlsx]

## Sheet: S5
GANT/Gos AND ATO/Gos
Decreased
BP
#pathway ID	pathway description	observed gene count	false discovery rate	matching proteins in your network (labels)
GO.0000278	mitotic cell cycle	11	0.0109	ANLN,CDC25B,CHEK1,CUL1,PDS5A,PDS5B,POLD1,PPP2CA,PRKACA,SUN2,TYMS
GO.1903047	mitotic cell cycle process	10	0.0165	ANLN,CDC25B,CHEK1,CUL1,PDS5A,PDS5B,PPP2CA,PRKACA,SUN2,TYMS
CC
#pathway ID	pathway description	observed gene count	false discovery rate	matching proteins in your network (labels)
GO.0005654	nucleoplasm	18	0.0112	ANLN,CDC25B,CHEK1,CUL1,FANCI,LIG3,NDUFB5,NMD3,NOP56,OAS3,PDS5A,PDS5B,POLD1,POLR1A,PRKACA,PRPF6,RNASEH2B,TYMS
GO.0005737	cytoplasm	35	0.0112	ADRBK1,ANLN,CDC25B,CHCHD2,CHEK1,CISD2,COPA,CST3,CUL1,DHX36,ECE1,EMC3,FANCI,FBXL16,IMPACT,LIG3,MTCH2,NDUFA4,NDUFB5,NDUFC1,NMD3,NOP56,OAS3,OLIG2,PDS5A,PDS5B,POLD1,POLR1A,PPP2CA,SACS,SLC27A1,SUN2,SURF4,TRIO,TYMS
GO.0005739	mitochondrion	12	0.0312	CHCHD2,CISD2,LIG3,MTCH2,NDUFA4,NDUFB5,NDUFC1,PPP2CA,PRKACA,SACS,SLC27A1,TYMS
GO.0005747	mitochondrial respiratory chain complex I	3	0.0312	NDUFA4,NDUFB5,NDUFC1
GO.0019866	organelle inner membrane	7	0.0312	MTCH2,NDUFA4,NDUFB5,NDUFC1,SLC27A1,SUN2,TYMS
GO.0044446	intracellular organelle part	28	0.0312	ANLN,CDC25B,CISD2,COPA,CST3,CUL1,DHX36,ECE1,EMC3,FANCI,LIG3,MTCH2,NDUFA4,NDUFB5,NDUFC1,NMD3,NOP56,OAS3,PDS5A,PDS5B,POLD1,POLR1A,PPP2CA,PRKACA,PRPF6,RNASEH2B,SLC27A1,SURF4
GO.0098687	chromosomal region	5	0.0312	DHX36,PDS5A,PDS5B,PPP2CA,SUN2
GO.0031967	organelle envelope	9	0.0332	CISD2,CST3,MTCH2,NDUFA4,NDUFB5,NDUFC1,SLC27A1,SUN2,TYMS
GO.0031981	nuclear lumen	17	0.0332	ANLN,CDC25B,CHEK1,CUL1,FANCI,NDUFB5,NMD3,NOP56,OAS3,PDS5A,PDS5B,POLD1,POLR1A,PRKACA,PRPF6,RNASEH2B,SUN2
GO.0044428	nuclear part	18	0.0332	ANLN,CDC25B,CHEK1,CST3,CUL1,FANCI,LIG3,NDUFB5,NMD3,NOP56,OAS3,PDS5A,PDS5B,POLD1,POLR1A,PRKACA,PRPF6,RNASEH2B
GO.0044444	cytoplasmic part	27	0.0332	ADRBK1,ANLN,CDC25B,CHCHD2,CHEK1,CISD2,COPA,CST3,CUL1,DHX36,ECE1,EMC3,LIG3,MTCH2,NDUFA4,NDUFB5,NDUFC1,OAS3,PDS5A,PDS5B,PPP2CA,SACS,SLC27A1,SUN2,SURF4,TRIO,TYMS
GO.0031966	mitochondrial membrane	7	0.0388	CISD2,MTCH2,NDUFA4,NDUFB5,NDUFC1,SLC27A1,TYMS
GO.0044427	chromosomal part	7	0.0399	DHX36,LIG3,PDS5A,PDS5B,POLD1,PPP2CA,SUN2
GO.0000794	condensed nuclear chromosome	3	0.0423	CHEK1,LIG3,SUN2
GO.0005740	mitochondrial envelope	7	0.0423	CISD2,MTCH2,NDUFA4,NDUFB5,NDUFC1,SLC27A1,TYMS
GO.0005743	mitochondrial inner membrane	6	0.0423	MTCH2,NDUFA4,NDUFB5,NDUFC1,SLC27A1,TYMS
GO.0005746	mitochondrial respiratory chain	3	0.0423	NDUFA4,NDUFB5,NDUFC1
GO.0005634	nucleus	25	0.0469	ANLN,BRAT1,CDC25B,CHCHD2,CHEK1,CST3,CUL1,DHX36,FANCI,LIG3,MTCH2,NDUFB5,NMD3,NOP56,OAS3,OLIG2,PDS5A,PDS5B,POLD1,POLR1A,PPP2CA,PRKACA,PRPF6,RNASEH2B,SACS
GO.1902494	catalytic complex	8	0.0469	CUL1,NDUFA4,NDUFB5,NDUFC1,POLD1,POLR1A,PPP2CA,PRKACA
Increased
BP
#pathway ID	pathway description	observed gene count	false discovery rate	matching proteins in your network (labels)
GO.0055114	oxidation-reduction process	54	3.77e-31	AASS,ACADM,ACADSB,ACO2,ALDH2,ALDH4A1,ALDH5A1,ATP5A1,ATP5C1,ATP5J,ATP5O,BDH1,COQ9,COX5A,COX5B,CRYZ,CS,DECR1,DHTKD1,DLAT,DLST,ECH1,ECHS1,ETFA,FH,HADH,HADHA,IVD,ME2,NDUFA5,NDUFAF2,NDUFB9,NDUFS1,NDUFS2,NDUFS3,NDUFV2,OGDHL,PCCB,PCYOX1L,PDHB,PLOD3,PRDX3,PYCR1,PYCR2,SDHA,SDR39U1,SOD2,SRXN1,SUCLA2,SUCLG1,SUCLG2,TXNRD2,UQCRC2,WWOX
GO.0045333	cellular respiration	30	5.97e-30	ACO2,ALDH5A1,ATP5A1,ATP5C1,ATP5J,ATP5O,COQ9,COX5A,COX5B,CS,DHTKD1,DLAT,DLST,ETFA,FH,NDUFA5,NDUFAF2,NDUFB9,NDUFS1,NDUFS2,NDUFS3,NDUFV2,OGDH,OGDHL,PDHB,SDHA,SUCLA2,SUCLG1,SUCLG2,UQCRC2
GO.1901564	organonitrogen compound metabolic process	63	5.97e-30	AASS,ACADSB,ACAT1,AK4,ALDH4A1,ATP5A1,ATP5C1,ATP5J,ATP5O,BCKDK,COQ9,DAP3,DHTKD1,GBAS,GCDH,GFM1,GOT2,HIBADH,HSD17B10,IARS2,IVD,MCCC1,MRPL15,MRPL18,MRPL4,MRPL41,MRPL44,MRPL47,MRPL48,MRPL49,MRPL50,MRPS10,MRPS14,MRPS2,MRPS22,MRPS23,MRPS26,MRPS27,MRPS31,MRPS35,MRPS36,MTIF3,NDUFA5,NDUFB9,NDUFS1,NDUFS2,NDUFS3,NDUFV2,OAT,OGDH,OGDHL,PC,PCCB,PCYOX1L,PSAP,PYCR1,PYCR2,RPL14,SHMT2,STOML2,SUCLA2,TUFM,UQCRC2
GO.0044710	single-organism metabolic process	92	2.46e-29	AASS,ACAA2,ACADM,ACADSB,ACAT1,ACOT2,AK4,ALDH2,ALDH4A1,ATP5A1,ATP5C1,ATP5J,ATP5O,BCKDK,BDH1,C1QBP,COX5A,COX5B,CRYZ,CS,DAP3,DECR1,DHTKD1,ECH1,ECHS1,ERLEC1,ETFA,GBAS,GFM1,GOT2,HADH,HADHA,HINT2,HSPD1,IARS2,IVD,MCCC1,ME2,MRPL15,MRPL18,MRPL4,MRPL41,MRPL44,MRPL47,MRPL48,MRPL49,MRPL50,MRPS10,MRPS14,MRPS2,MRPS22,MRPS23,MRPS26,MRPS27,MRPS31,MRPS35,MRPS36,MTIF3,NDUFA5,NDUFAF2,NDUFB9,NDUFS1,NDUFS2,NDUFS3,NDU…
GO.0007005	mitochondrion organization	37	5.97e-28	ACAA2,GCLM,GFM1,GRPEL1,IARS2,MRPL15,MRPL18,MRPL4,MRPL41,MRPL44,MRPL47,MRPL48,MRPL49,MRPL50,MRPS10,MRPS14,MRPS2,MRPS22,MRPS23,MRPS26,MRPS27,MRPS31,MRPS35,MRPS36,MTIF3,MTX2,NDUFS1,PMPCA,PMPCB,PNPT1,PRDX3,SOD2,SQSTM1,STOML2,TIMM44,TRMT10C,TUFM
GO.0032543	mitochondrial translation	24	2.98e-26	DAP3,GFM1,IARS2,MRPL15,MRPL18,MRPL4,MRPL41,MRPL44,MRPL47,MRPL48,MRPL49,MRPL50,MRPS10,MRPS14,MRPS2,MRPS22,MRPS23,MRPS26,MRPS27,MRPS31,MRPS35,MRPS36,MTIF3,TUFM
GO.0044711	single-organism biosynthetic process	52	4.99e-24	ACAA2,ACADM,ACAT1,AK4,ALDH4A1,ATP5A1,ATP5C1,ATP5J,ATP5O,BDH1,COQ9,DAP3,DGUOK,DLAT,DLD,GBAS,GCLM,GFM1,HADHA,HADHB,HINT2,IARS2,MRPL15,MRPL18,MRPL4,MRPL41,MRPL44,MRPL47,MRPL48,MRPL49,MRPL50,MRPS10,MRPS14,MRPS2,MRPS22,MRPS23,MRPS26,MRPS27,MRPS31,MRPS35,MRPS36,MTIF3,NADKD1,OAT,PC,PDHB,PYCR1,PYCR2,SHMT2,STOML2,SUCLA2,TUFM
GO.0070125	mitochondrial translational elongation	21	9.63e-24	DAP3,GFM1,MRPL15,MRPL18,MRPL4,MRPL41,MRPL44,MRPL47,MRPL48,MRPL49,MRPL50,MRPS10,MRPS14,MRPS22,MRPS23,MRPS26,MRPS27,MRPS31,MRPS35,MRPS36,TUFM
GO.0070124	mitochondrial translational initiation	20	4.01e-22	DAP3,MRPL15,MRPL18,MRPL4,MRPL41,MRPL44,MRPL47,MRPL48,MRPL49,MRPL50,MRPS10,MRPS14,MRPS22,MRPS23,MRPS26,MRPS27,MRPS31,MRPS35,MRPS36,MTIF3
GO.0009060	aerobic respiration	17	1.87e-21	ACO2,CS,DHTKD1,DLAT,DLD,DLST,FH,OGDH,OGDHL,PDHB,SDHA,SUCLA2,SUCLG1,SUCLG2,UQCRB,UQCRC1,UQCRC2
GO.0006091	generation of precursor metabolites and energy	31	5.62e-21	ACO2,ALDH5A1,ATP5A1,ATP5C1,ATP5J,ATP5O,COQ9,COX5A,COX5B,CS,DHTKD1,DLAT,DLST,ETFA,FH,GBAS,NDUFA5,NDUFAF2,NDUFB9,NDUFS1,NDUFS2,NDUFS3,NDUFV2,OGDH,OGDHL,PDHB,SDHA,SUCLA2,SUCLG1,SUCLG2,UQCRC2
GO.0046395	carboxylic acid catabolic process	24	7.26e-21	AASS,ACADM,ACADSB,ACAT1,ALDH4A1,ALDH5A1,BCKDK,DECR1,DLD,DLST,ECH1,ECHS1,GCDH,GOT2,HADH,HADHA,HADHB,HIBADH,HSD17B10,IVD,MCCC1,OGDH,PCCB,PCYOX1L
GO.0070126	mitochondrial translational termination	19	1.29e-20	DAP3,MRPL15,MRPL18,MRPL4,MRPL41,MRPL44,MRPL47,MRPL48,MRPL49,MRPL50,MRPS10,MRPS14,MRPS22,MRPS23,MRPS26,MRPS27,MRPS31,MRPS35,MRPS36
GO.0006099	tricarboxylic acid cycle	14	1.49e-20	ACO2,CS,DHTKD1,DLAT,DLD,DLST,FH,OGDH,OGDHL,PDHB,SDHA,SUCLA2,SUCLG1,SUCLG2
GO.0044282	small molecule catabolic process	26	1.66e-20	AASS,ACADM,ACADSB,ACAT1,ALDH2,ALDH4A1,ALDH5A1,BCKDK,BDH1,DECR1,DLD,DLST,ECH1,ECHS1,GCDH,GOT2,HADH,HADHA,HADHB,HIBADH,HSD17B10,IVD,MCCC1,OGDH,PCCB,PCYOX1L
GO.1901566	organonitrogen compound biosynthetic process	41	1.24e-19	AK4,ALDH4A1,ATP5A1,ATP5C1,ATP5J,ATP5O,DAP3,DGUOK,GBAS,GCLM,GFM1,IARS2,MRPL15,MRPL18,MRPL4,MRPL41,MRPL44,MRPL47,MRPL48,MRPL49,MRPL50,MRPS10,MRPS14,MRPS2,MRPS22,MRPS23,MRPS26,MRPS27,MRPS31,MRPS35,MRPS36,MTIF3,NADKD1,OAT,PYCR1,PYCR2,RPL14,SHMT2,STOML2,SUCLA2,TUFM
GO.0006414	translational elongation	22	6.29e-18	DAP3,GFM1,MRPL15,MRPL18,MRPL4,MRPL41,MRPL44,MRPL47,MRPL48,MRPL49,MRPL50,MRPS10,MRPS14,MRPS22,MRPS23,MRPS26,MRPS27,MRPS31,MRPS35,MRPS36,RPL14,TUFM
GO.0019752	carboxylic acid metabolic process	36	1.4e-17	AASS,ACAA2,ACADM,ACADSB,ACAT1,ACOT2,ALDH4A1,ALDH5A1,BCKDK,CS,DECR1,DHTKD1,ECH1,ECHS1,GOT2,HADH,HADHA,HADHB,HIBADH,HSD17B10,IARS2,IVD,MCCC1,ME2,OAT,OGDH,OGDHL,PCCB,PCYOX1L,PDHB,PDP1,PYCR1,PYCR2,SDHA,SHMT2,SUCLG2
GO.0022904	respiratory electron transport chain	19	1.6e-17	ALDH5A1,ATP5A1,ATP5C1,ATP5J,ATP5O,COQ9,COX5A,COX5B,DLD,ETFA,NDUFA5,NDUFAF2,NDUFB9,NDUFS1,NDUFS2,NDUFS3,NDUFV2,SDHA,UQCRC2
GO.0044281	small molecule metabolic process	55	2.21e-17	AASS,ACAA2,ACADM,ACADSB,ACAT1,ACOT2,AK4,ALDH2,ALDH4A1,ALDH5A1,ATP5A1,ATP5C1,ATP5J,ATP5O,BCKDK,BDH1,COX5A,COX5B,CS,DECR1,DHTKD1,ECH1,ECHS1,ETFA,GBAS,GOT2,HADH,HADHA,HADHB,HIBADH,HSD17B10,IARS2,IVD,MCCC1,ME2,NDUFA5,NDUFB9,NDUFS1,NDUFS2,NDUFS3,NDUFV2,OAT,OGDH,OGDHL,PCCB,PCYOX1L,PDHB,PDP1,PSAP,PYCR1,PYCR2,SDHA,STOML2,SUCLG2,UQCRC2
GO.0072350	tricarboxylic acid metabolic process	13	5.14e-17	CS,DHTKD1,DLAT,DLD,DLST,FH,OGDH,OGDHL,PDHB,SDHA,SUCLA2,SUCLG1,SUCLG2
GO.0043043	peptide biosynthetic process	26	1.07e-16	DAP3,GCLM,GFM1,IARS2,MRPL15,MRPL18,MRPL4,MRPL41,MRPL44,MRPL47,MRPL48,MRPL49,MRPL50,MRPS10,MRPS14,MRPS2,MRPS22,MRPS23,MRPS26,MRPS27,MRPS31,MRPS35,MRPS36,MTIF3,RPL14,TUFM
GO.0043603	cellular amide metabolic process	31	2.74e-16	DAP3,DLD,GCLM,GFM1,IARS2,MCCC1,MRPL15,MRPL18,MRPL4,MRPL41,MRPL44,MRPL47,MRPL48,MRPL49,MRPL50,MRPS10,MRPS14,MRPS2,MRPS22,MRPS23,MRPS26,MRPS27,MRPS31,MRPS35,MRPS36,MTIF3,PC,PCCB,RPL14,SHMT2,TUFM
GO.0006412	translation	25	3.11e-16	DAP3,GFM1,IARS2,MRPL15,MRPL18,MRPL4,MRPL41,MRPL44,MRPL47,MRPL48,MRPL49,MRPL50,MRPS10,MRPS14,MRPS2,MRPS22,MRPS23,MRPS26,MRPS27,MRPS31,MRPS35,MRPS36,MTIF3,RPL14,TUFM
GO.0006415	translational termination	20	3.11e-16	DAP3,MRPL15,MRPL18,MRPL4,MRPL41,MRPL44,MRPL47,MRPL48,MRPL49,MRPL50,MRPS10,MRPS14,MRPS22,MRPS23,MRPS26,MRPS27,MRPS31,MRPS35,MRPS36,RPL14
GO.0006518	peptide metabolic process	27	1.23e-15	ALDH5A1,DAP3,GCLM,GFM1,IARS2,MRPL15,MRPL18,MRPL4,MRPL41,MRPL44,MRPL47,MRPL48,MRPL49,MRPL50,MRPS10,MRPS14,MRPS2,MRPS22,MRPS23,MRPS26,MRPS27,MRPS31,MRPS35,MRPS36,MTIF3,RPL14,TUFM
GO.0009144	purine nucleoside triphosphate metabolic process	20	1.24e-15	AK4,ATP5A1,ATP5C1,ATP5J,ATP5O,COQ9,DGUOK,DHTKD1,DLD,GBAS,NDUFA5,NDUFB9,NDUFS1,NDUFS2,NDUFS3,NDUFV2,OGDH,OGDHL,STOML2,UQCRC2
GO.0044238	primary metabolic process	105	1.34e-15	AASS,ACAA2,ACADM,ACADSB,ACAT1,ACO2,ACOT2,AK4,ALDH2,ALDH4A1,ATP5A1,ATP5C1,ATP5J,ATP5O,BCKDK,BDH1,C1QBP,CLPP,COMMD1,COQ9,COX5A,COX5B,DAP3,DECR1,DHTKD1,DLAT,ECH1,ECHS1,ERLEC1,FH,GBAS,GFM1,GOT2,HADH,HADHA,HADHB,HIBADH,HINT2,HSD17B10,HSPD1,HSPE1,IARS2,IVD,MCCC1,MRPL15,MRPL18,MRPL4,MRPL41,MRPL47,MRPL48,MRPL49,MRPL50,MRPS10,MRPS14,MRPS2,MRPS22,MRPS23,MRPS26,MRPS27,MRPS31,MRPS35,MRPS36,MTIF3,MTX2,NDUFA5,…
GO.0046034	ATP metabolic process	19	1.7e-15	AK4,ATP5A1,ATP5C1,ATP5J,ATP5O,COQ9,DHTKD1,DLD,GBAS,NDUFA5,NDUFB9,NDUFS1,NDUFS2,NDUFS3,NDUFV2,OGDH,OGDHL,STOML2,UQCRC2
GO.0006413	translational initiation	21	2.77e-15	DAP3,MRPL15,MRPL18,MRPL4,MRPL41,MRPL44,MRPL47,MRPL48,MRPL49,MRPL50,MRPS10,MRPS14,MRPS22,MRPS23,MRPS26,MRPS27,MRPS31,MRPS35,MRPS36,MTIF3,RPL14
GO.0032984	macromolecular complex disassembly	21	4.17e-15	DAP3,MRPL15,MRPL18,MRPL4,MRPL41,MRPL44,MRPL47,MRPL48,MRPL49,MRPL50,MRPS10,MRPS14,MRPS22,MRPS23,MRPS26,MRPS27,MRPS31,MRPS35,MRPS36,MTIF3,RPL14
GO.0009063	cellular amino acid catabolic process	16	4.72e-15	AASS,ACADSB,ACAT1,ALDH4A1,ALDH5A1,BCKDK,DLD,DLST,GCDH,GOT2,HIBADH,HSD17B10,IVD,MCCC1,OGDH,PCYOX1L
GO.0009123	nucleoside monophosphate metabolic process	20	6.76e-15	AK4,ATP5A1,ATP5C1,ATP5J,ATP5O,COQ9,DGUOK,DHTKD1,DLD,GBAS,NDUFA5,NDUFB9,NDUFS1,NDUFS2,NDUFS3,NDUFV2,OGDH,OGDHL,STOML2,UQCRC2
GO.0044237	cellular metabolic process	101	9.16e-14	AASS,ACAA2,ACADM,ACADSB,ACAT1,ACOT2,AK4,ALDH2,ALDH4A1,ATP5A1,ATP5C1,ATP5J,ATP5O,BCKDK,BDH1,C1QBP,CLPP,COMMD1,COX5A,COX5B,CRYZ,DAP3,DECR1,DHTKD1,ECH1,ECHS1,ERLEC1,ETFA,GBAS,GFM1,GOT2,HADH,HADHA,HADHB,HIBADH,HSD17B10,HSPD1,HSPE1,IARS2,IVD,MCCC1,ME2,MRPL15,MRPL18,MRPL4,MRPL41,MRPL47,MRPL48,MRPL49,MRPL50,MRPS10,MRPS14,MRPS2,MRPS22,MRPS23,MRPS26,MRPS27,MRPS31,MRPS35,MRPS36,MTIF3,MTX2,NDUFA5,NDUFAF2,ND…
GO.0046128	purine ribonucleoside metabolic process	20	5e-13	AK4,ATP5A1,ATP5C1,ATP5J,ATP5O,COQ9,DGUOK,DHTKD1,DLD,GBAS,NDUFA5,NDUFB9,NDUFS1,NDUFS2,NDUFS3,NDUFV2,OGDH,OGDHL,STOML2,UQCRC2
GO.0071822	protein complex subunit organization	39	2.24e-12	AASS,ACAT1,ALDH5A1,ATPAF2,CENPP,CLPP,CRYZ,DAP3,DECR1,HP1BP3,HSD17B10,HSPD1,MRPL15,MRPL18,MRPL4,MRPL41,MRPL44,MRPL47,MRPL48,MRPL49,MRPL50,MRPS10,MRPS14,MRPS22,MRPS23,MRPS26,MRPS27,MRPS31,MRPS35,MRPS36,OAT,PLOD3,PNPT1,RPL14,SHMT2,SOD2,SQSTM1,STOML2,TF
GO.0006520	cellular amino acid metabolic process	21	2.34e-12	AASS,ACADSB,ACAT1,ALDH4A1,ALDH5A1,BCKDK,DLD,DLST,GCDH,GOT2,HIBADH,HSD17B10,IARS2,IVD,MCCC1,OAT,OGDH,PCYOX1L,PYCR1,PYCR2,SHMT2
GO.0044712	single-organism catabolic process	31	3.54e-12	AASS,ACADM,ACADSB,ACAT1,ALDH2,ALDH4A1,ALDH5A1,BCKDK,BDH1,DECR1,DHTKD1,DLD,DLST,ECH1,ECHS1,ERLEC1,GCDH,GOT2,HADH,HADHA,HADHB,HIBADH,HSD17B10,IVD,MCCC1,OGDH,OGDHL,PCCB,PCYOX1L,PRDX3,SQSTM1
GO.0006163	purine nucleotide metabolic process	20	1.27e-11	AK4,ATP5A1,ATP5C1,ATP5J,ATP5O,COQ9,DGUOK,DHTKD1,DLD,GBAS,NDUFA5,NDUFB9,NDUFS1,NDUFS2,NDUFS3,NDUFV2,OGDH,OGDHL,STOML2,UQCRC2
GO.0071704	organic substance metabolic process	99	1.93e-11	AASS,ACAA2,ACADM,ACADSB,ACAT1,ACOT2,AK4,ALDH2,ALDH4A1,ATP5A1,ATP5C1,ATP5J,ATP5O,BCKDK,BDH1,C1QBP,CLPP,COMMD1,COX5A,COX5B,DAP3,DECR1,DHTKD1,ECH1,ECHS1,ERLEC1,GBAS,GFM1,GOT2,HADH,HADHA,HADHB,HIBADH,HINT2,HSD17B10,HSPD1,HSPE1,IARS2,IVD,MCCC1,ME2,MRPL15,MRPL18,MRPL4,MRPL41,MRPL47,MRPL48,MRPL49,MRPL50,MRPS10,MRPS14,MRPS2,MRPS22,MRPS23,MRPS26,MRPS27,MRPS31,MRPS35,MRPS36,MTIF3,MTX2,NDUFA5,NDUFB9,NDUFS1,…
GO.0009083	branched-chain amino acid catabolic process	8	5.17e-11	ACADSB,ACAT1,BCKDK,DLD,HIBADH,HSD17B10,IVD,MCCC1
GO.0051186	cofactor metabolic process	18	2.4e-10	AASS,ACOT2,COQ9,DHTKD1,DLAT,DLD,DLST,GCDH,MCCC1,OGDH,OGDHL,PC,PCCB,PDHB,SHMT2,SUCLA2,SUCLG1,SUCLG2
GO.0006119	oxidative phosphorylation	11	3.78e-10	ATP5C1,COQ9,DLD,GBAS,NDUFA5,NDUFB9,NDUFS1,NDUFS2,NDUFS3,NDUFV2,UQCRC2
GO.0006807	nitrogen compound metabolic process	74	7.8e-10	AASS,ACADM,ACADSB,ACAT1,AK4,ALDH4A1,ATP5A1,ATP5C1,ATP5J,ATP5O,BCKDK,C1QBP,COMMD1,COQ9,COX5A,COX5B,DAP3,DHTKD1,DNAJA3,GBAS,GCDH,GFM1,GOT2,HIBADH,HSD17B10,HSPD1,IARS2,IVD,MCCC1,MRPL15,MRPL18,MRPL4,MRPL41,MRPL47,MRPL48,MRPL49,MRPL50,MRPS10,MRPS14,MRPS2,MRPS22,MRPS23,MRPS26,MRPS27,MRPS31,MRPS35,MRPS36,MTIF3,NDUFA5,NDUFB9,NDUFS1,NDUFS2,NDUFS3,NDUFV2,OAT,OGDH,OGDHL,PC,PCCB,PCYOX1L,PNPT1,POLR2L,PSAP,PYC…
GO.0022411	cellular component disassembly	22	9.71e-10	DAP3,MRPL15,MRPL18,MRPL4,MRPL41,MRPL44,MRPL47,MRPL48,MRPL49,MRPL50,MRPS10,MRPS14,MRPS22,MRPS23,MRPS26,MRPS27,MRPS31,MRPS35,MRPS36,MTIF3,RPL14,SQSTM1
GO.0034641	cellular nitrogen compound metabolic process	71	1.14e-09	AASS,ACADM,ACADSB,ACAT1,AK4,ALDH4A1,ATP5A1,ATP5C1,ATP5J,ATP5O,C1QBP,COMMD1,COQ9,COX5A,COX5B,DAP3,DHTKD1,DNAJA3,GBAS,GCDH,GCLM,GFM1,GOT2,HIBADH,HSD17B10,HSPD1,IARS2,IVD,MCCC1,MRPL15,MRPL18,MRPL4,MRPL41,MRPL47,MRPL48,MRPL49,MRPL50,MRPS10,MRPS14,MRPS2,MRPS22,MRPS23,MRPS26,MRPS27,MRPS31,MRPS35,MRPS36,MTIF3,NDUFA5,NDUFB9,NDUFS1,NDUFS2,NDUFS3,NDUFV2,OAT,OGDH,OGDHL,PC,PCCB,PNPT1,POLR2L,PYCR1,RPL14,SF3B5…
GO.0032787	monocarboxylic acid metabolic process	21	1.43e-09	ACAA2,ACADM,ACADSB,ACOT2,ALDH4A1,ALDH5A1,DECR1,DHTKD1,ECH1,ECHS1,GCDH,GOT2,HADH,HADHA,HADHB,MCCC1,OGDH,OGDHL,PCCB,PDHB,PDP1
GO.0072329	monocarboxylic acid catabolic process	11	2.2e-09	ACADM,ALDH4A1,ALDH5A1,DECR1,ECH1,ECHS1,GOT2,HADH,HADHA,HADHB,PCCB
GO.0008152	metabolic process	100	2.57e-09	AASS,ACAA2,ACADM,ACADSB,ACAT1,ACOT2,ACSS3,AK4,ALDH2,ALDH4A1,ATP5J,BCKDK,BDH1,C1QBP,CLPP,CLYBL,COMMD1,COX5A,COX5B,CRYZ,DAP3,DECR1,DHTKD1,ECH1,ECHS1,ERLEC1,ETFA,FAHD1,GBAS,GFM1,GOT2,HADH,HINT2,HSPD1,HSPE1,IARS2,ISOC2,IVD,ME2,MRPL15,MRPL18,MRPL4,MRPL41,MRPL47,MRPL48,MRPL49,MRPL50,MRPS10,MRPS14,MRPS2,MRPS22,MRPS23,MRPS26,MRPS27,MRPS31,MRPS35,MRPS36,MTIF3,MTX2,NDUFA5,NDUFAF2,NDUFB9,NDUFS1,NDUFS2,NDUFS…
GO.0042775	mitochondrial ATP synthesis coupled electron transport	10	3.05e-09	COQ9,DLD,NDUFA5,NDUFB9,NDUFS1,NDUFS2,NDUFS3,NDUFV2,UQCRB,UQCRC1
GO.0006637	acyl-CoA metabolic process	10	3.52e-09	AASS,ACOT2,DLAT,DLD,DLST,GCDH,PDHB,SUCLA2,SUCLG1,SUCLG2
GO.0009117	nucleotide metabolic process	20	7.41e-09	AK4,ATP5A1,ATP5C1,ATP5J,ATP5O,COQ9,DHTKD1,DLD,DLST,GBAS,NDUFA5,NDUFB9,NDUFS1,NDUFS2,NDUFS3,NDUFV2,OGDH,OGDHL,STOML2,UQCRC2
GO.0006839	mitochondrial transport	13	9.12e-09	ACAA2,ATP5A1,ATP5C1,ATP5J,ATP5O,GRPEL1,MRPL18,MTX2,PMPCA,PMPCB,PNPT1,STOML2,TIMM44
GO.1901605	alpha-amino acid metabolic process	15	9.62e-09	AASS,ALDH4A1,ALDH5A1,DLD,DLST,GCDH,GOT2,HIBADH,IVD,MCCC1,OAT,OGDH,PYCR1,PYCR2,SHMT2
GO.0006732	coenzyme metabolic process	15	1.31e-08	AASS,ACOT2,COQ9,DHTKD1,DLAT,DLD,DLST,GCDH,OGDH,OGDHL,PDHB,SHMT2,SUCLA2,SUCLG1,SUCLG2
GO.0043933	macromolecular complex subunit organization	40	4.99e-08	AASS,ACAT1,ALDH5A1,ATPAF2,C1QBP,CENPP,CLPP,CRYZ,DAP3,DECR1,HSD17B10,HSPD1,MRPL15,MRPL18,MRPL4,MRPL41,MRPL44,MRPL47,MRPL48,MRPL49,MRPL50,MRPS10,MRPS14,MRPS22,MRPS23,MRPS26,MRPS27,MRPS31,MRPS35,MRPS36,MTIF3,OAT,PLOD3,PNPT1,RPL14,SHMT2,SOD2,SQSTM1,STOML2,TF
GO.1901606	alpha-amino acid catabolic process	10	4.99e-08	AASS,ALDH4A1,DLD,DLST,GCDH,GOT2,HIBADH,IVD,MCCC1,OGDH
GO.1901575	organic substance catabolic process	33	9.61e-08	AASS,ACADM,ACADSB,ACAT1,ALDH2,ALDH4A1,ALDH5A1,BCKDK,BDH1,CLPP,DECR1,DHTKD1,DLD,DLST,ECH1,ECHS1,ERLEC1,GCDH,GOT2,HADH,HADHA,HADHB,HIBADH,HSD17B10,IVD,MCCC1,OGDH,OGDHL,PCCB,PCYOX1L,PNPT1,RPL14,SQSTM1
GO.0044248	cellular catabolic process	32	1.13e-07	AASS,ACADM,ACADSB,ACAT1,ALDH4A1,ALDH5A1,BCKDK,BDH1,CLPP,CRYZ,DECR1,DLD,DLST,ECH1,ECHS1,ERLEC1,GCDH,GOT2,HADH,HADHA,HADHB,HIBADH,HSD17B10,IVD,MCCC1,OGDH,PCCB,PCYOX1L,PNPT1,PRDX3,RPL14,SQSTM1
GO.0019395	fatty acid oxidation	9	1.15e-07	ACADM,DECR1,ECH1,ECHS1,GCDH,HADH,HADHA,HADHB,PCCB
GO.0006120	mitochondrial electron transport, NADH to ubiquinone	8	1.73e-07	COQ9,DLD,NDUFA5,NDUFB9,NDUFS1,NDUFS2,NDUFS3,NDUFV2
GO.0006635	fatty acid beta-oxidation	8	1.73e-07	ACADM,DECR1,ECH1,ECHS1,HADH,HADHA,HADHB,PCCB
GO.0009068	aspartate family amino acid catabolic process	6	2.05e-07	AASS,DLD,DLST,GCDH,GOT2,OGDH
GO.0009058	biosynthetic process	63	2.13e-07	ACAA2,ACADM,ACAT1,AK4,ALDH2,ALDH4A1,ATP5A1,ATP5C1,ATP5J,ATP5O,BDH1,C1QBP,COMMD1,COQ9,COX5A,COX5B,DAP3,DGUOK,DLAT,DLD,DNAJA3,GBAS,GCDH,GCLM,GFM1,HADHA,HADHB,HINT2,IARS2,MRPL15,MRPL18,MRPL4,MRPL41,MRPL44,MRPL47,MRPL48,MRPL49,MRPL50,MRPS10,MRPS14,MRPS2,MRPS22,MRPS23,MRPS26,MRPS27,MRPS31,MRPS35,MRPS36,MTIF3,NADKD1,OAT,PC,PDHB,POFUT1,POLR2L,PYCR1,PYCR2,RPL14,SHMT2,STOML2,SUCLA2,TUFM,WWOX
GO.0009056	catabolic process	35	2.33e-07	AASS,ACADM,ACADSB,ACAT1,ALDH2,ALDH4A1,ALDH5A1,BCKDK,BDH1,CLPP,CRYZ,DECR1,DHTKD1,DLD,DLST,ECH1,ECHS1,ERLEC1,GCDH,GOT2,HADH,HADHA,HADHB,HIBADH,HSD17B10,IVD,MCCC1,OGDH,OGDHL,PCCB,PCYOX1L,PNPT1,PRDX3,RPL14,SQSTM1
GO.1901576	organic substance biosynthetic process	62	2.84e-07	ACAA2,ACADM,ACAT1,AK4,ALDH4A1,ATP5A1,ATP5C1,ATP5J,ATP5O,BDH1,C1QBP,COMMD1,COQ9,COX5A,COX5B,DAP3,DGUOK,DLAT,DLD,DNAJA3,GBAS,GCDH,GCLM,GFM1,HADHA,HADHB,HINT2,IARS2,MRPL15,MRPL18,MRPL4,MRPL41,MRPL44,MRPL47,MRPL48,MRPL49,MRPL50,MRPS10,MRPS14,MRPS2,MRPS22,MRPS23,MRPS26,MRPS27,MRPS31,MRPS35,MRPS36,MTIF3,NADKD1,OAT,PC,PDHB,POFUT1,POLR2L,PYCR1,PYCR2,RPL14,SHMT2,STOML2,SUCLA2,TUFM,WWOX
GO.0006554	lysine catabolic process	5	3e-07	AASS,DLD,DLST,GCDH,OGDH
GO.0019637	organophosphate metabolic process	23	3.43e-07	AK4,ALDH5A1,ATP5A1,ATP5C1,ATP5J,ATP5O,COQ9,DHTKD1,DLD,DLST,GBAS,HADHA,HADHB,NDUFA5,NDUFB9,NDUFS1,NDUFS2,NDUFS3,NDUFV2,OGDH,OGDHL,STOML2,UQCRC2
GO.0006793	phosphorus metabolic process	35	7.17e-07	AASS,ACOT2,AK4,ALDH5A1,ATP5A1,ATP5C1,ATP5J,ATP5O,BCKDK,COQ9,DHTKD1,DLAT,DLD,DLST,GBAS,GCDH,HADHA,HADHB,NDUFA5,NDUFB9,NDUFS1,NDUFS2,NDUFS3,NDUFV2,OGDH,OGDHL,PDHB,PDP1,SQSTM1,STOML2,SUCLA2,SUCLG1,SUCLG2,TF,UQCRC2
GO.0043648	dicarboxylic acid metabolic process	9	8.63e-07	ALDH4A1,ALDH5A1,DLD,DLST,GCLM,ME2,SDHA,SUCLA2,SUCLG1
GO.0006631	fatty acid metabolic process	14	1.04e-06	ACAA2,ACADM,ACADSB,ACOT2,ALDH5A1,DECR1,DLD,ECH1,ECHS1,GCDH,HADH,HADHA,HADHB,PCCB
GO.0006790	sulfur compound metabolic process	15	1.08e-06	AASS,ACOT2,ALDH5A1,DLAT,DLD,DLST,GCDH,MCCC1,PC,PCCB,PCYOX1L,PDHB,SUCLA2,SUCLG1,SUCLG2
GO.0044249	cellular biosynthetic process	60	1.13e-06	ACADM,ACAT1,AK4,ALDH2,ALDH4A1,ATP5A1,ATP5C1,ATP5J,ATP5O,BDH1,C1QBP,COMMD1,COQ9,COX5A,COX5B,DAP3,DGUOK,DLAT,DLD,DNAJA3,GBAS,GCDH,GCLM,GFM1,HADHA,HADHB,IARS2,MRPL15,MRPL18,MRPL4,MRPL41,MRPL44,MRPL47,MRPL48,MRPL49,MRPL50,MRPS10,MRPS14,MRPS2,MRPS22,MRPS23,MRPS26,MRPS27,MRPS31,MRPS35,MRPS36,MTIF3,NADKD1,OAT,PDHB,POFUT1,POLR2L,PYCR1,PYCR2,RPL14,SHMT2,STOML2,SUCLA2,TUFM,WWOX
GO.0006561	proline biosynthetic process	4	1.12e-05	ALDH4A1,OAT,PYCR1,PYCR2
GO.0009124	nucleoside monophosphate biosynthetic process	8	1.22e-05	AK4,ATP5A1,ATP5C1,ATP5J,ATP5O,DGUOK,GBAS,STOML2
GO.0042776	mitochondrial ATP synthesis coupled proton transport	5	3.14e-05	ATP5A1,ATP5C1,ATP5J,ATP5O,STOML2
GO.0009168	purine ribonucleoside monophosphate biosynthetic process	7	3.23e-05	AK4,ATP5A1,ATP5C1,ATP5J,ATP5O,GBAS,STOML2
GO.0006754	ATP biosynthetic process	6	3.39e-05	ATP5A1,ATP5C1,ATP5J,ATP5O,GBAS,STOML2
GO.0044267	cellular protein metabolic process	46	3.61e-05	BCKDK,CLPP,DAP3,DGUOK,DNAJA3,ERLEC1,GFM1,HSPD1,HSPE1,IARS2,MRPL15,MRPL18,MRPL4,MRPL41,MRPL44,MRPL47,MRPL48,MRPL49,MRPL50,MRPS10,MRPS14,MRPS2,MRPS22,MRPS23,MRPS26,MRPS27,MRPS31,MRPS35,MRPS36,MTIF3,MTX2,PCYOX1L,PDIA6,PDP1,PLOD3,PMPCA,PMPCB,POFUT1,PRDX3,RPL14,SQSTM1,STOML2,TF,TIMM44,TRAP1,TUFM
GO.0009142	nucleoside triphosphate biosynthetic process	7	4.4e-05	AK4,ATP5A1,ATP5C1,ATP5J,ATP5O,GBAS,STOML2
GO.0006084	acetyl-CoA metabolic process	5	4.99e-05	AASS,DLAT,DLD,DLST,PDHB
GO.0006105	succinate metabolic process	4	6.06e-05	ALDH5A1,SDHA,SUCLA2,SUCLG1
GO.0019538	protein metabolic process	50	8.19e-05	BCKDK,C1QBP,CLPP,DAP3,DGUOK,DLD,DNAJA3,ERLEC1,GFM1,HSPD1,HSPE1,IARS2,MRPL15,MRPL18,MRPL4,MRPL41,MRPL44,MRPL47,MRPL48,MRPL49,MRPL50,MRPS10,MRPS14,MRPS2,MRPS22,MRPS23,MRPS26,MRPS27,MRPS31,MRPS35,MRPS36,MTIF3,MTX2,PCYOX1L,PDIA6,PDP1,PITRM1,PLOD3,PMPCA,POFUT1,PRDX3,RPL14,SQSTM1,STOML2,TF,TIMM44,TRAP1,TUFM,UQCRC2,XPNPEP3
GO.1990542	mitochondrial transmembrane transport	6	0.000117	ATP5A1,ATP5C1,ATP5J,ATP5O,STOML2,TIMM44
GO.0010510	regulation of acetyl-CoA biosynthetic process from pyruvate	4	0.000135	DLAT,DLD,PDHB,PDP1
GO.0006996	organelle organization	40	0.000141	ACAA2,C1QBP,CENPP,GCLM,GFM1,GRPEL1,IARS2,MRPL15,MRPL18,MRPL4,MRPL41,MRPL44,MRPL47,MRPL48,MRPL49,MRPL50,MRPS10,MRPS14,MRPS2,MRPS22,MRPS23,MRPS26,MRPS27,MRPS31,MRPS35,MRPS36,MTIF3,MTX2,NDUFS1,PMPCA,PMPCB,PNPT1,PRDX3,SOD2,SQSTM1,STOML2,TF,TIMM44,TRMT10C,TUFM
GO.0006104	succinyl-CoA metabolic process	3	0.000156	SUCLA2,SUCLG1,SUCLG2
GO.0044699	single-organism process	94	0.000218	AASS,ACAA2,ACADM,ACADSB,ACOT2,AK4,ALDH2,ALDH4A1,BCKDK,BDH1,C1QBP,CENPP,COMMD1,COX5A,COX5B,CRYZ,CS,DECR1,DNAJB11,ECH1,ECHS1,ERLEC1,ETFA,GBAS,GFM1,GOT2,GRPEL1,HADH,HADHA,HINT2,HP1BP3,HSPD1,HSPE1,IARS2,IVD,MCCC1,ME2,MRPL15,MRPL18,MRPL4,MRPL41,MRPL44,MRPL47,MRPL48,MRPL49,MRPL50,MRPS10,MRPS14,MRPS2,MRPS22,MRPS23,MRPS26,MRPS27,MRPS31,MRPS35,MRPS36,MTIF3,MTX2,NDUFA5,NDUFAF2,NDUFB9,NDUFS1,NDUFS2,NDUFS3,N…
GO.0051289	protein homotetramerization	6	0.000275	ALDH5A1,CRYZ,DECR1,HSD17B10,SHMT2,SOD2
GO.1901135	carbohydrate derivative metabolic process	21	0.000296	AK4,ATP5A1,ATP5C1,ATP5J,ATP5O,COQ9,DHTKD1,DLD,GBAS,NDUFA5,NDUFB9,NDUFS1,NDUFS2,NDUFS3,NDUFV2,OGDH,OGDHL,POFUT1,PSAP,STOML2,UQCRC2
GO.0006086	acetyl-CoA biosynthetic process from pyruvate	3	0.000365	DLAT,DLD,PDHB
GO.0055129	L-proline biosynthetic process	3	0.000365	OAT,PYCR1,PYCR2
GO.0051259	protein oligomerization	13	0.000381	AASS,ACAT1,ALDH5A1,CLPP,CRYZ,DECR1,HSD17B10,OAT,PNPT1,SHMT2,SOD2,SQSTM1,STOML2
GO.0046129	purine ribonucleoside biosynthetic process	7	0.000406	AK4,ATP5A1,ATP5C1,ATP5J,ATP5O,GBAS,STOML2
GO.0006090	pyruvate metabolic process	6	0.000531	DHTKD1,OGDH,OGDHL,PC,PDHB,PDP1
GO.0072522	purine-containing compound biosynthetic process	8	0.000605	AK4,ATP5A1,ATP5C1,ATP5J,ATP5O,DGUOK,GBAS,STOML2
GO.0006629	lipid metabolic process	21	0.000649	ACAA2,ACADM,ACADSB,ACAT1,ACOT2,ATP5A1,BDH1,DECR1,DLD,ECH1,ECHS1,GCDH,HADH,HADHA,HADHB,HINT2,HSD17B10,PC,PCCB,PSAP,WWOX
GO.1901607	alpha-amino acid biosynthetic process	6	0.000745	ALDH4A1,GOT2,OAT,PYCR1,PYCR2,SHMT2
GO.1902589	single-organism organelle organization	30	0.000776	ACAA2,DAP3,GFM1,IARS2,MRPL15,MRPL18,MRPL4,MRPL41,MRPL44,MRPL47,MRPL48,MRPL49,MRPL50,MRPS10,MRPS14,MRPS2,MRPS22,MRPS23,MRPS26,MRPS27,MRPS31,MRPS35,MRPS36,MTIF3,PNPT1,SQSTM1,STOML2,TF,TRMT10C,TUFM
GO.0044763	single-organism cellular process	89	0.000899	AASS,ACAA2,ACADM,ACADSB,ACAT1,ACOT2,AK4,ALDH2,ALDH4A1,BCKDK,BDH1,C1QBP,CENPP,COX5A,COX5B,CS,DECR1,DNAJB11,ECH1,ECHS1,ERLEC1,ETFA,GBAS,GFM1,GOT2,HADH,HADHA,HADHB,HIBADH,HINT2,HP1BP3,HSPD1,HSPE1,IARS2,IVD,MCCC1,ME2,MRPL15,MRPL18,MRPL4,MRPL41,MRPL44,MRPL47,MRPL48,MRPL49,MRPL50,MRPS10,MRPS14,MRPS2,MRPS22,MRPS23,MRPS26,MRPS27,MRPS31,MRPS35,MRPS36,MTIF3,NDUFA5,NDUFAF2,NDUFB9,NDUFS1,NDUFS2,NDUFS3,NDUFV2…
GO.0009165	nucleotide biosynthetic process	9	0.00101	AK4,ATP5A1,ATP5C1,ATP5J,ATP5O,DGUOK,GBAS,NADKD1,STOML2
GO.0051262	protein tetramerization	7	0.00108	AASS,ALDH5A1,CRYZ,DECR1,HSD17B10,SHMT2,SOD2
GO.0044271	cellular nitrogen compound biosynthetic process	43	0.00147	ACADM,AK4,ATP5A1,ATP5C1,ATP5J,ATP5O,C1QBP,COMMD1,COX5A,COX5B,DAP3,DGUOK,GBAS,GCLM,GFM1,IARS2,MRPL15,MRPL18,MRPL4,MRPL41,MRPL44,MRPL47,MRPL48,MRPL49,MRPL50,MRPS10,MRPS14,MRPS2,MRPS22,MRPS23,MRPS26,MRPS27,MRPS31,MRPS35,MRPS36,MTIF3,NADKD1,POLR2L,RPL14,STOML2,SUCLA2,TUFM,WWOX
GO.0051196	regulation of coenzyme metabolic process	5	0.00148	DLAT,DLD,ME2,PDHB,PDP1
GO.0016043	cellular component organization	52	0.00174	AASS,ACAA2,ACAT1,ALDH5A1,ATPAF2,C1QBP,CENPP,CLPP,CRYZ,DECR1,GCLM,GFM1,GRPEL1,HSD17B10,HSPD1,IARS2,MRPL15,MRPL18,MRPL4,MRPL41,MRPL44,MRPL47,MRPL48,MRPL49,MRPL50,MRPS10,MRPS14,MRPS2,MRPS22,MRPS23,MRPS26,MRPS27,MRPS31,MRPS35,MRPS36,MTIF3,MTX2,NDUFS1,OAT,PC,PMPCA,PMPCB,PNPT1,PRDX3,RPL14,SHMT2,SOD2,STOML2,TF,TIMM44,TRMT10C,TUFM
GO.0009152	purine ribonucleotide biosynthetic process	7	0.00216	AK4,ATP5A1,ATP5C1,ATP5J,ATP5O,GBAS,STOML2
GO.0051188	cofactor biosynthetic process	7	0.00276	COQ9,DLAT,DLD,GCDH,NADKD1,PDHB,SUCLA2
GO.0006796	phosphate-containing compound metabolic process	27	0.00279	AK4,ALDH5A1,ATP5A1,ATP5C1,ATP5J,ATP5O,BCKDK,COQ9,DHTKD1,DLD,DLST,GBAS,HADHA,HADHB,NDUFA5,NDUFB9,NDUFS1,NDUFS2,NDUFS3,NDUFV2,OGDH,OGDHL,PDP1,SQSTM1,STOML2,TF,UQCRC2
GO.0000964	mitochondrial RNA 5 -end processing	2	0.00423	PNPT1,TRMT10C
GO.0051260	protein homooligomerization	9	0.00424	ACAT1,ALDH5A1,CLPP,CRYZ,DECR1,HSD17B10,PNPT1,SHMT2,SOD2
GO.1903202	negative regulation of oxidative stress-induced cell death	4	0.00425	PSAP,PYCR1,SOD2,TRAP1
GO.0006626	protein targeting to mitochondrion	5	0.00438	GRPEL1,MTX2,PMPCA,PMPCB,TIMM44
GO.0009064	glutamine family amino acid metabolic process	5	0.00438	ALDH5A1,GCLM,OAT,PYCR1,PYCR2
GO.0006768	biotin metabolic process	3	0.00457	MCCC1,PC,PCCB
GO.0071616	acyl-CoA biosynthetic process	4	0.00471	DLAT,DLD,GCDH,PDHB
GO.0044283	small molecule biosynthetic process	11	0.00521	ACAA2,ACADM,ACAT1,ALDH4A1,BDH1,COQ9,OAT,PYCR1,PYCR2,SHMT2,SUCLA2
GO.0008637	apoptotic mitochondrial changes	5	0.00533	ACAA2,DAP3,GCLM,NDUFS1,SOD2
GO.0009108	coenzyme biosynthetic process	6	0.00631	COQ9,DLAT,DLD,GCDH,NADKD1,PDHB
GO.0016310	phosphorylation	19	0.00637	AK4,ATP5C1,BCKDK,COQ9,DHTKD1,DLD,GBAS,NADKD1,NDUFA5,NDUFB9,NDUFS1,NDUFS2,NDUFS3,NDUFV2,OGDH,OGDHL,SQSTM1,TF,UQCRC2
GO.0044255	cellular lipid metabolic process	16	0.007	ACAA2,ACADM,ACADSB,ACAT1,ACOT2,BDH1,DECR1,DLD,ECH1,ECHS1,GCDH,HADH,HADHA,HADHB,PCCB,PSAP
GO.0051881	regulation of mitochondrial membrane potential	4	0.00925	NDUFS1,PRDX3,PYCR1,STOML2
GO.0006106	fumarate metabolic process	2	0.0111	FH,GOT2
GO.0033512	L-lysine catabolic process to acetyl-CoA via saccharopine	2	0.0111	AASS,DLST
GO.0035928	rRNA import into mitochondrion	2	0.0111	MRPL18,PNPT1
GO.0008652	cellular amino acid biosynthetic process	5	0.0137	ALDH4A1,OAT,PYCR1,PYCR2,SHMT2
GO.0006461	protein complex assembly	17	0.0146	AASS,ACAT1,ALDH5A1,ATPAF2,CENPP,CLPP,CRYZ,DECR1,HP1BP3,HSD17B10,HSPD1,OAT,PNPT1,SHMT2,SOD2,SQSTM1,STOML2
GO.0070271	protein complex biogenesis	17	0.0146	AASS,ACAT1,ALDH5A1,ATPAF2,CENPP,CLPP,CRYZ,DECR1,HP1BP3,HSD17B10,HSPD1,OAT,PNPT1,SHMT2,SOD2,SQSTM1,STOML2
GO.0090407	organophosphate biosynthetic process	11	0.0185	AK4,ATP5A1,ATP5C1,ATP5J,ATP5O,DGUOK,GBAS,HADHA,HADHB,NADKD1,STOML2
GO.0042219	cellular modified amino acid catabolic process	3	0.0192	ALDH4A1,GOT2,PCYOX1L
GO.0019470	4-hydroxyproline catabolic process	2	0.0208	ALDH4A1,GOT2
GO.0046952	ketone body catabolic process	2	0.0208	ACAT1,BDH1
GO.0046031	ADP metabolic process	4	0.0282	AK4,DHTKD1,OGDH,OGDHL
GO.0006536	glutamate metabolic process	3	0.0337	ALDH4A1,ALDH5A1,GCLM
GO.0006552	leucine catabolic process	2	0.0337	IVD,MCCC1
GO.0006733	oxidoreduction coenzyme metabolic process	5	0.0365	COQ9,DHTKD1,DLST,OGDH,OGDHL
GO.0006457	protein folding	7	0.0374	DNAJA3,DNAJB11,GRPEL1,HSPD1,HSPE1,PDIA6,TRAP1
GO.0006979	response to oxidative stress	9	0.0379	GCLM,HSPD1,NDUFS2,PNPT1,PRDX3,PYCR1,SOD2,SRXN1,TXNRD2
GO.0065003	macromolecular complex assembly	18	0.0448	AASS,ACAT1,ALDH5A1,ATPAF2,C1QBP,CENPP,CLPP,CRYZ,DECR1,HP1BP3,HSD17B10,HSPD1,OAT,PNPT1,SHMT2,SOD2,SQSTM1,STOML2
GO.0046951	ketone body biosynthetic process	2	0.0475	ACAT1,BDH1
CC
#pathway ID	pathway description	observed gene count	false discovery rate	matching proteins in your network (labels)
GO.0005759	mitochondrial matrix	75	2.39e-91	AASS,ACADM,ACADSB,ACAT1,ACO2,AK4,ALDH2,ALDH4A1,ALDH5A1,ATP5A1,ATP5C1,BCKDK,BDH1,C1QBP,CLPP,CS,DAP3,DECR1,DGUOK,DLAT,DLD,DLST,DNAJA3,ECHS1,ETFA,FH,GCDH,GFM1,GOT2,GRPEL1,HADH,HADHA,HADHB,HIBADH,HSD17B10,HSPD1,HSPE1,IARS2,IVD,MCCC1,ME2,MRPL15,MRPL18,MRPL41,MRPL47,MRPL48,MRPL49,MRPS14,MRPS2,MRPS22,MRPS26,MRPS31,MRPS35,MRPS36,OAT,OGDH,OGDHL,PC,PCCB,PDHB,PDP1,PITRM1,PMPCA,PMPCB,PRDX3,PYCR1,SHMT2,SOD2,S…
GO.0005739	mitochondrion	105	1.77e-82	AASS,ACADM,ACADSB,ACO2,ACOT2,ACSS3,AK4,ALDH2,ALDH4A1,ALDH5A1,ATP5A1,ATP5C1,ATP5O,ATPAF2,BCKDK,C1QBP,C21orf33,CLPP,CLYBL,COQ9,COX5A,COX5B,CS,DECR1,DGUOK,DHTKD1,DLAT,DLD,DLST,DNAJA3,ECH1,ECHS1,ETFA,FH,GBAS,GFM1,GRPEL1,HADHA,HADHB,HIBADH,HINT2,HSPD1,HSPE1,IARS2,ISOC2,IVD,ME2,MRPL15,MRPL18,MRPL4,MRPL41,MRPL44,MRPL47,MRPL48,MRPL49,MRPL50,MRPS10,MRPS14,MRPS2,MRPS22,MRPS23,MRPS26,MRPS27,MRPS31,MRPS35,MR…
GO.0044429	mitochondrial part	87	1.51e-80	AASS,ACAA2,ACADM,ACADSB,ACO2,AK4,ALDH2,ALDH4A1,ALDH5A1,ATP5A1,ATP5C1,ATP5O,BCKDK,C1QBP,CLPP,COX5A,COX5B,CS,DECR1,DGUOK,DLAT,DLD,DLST,DNAJA3,ECHS1,ETFA,FAHD1,FH,GFM1,GRPEL1,HADHA,HADHB,HIBADH,HSPD1,HSPE1,IARS2,IVD,ME2,MRPL15,MRPL18,MRPL4,MRPL41,MRPL44,MRPL48,MRPL49,MRPL50,MRPS10,MRPS14,MRPS2,MRPS22,MRPS23,MRPS26,MRPS27,MRPS35,MRPS36,MTX2,NDUFA5,NDUFB9,NDUFS1,NDUFS2,NDUFS3,NDUFV2,NIPSNAP1,OAT,OGDH,…
GO.0005743	mitochondrial inner membrane	51	1.08e-44	ACAA2,ACAT1,ATP5A1,ATP5C1,ATP5O,BDH1,COX5A,COX5B,DAP3,FAHD1,GCDH,GOT2,HADH,HADHA,HADHB,HSD17B10,HSPD1,MCCC1,MRPL15,MRPL18,MRPL4,MRPL41,MRPL44,MRPL47,MRPL48,MRPL49,MRPL50,MRPS10,MRPS14,MRPS22,MRPS23,MRPS26,MRPS27,MRPS31,MRPS35,MRPS36,NDUFA5,NDUFB9,NDUFS1,NDUFS2,NDUFS3,NDUFV2,NIPSNAP1,PMPCA,PMPCB,SDHA,SHMT2,STOML2,SUCLG1,TIMM44,TRAP1
GO.0031966	mitochondrial membrane	53	8.25e-41	ACAA2,ACAT1,ATP5A1,ATP5C1,ATP5O,BDH1,COX5A,COX5B,DAP3,FAHD1,GCDH,GOT2,HADH,HADHA,HADHB,HSD17B10,HSPD1,MCCC1,MRPL15,MRPL18,MRPL4,MRPL41,MRPL44,MRPL47,MRPL48,MRPL49,MRPL50,MRPS10,MRPS14,MRPS22,MRPS23,MRPS26,MRPS27,MRPS31,MRPS35,MRPS36,MTX2,NDUFA5,NDUFB9,NDUFS1,NDUFS2,NDUFS3,NDUFV2,NIPSNAP1,OGDH,PMPCA,PMPCB,SDHA,SHMT2,STOML2,SUCLG1,TIMM44,TRAP1
GO.0005740	mitochondrial envelope	53	8.74e-40	ACAA2,ACAT1,ATP5A1,ATP5C1,ATP5O,BDH1,COX5A,COX5B,DAP3,FAHD1,GCDH,GOT2,HADH,HADHA,HADHB,HSD17B10,HSPD1,MCCC1,MRPL15,MRPL18,MRPL4,MRPL41,MRPL44,MRPL47,MRPL48,MRPL49,MRPL50,MRPS10,MRPS14,MRPS22,MRPS23,MRPS26,MRPS27,MRPS31,MRPS35,MRPS36,MTX2,NDUFA5,NDUFB9,NDUFS1,NDUFS2,NDUFS3,NDUFV2,NIPSNAP1,OGDH,PMPCA,PMPCB,PNPT1,SDHA,STOML2,SUCLG1,TIMM44,TRAP1
GO.0031974	membrane-enclosed lumen	96	6.48e-33	AASS,ACADM,ACADSB,ACAT1,ACO2,AK4,ALDH2,ALDH4A1,ALDH5A1,ATP5A1,ATP5C1,ATPAF2,BCKDK,BDH1,C1QBP,CENPP,CLPP,COMMD1,CS,DAP3,DECR1,DGUOK,DLAT,DLD,DLST,DNAJA3,DNAJB11,ECHS1,ERLEC1,ETFA,FAHD1,FH,GCDH,GFM1,GOT2,GRPEL1,HADH,HADHA,HADHB,HIBADH,HINT2,HSD17B10,HSPD1,HSPE1,IARS2,IVD,MCCC1,ME2,MRPL15,MRPL18,MRPL41,MRPL47,MRPL48,MRPL49,MRPS14,MRPS2,MRPS22,MRPS26,MRPS31,MRPS35,MRPS36,NDUFS1,NDUFS2,NENF,OAT,OGDH,O…
GO.0043233	organelle lumen	93	9.97e-31	AASS,ACADM,ACADSB,ACAT1,ACO2,AK4,ALDH2,ALDH4A1,ALDH5A1,ATP5A1,ATP5C1,ATPAF2,BCKDK,BDH1,C1QBP,CENPP,CLPP,COMMD1,CS,DAP3,DECR1,DGUOK,DLAT,DLD,DLST,DNAJA3,DNAJB11,ECHS1,ERLEC1,ETFA,FAHD1,FH,GCDH,GFM1,GOT2,GRPEL1,HADH,HADHA,HADHB,HIBADH,HINT2,HSD17B10,HSPD1,HSPE1,IARS2,IVD,MCCC1,ME2,MRPL15,MRPL18,MRPL41,MRPL47,MRPL48,MRPL49,MRPS14,MRPS2,MRPS22,MRPS26,MRPS31,MRPS35,MRPS36,NDUFS2,NENF,OAT,OGDH,OGDHL,PC…
GO.0070013	intracellular organelle lumen	92	2e-30	AASS,ACADM,ACADSB,ACAT1,ACO2,AK4,ALDH2,ALDH4A1,ALDH5A1,ATP5A1,ATP5C1,ATPAF2,BCKDK,BDH1,C1QBP,CENPP,CLPP,COMMD1,CS,DAP3,DECR1,DGUOK,DLAT,DLD,DLST,DNAJA3,DNAJB11,ECHS1,ERLEC1,ETFA,FAHD1,FH,GCDH,GFM1,GOT2,GRPEL1,HADH,HADHA,HADHB,HIBADH,HINT2,HSD17B10,HSPD1,HSPE1,IARS2,IVD,MCCC1,ME2,MRPL15,MRPL18,MRPL41,MRPL47,MRPL48,MRPL49,MRPS14,MRPS2,MRPS22,MRPS26,MRPS31,MRPS35,MRPS36,NDUFS2,NENF,OAT,OGDH,OGDHL,PC…
GO.0044444	cytoplasmic part	116	4.36e-29	AASS,ACADM,ACADSB,ACO2,ACOT2,ACSS3,AK4,ALDH2,ALDH4A1,ALDH5A1,ATP5A1,ATP5C1,ATP5O,ATPAF2,BCKDK,C1QBP,C21orf33,CENPP,CLPP,CLYBL,COMMD1,COQ9,COX5A,COX5B,CRYZ,CS,DECR1,DHTKD1,DLAT,DNAJA3,ECH1,ECHS1,ERLEC1,ETFA,GBAS,GCLM,GFM1,GRPEL1,HADHA,HADHB,HIBADH,HINT2,HSPD1,HSPE1,IARS2,ISOC2,IVD,ME2,MRPL15,MRPL18,MRPL4,MRPL41,MRPL44,MRPL47,MRPL48,MRPL49,MRPL50,MRPS10,MRPS14,MRPS2,MRPS22,MRPS23,MRPS26,MRPS27,MRPS…
GO.0044446	intracellular organelle part	107	3.13e-20	AASS,ACAA2,ACADM,ACADSB,ACO2,AK4,ALDH2,ALDH4A1,ALDH5A1,ATP5A1,ATP5C1,ATP5O,ATPAF2,BCKDK,C1QBP,CENPP,CLPP,COMMD1,COX5A,COX5B,CS,DAP3,DECR1,DGUOK,DLAT,DLST,DNAJA3,ECHS1,ERLEC1,ETFA,FH,GFM1,GRPEL1,HADHA,HADHB,HIBADH,HINT2,HP1BP3,HSPD1,HSPE1,IARS2,IVD,ME2,MRPL15,MRPL18,MRPL4,MRPL41,MRPL44,MRPL48,MRPL49,MRPL50,MRPS10,MRPS14,MRPS2,MRPS22,MRPS23,MRPS26,MRPS27,MRPS31,MRPS35,MRPS36,MTX2,NDUFA5,NDUFB9,NDUF…
GO.1990204	oxidoreductase complex	18	3.71e-19	BCKDK,DHTKD1,DLAT,DLD,DLST,NDUFA5,NDUFB9,NDUFS1,NDUFS2,NDUFS3,NDUFV2,OGDH,OGDHL,PDHB,SDHA,UQCRB,UQCRC1,UQCRC2
GO.0043231	intracellular membrane-bounded organelle	122	6.95e-19	AASS,ACADM,ACADSB,ACO2,ACOT2,ACSS3,AK4,ALDH2,ALDH4A1,ALDH5A1,ATP5A1,ATP5C1,ATP5O,ATPAF2,BCKDK,C1QBP,C21orf33,CENPP,CLPP,CLYBL,COMMD1,COQ9,COX5A,COX5B,CRYZ,CS,DAP3,DECR1,DGUOK,DHTKD1,DLAT,DLST,DNAJA3,ECH1,ECHS1,ERLEC1,ETFA,FH,GBAS,GFM1,GRPEL1,HADHA,HADHB,HIBADH,HINT2,HP1BP3,HSPD1,HSPE1,IARS2,ISOC2,IVD,ME2,MRPL15,MRPL18,MRPL4,MRPL41,MRPL44,MRPL47,MRPL48,MRPL49,MRPL50,MRPS10,MRPS14,MRPS2,MRPS22,MRPS…
GO.0098798	mitochondrial protein complex	18	4.9e-17	ATP5A1,ATP5C1,ATP5O,BCKDK,DLAT,HADHA,NDUFA5,NDUFB9,NDUFS1,NDUFS2,NDUFS3,NDUFV2,PNPT1,SDHA,SUCLG1,UQCRB,UQCRC1,UQCRC2
GO.0005840	ribosome	21	6.31e-17	DAP3,MRPL15,MRPL18,MRPL4,MRPL41,MRPL44,MRPL47,MRPL48,MRPL49,MRPL50,MRPS10,MRPS14,MRPS2,MRPS22,MRPS23,MRPS26,MRPS27,MRPS31,MRPS35,MRPS36,RPL14
GO.0005737	cytoplasm	117	8.66e-17	AASS,ACADM,ACADSB,ACO2,ACOT2,ACSS3,AK4,ALDH2,ALDH4A1,ALDH5A1,ATP5A1,ATP5C1,ATP5O,ATPAF2,BCKDK,C1QBP,C21orf33,CENPP,CLPP,CLYBL,COMMD1,COQ9,COX5A,COX5B,CRYZ,CS,DECR1,DHTKD1,DLAT,DNAJA3,ECH1,ECHS1,ERLEC1,ETFA,GBAS,GCLM,GFM1,GRPEL1,HADHA,HADHB,HIBADH,HINT2,HSPD1,HSPE1,IARS2,ISOC2,IVD,ME2,MRPL15,MRPL18,MRPL4,MRPL41,MRPL44,MRPL47,MRPL48,MRPL49,MRPL50,MRPS10,MRPS14,MRPS2,MRPS22,MRPS23,MRPS26,MRPS27,MRPS…
GO.0043229	intracellular organelle	122	8.09e-16	AASS,ACADM,ACADSB,ACO2,ACOT2,ACSS3,AK4,ALDH2,ALDH4A1,ALDH5A1,ATP5A1,ATP5C1,ATP5O,ATPAF2,BCKDK,C1QBP,C21orf33,CENPP,CLPP,CLYBL,COMMD1,COQ9,COX5A,COX5B,CRYZ,CS,DAP3,DECR1,DGUOK,DHTKD1,DLAT,DLST,DNAJA3,ECH1,ECHS1,ERLEC1,ETFA,FH,GBAS,GFM1,GRPEL1,HADHA,HADHB,HIBADH,HINT2,HSPD1,HSPE1,IARS2,ISOC2,IVD,ME2,MRPL15,MRPL18,MRPL4,MRPL41,MRPL44,MRPL47,MRPL48,MRPL49,MRPL50,MRPS10,MRPS14,MRPS2,MRPS22,MRPS23,MRPS…
GO.0005761	mitochondrial ribosome	14	1.5e-15	DAP3,MRPL15,MRPL18,MRPL41,MRPL47,MRPL48,MRPL49,MRPS14,MRPS2,MRPS22,MRPS26,MRPS31,MRPS35,MRPS36
GO.0043227	membrane-bounded organelle	123	2.15e-15	AASS,ACADM,ACADSB,ACO2,ACOT2,ACSS3,AK4,ALDH2,ALDH4A1,ALDH5A1,ATP5A1,ATP5C1,ATP5O,ATPAF2,BCKDK,C1QBP,C21orf33,CENPP,CLPP,CLYBL,COMMD1,COQ9,COX5A,COX5B,CRYZ,CS,DAP3,DECR1,DGUOK,DHTKD1,DLAT,DLST,DNAJA3,ECH1,ECHS1,ERLEC1,ETFA,FH,GBAS,GFM1,GRPEL1,HADHA,HADHB,HIBADH,HINT2,HP1BP3,HSPD1,HSPE1,IARS2,ISOC2,IVD,ME2,MRPL15,MRPL18,MRPL4,MRPL41,MRPL44,MRPL47,MRPL48,MRPL49,MRPL50,MRPS10,MRPS14,MRPS2,MRPS22,MRPS…
GO.0031090	organelle membrane	59	5.33e-14	ACAA2,ACAT1,ATP5A1,ATP5C1,ATP5O,BDH1,COMMD1,COX5A,COX5B,DAP3,FAHD1,GCDH,GOT2,HADH,HADHA,HADHB,HSD17B10,HSPD1,MCCC1,MRPL15,MRPL18,MRPL4,MRPL41,MRPL44,MRPL47,MRPL48,MRPL49,MRPL50,MRPS10,MRPS14,MRPS22,MRPS23,MRPS26,MRPS27,MRPS31,MRPS35,MRPS36,MTX2,NDUFA5,NDUFB9,NDUFS1,NDUFS2,NDUFS3,NDUFV2,NIPSNAP1,OGDH,PCYOX1L,PDIA6,PLOD3,PMPCA,PMPCB,PSAP,SDHA,SHMT2,STOML2,SUCLG1,TF,TIMM44,TRAP1
GO.0045239	tricarboxylic acid cycle enzyme complex	8	5.65e-14	BCKDK,DHTKD1,DLD,DLST,FH,OGDH,OGDHL,SUCLG1
GO.0043209	myelin sheath	17	7.11e-14	ACO2,ATP5A1,ATP5C1,COX5A,DLAT,DLD,DLST,GOT2,HSPD1,NDUFS1,NDUFS3,NDUFV2,PRDX3,SDHA,SUCLA2,UQCRC1,UQCRC2
GO.0098800	inner mitochondrial membrane protein complex	13	6.51e-12	ATP5A1,ATP5C1,ATP5O,NDUFA5,NDUFB9,NDUFS1,NDUFS2,NDUFS3,NDUFV2,SDHA,UQCRB,UQCRC1,UQCRC2
GO.0044424	intracellular part	121	1.46e-10	AASS,ACADM,ACADSB,ACO2,ACOT2,ACSS3,AK4,ALDH2,ALDH4A1,ALDH5A1,ATP5A1,ATP5C1,ATP5O,ATPAF2,BCKDK,C1QBP,C21orf33,CENPP,CLPP,CLYBL,COMMD1,COQ9,COX5A,COX5B,CRYZ,CS,DAP3,DECR1,DHTKD1,DLAT,DNAJA3,ECH1,ECHS1,ERLEC1,ETFA,GBAS,GCLM,GFM1,GRPEL1,HADHA,HADHB,HIBADH,HINT2,HSPD1,HSPE1,IARS2,ISOC2,IVD,ME2,MRPL15,MRPL18,MRPL4,MRPL41,MRPL44,MRPL47,MRPL48,MRPL49,MRPL50,MRPS10,MRPS14,MRPS2,MRPS22,MRPS23,MRPS26,MRPS27…
GO.0045240	dihydrolipoyl dehydrogenase complex	6	5.19e-10	BCKDK,DHTKD1,DLD,DLST,OGDH,OGDHL
GO.0045252	oxoglutarate dehydrogenase complex	5	8.84e-10	DHTKD1,DLD,DLST,OGDH,OGDHL
GO.0005622	intracellular	121	1.35e-09	AASS,ACADM,ACADSB,ACO2,ACOT2,ACSS3,AK4,ALDH2,ALDH4A1,ALDH5A1,ATP5A1,ATP5C1,ATP5O,ATPAF2,BCKDK,C1QBP,C21orf33,CENPP,CLPP,CLYBL,COMMD1,COQ9,COX5A,COX5B,CRYZ,CS,DAP3,DECR1,DHTKD1,DLAT,DNAJA3,ECH1,ECHS1,ERLEC1,ETFA,GBAS,GCLM,GFM1,GRPEL1,HADHA,HADHB,HIBADH,HINT2,HSPD1,HSPE1,IARS2,ISOC2,IVD,ME2,MRPL15,MRPL18,MRPL4,MRPL41,MRPL44,MRPL47,MRPL48,MRPL49,MRPL50,MRPS10,MRPS14,MRPS2,MRPS22,MRPS23,MRPS26,MRPS27…
GO.0098803	respiratory chain complex	10	1.35e-09	NDUFA5,NDUFB9,NDUFS1,NDUFS2,NDUFS3,NDUFV2,SDHA,UQCRB,UQCRC1,UQCRC2
GO.0030529	ribonucleoprotein complex	23	3.29e-09	DAP3,MRPL15,MRPL18,MRPL4,MRPL41,MRPL44,MRPL47,MRPL48,MRPL49,MRPL50,MRPS10,MRPS14,MRPS2,MRPS22,MRPS23,MRPS26,MRPS27,MRPS31,MRPS35,MRPS36,RPL14,SF3B5,SQSTM1
GO.0044391	ribosomal subunit	12	5.87e-09	DAP3,MRPL15,MRPL41,MRPL49,MRPS14,MRPS2,MRPS22,MRPS26,MRPS31,MRPS35,MRPS36,RPL14
GO.0005763	mitochondrial small ribosomal subunit	7	1.1e-08	MRPS14,MRPS2,MRPS22,MRPS26,MRPS31,MRPS35,MRPS36
GO.0044455	mitochondrial membrane part	12	5.83e-08	ATP5A1,ATP5C1,ATP5O,HSPD1,NDUFA5,NDUFB9,NDUFS1,NDUFS2,NDUFS3,NDUFV2,SDHA,UQCRC2
GO.0015935	small ribosomal subunit	8	3.22e-07	DAP3,MRPS14,MRPS2,MRPS22,MRPS26,MRPS31,MRPS35,MRPS36
GO.0005746	mitochondrial respiratory chain	8	1.61e-06	NDUFA5,NDUFB9,NDUFS1,NDUFS2,NDUFS3,NDUFV2,SDHA,UQCRC2
GO.0032991	macromolecular complex	58	2.87e-06	ATP5A1,ATP5C1,ATP5O,BCKDK,CLPP,COMMD1,DAP3,DHTKD1,DLAT,DLD,DLST,DNAJB11,FH,GCLM,GOT2,HADHA,HP1BP3,HSPD1,MRPL15,MRPL18,MRPL4,MRPL41,MRPL44,MRPL47,MRPL48,MRPL49,MRPL50,MRPS10,MRPS14,MRPS2,MRPS22,MRPS23,MRPS26,MRPS27,MRPS31,MRPS35,MRPS36,NDUFA5,NDUFB9,NDUFS1,NDUFS2,NDUFS3,NDUFV2,OGDH,OGDHL,PDHB,PDIA6,PNPT1,POLR2L,RPL14,SDHA,SF3B5,SQSTM1,SUCLG1,UQCRB,UQCRC1,UQCRC2,WWOX
GO.0070062	extracellular exosome	43	3.46e-06	ACAA2,ACADM,ACADSB,ACAT1,ACOT2,AK4,ALDH2,ATP5A1,ATP5C1,ATP5O,COMMD1,COX5A,COX5B,CRYZ,CS,DECR1,DLST,ECH1,ECHS1,ETFA,FH,GOT2,HADHB,HSPD1,HSPE1,NDUFB9,PDHB,PDIA6,PLOD3,PRDX3,PSAP,RPL14,SHMT2,SLC3A2,SOD2,SQSTM1,SUCLA2,SUCLG1,TF,TRAP1,TUFM,UQCRC2,XPNPEP3
GO.1902494	catalytic complex	22	9.87e-06	BCKDK,COMMD1,DHTKD1,DLAT,DLD,DLST,GCLM,NDUFA5,NDUFB9,NDUFS1,NDUFS2,NDUFS3,NDUFV2,OGDH,OGDHL,PDHB,POLR2L,SDHA,SUCLG1,UQCRB,UQCRC1,UQCRC2
GO.0042645	mitochondrial nucleoid	6	1.05e-05	DNAJA3,HADHA,HADHB,SHMT2,TRMT10C,TUFM
GO.0005747	mitochondrial respiratory chain complex I	6	3.53e-05	NDUFA5,NDUFB9,NDUFS1,NDUFS2,NDUFS3,NDUFV2
GO.0044421	extracellular region part	47	0.000137	ACAA2,ACADM,ACADSB,ACAT1,ACOT2,AK4,ALDH2,ATP5A1,ATP5C1,ATP5O,C1QBP,COMMD1,COX5A,COX5B,CRYZ,CS,DECR1,DLST,ECH1,ECHS1,ETFA,FH,GOT2,HADHB,HSPD1,HSPE1,MRPL18,NDUFB9,NENF,PDHB,PDIA6,PLOD3,PMPCA,PRDX3,PSAP,RPL14,SHMT2,SLC3A2,SOD2,SQSTM1,SUCLA2,SUCLG1,TF,TRAP1,TUFM,UQCRC2,XPNPEP3
GO.0031988	membrane-bounded vesicle	44	0.000315	ACAA2,ACADM,ACADSB,ACAT1,ACOT2,AK4,ALDH2,ATP5A1,ATP5C1,ATP5O,COMMD1,COX5A,COX5B,CRYZ,CS,DECR1,DLD,DLST,ECH1,ECHS1,ETFA,FH,GOT2,HADHB,HSPD1,HSPE1,NDUFB9,PDHB,PDIA6,PLOD3,PRDX3,PSAP,RPL14,SHMT2,SLC3A2,SOD2,SQSTM1,SUCLA2,SUCLG1,TF,TRAP1,TUFM,UQCRC2,XPNPEP3
GO.0005750	mitochondrial respiratory chain complex III	3	0.00035	UQCRB,UQCRC1,UQCRC2
GO.0045254	pyruvate dehydrogenase complex	3	0.000548	DLAT,DLD,PDHB
GO.0005753	mitochondrial proton-transporting ATP synthase complex	3	0.00415	ATP5A1,ATP5C1,ATP5O
GO.0005758	mitochondrial intermembrane space	5	0.00442	NDUFS1,PNPT1,SHMT2,STOML2,TRAP1
GO.0005576	extracellular region	48	0.00476	ACAA2,ACADM,ACADSB,ACAT1,ACOT2,AK4,ALDH2,ATP5A1,ATP5C1,ATP5O,COMMD1,COX5A,COX5B,CRYZ,CS,DECR1,DLST,ECH1,ECHS1,ETFA,FH,GOT2,HADHB,HSPD1,HSPE1,MRPL18,NDUFB9,NENF,PCYOX1L,PDHB,PDIA6,PLOD3,PMPCA,PRDX3,PSAP,RPL14,SHMT2,SLC3A2,SOD2,SQSTM1,SUCLA2,SUCLG1,TF,TRAP1,TUFM,UQCRC2,VWA8,XPNPEP3
GO.0005762	mitochondrial large ribosomal subunit	3	0.00907	MRPL15,MRPL41,MRPL49
GO.0030062	mitochondrial tricarboxylic acid cycle enzyme complex	2	0.012	BCKDK,SUCLG1
GO.0044464	cell part	110	0.0163	AASS,ACADM,ACADSB,ACOT2,ACSS3,AK4,ALDH2,ALDH4A1,ALDH5A1,ATP5O,ATPAF2,BCKDK,C1QBP,C21orf33,CENPP,CLPP,CLYBL,COMMD1,COQ9,COX5B,CRYZ,CS,DAP3,DECR1,DHTKD1,DNAJA3,ECH1,ECHS1,ERLEC1,ETFA,GBAS,GCLM,GFM1,GRPEL1,HADHA,HADHB,HIBADH,HINT2,HSPD1,HSPE1,IARS2,ISOC2,IVD,ME2,MRPL15,MRPL18,MRPL4,MRPL41,MRPL44,MRPL47,MRPL48,MRPL49,MRPL50,MRPS10,MRPS14,MRPS2,MRPS22,MRPS23,MRPS26,MRPS27,MRPS31,MRPS35,MRPS36,MTIF3,MT…
GO.0045261	proton-transporting ATP synthase complex, catalytic core F(1)	2	0.0174	ATP5A1,ATP5C1
GO.0005623	cell	110	0.0183	AASS,ACADM,ACADSB,ACOT2,ACSS3,AK4,ALDH2,ALDH4A1,ALDH5A1,ATP5O,ATPAF2,BCKDK,C1QBP,C21orf33,CENPP,CLPP,CLYBL,COMMD1,COQ9,COX5B,CRYZ,CS,DAP3,DECR1,DHTKD1,DNAJA3,ECH1,ECHS1,ERLEC1,ETFA,GBAS,GCLM,GFM1,GRPEL1,HADHA,HADHB,HIBADH,HINT2,HSPD1,HSPE1,IARS2,ISOC2,IVD,ME2,MRPL15,MRPL18,MRPL4,MRPL41,MRPL44,MRPL47,MRPL48,MRPL49,MRPL50,MRPS10,MRPS14,MRPS2,MRPS22,MRPS23,MRPS26,MRPS27,MRPS31,MRPS35,MRPS36,MTIF3,MT…
GO.0015934	large ribosomal subunit	4	0.036	MRPL15,MRPL41,MRPL49,RPL14
Gos AND GANT/Gos AND ATO/Gos
Decreased
BP
#pathway ID	pathway description	observed gene count	false discovery rate	matching proteins in your network (labels)
none
CC
#pathway ID	pathway description	observed gene count	false discovery rate	matching proteins in your network (labels)
GO.0005789	endoplasmic reticulum membrane	17	2.66e-08	AGPAT5,ATP2A2,ERGIC1,FADS2,HM13,LRRC59,MGST3,NUP210,PGAP1,PTGFRN,PTPLAD1,SEC61A1,SGPL1,SRPRB,STT3A,STT3B,TMX1
GO.0042175	nuclear outer membrane-endoplasmic reticulum membrane network	17	2.66e-08	AGPAT5,ATP2A2,ERGIC1,FADS2,HM13,LRRC59,MGST3,NUP210,PGAP1,PTGFRN,PTPLAD1,SEC61A1,SGPL1,SRPRB,STT3A,STT3B,TMX1
GO.0005783	endoplasmic reticulum	18	5.27e-06	AGPAT5,ATP2A2,CLCC1,ERGIC1,FADS2,HM13,LRRC59,MGST3,NUP210,PGAP1,PTGFRN,PTPLAD1,SGPL1,SORL1,SRPRB,STT3A,STT3B,TMX1
GO.0098588	bounding membrane of organelle	21	6.34e-06	ABCD3,AGPAT5,ATP2A2,CPT1A,DNAJC13,ERGIC1,FADS2,HM13,LRRC59,MGST3,NUP210,PGAP1,PTGFRN,PTPLAD1,RAB8B,SEC61A1,SGPL1,SRPRB,STT3A,STT3B,TMX1
GO.0016020	membrane	40	1.15e-05	AGPAT5,APOO,ATP2A2,AZI1,CD276,CD99L2,CKAP5,CLCC1,CSPG4,DHRS7,DNAJC13,ERGIC1,FADS2,FAM115A,HM13,IQSEC1,ITGA6,KIF4A,LRRC59,LSAMP,MAGED1,MGST3,MRC2,NLGN3,NUP210,PGAP1,PTGFRN,PTPLAD1,RAB8B,REEP5,SEC61A1,SGPL1,SORL1,SPRY4,SRPRB,STT3A,STT3B,TMX1,TMX2,UQCRQ
GO.0031224	intrinsic component of membrane	31	6.3e-05	ABCD3,AGPAT5,APOO,ATP2A2,CD276,CD99L2,CLCC1,CPT1A,CSPG4,ERGIC1,FADS2,HM13,ITGA6,LRRC59,LSAMP,MGST3,MRC2,NLGN3,PGAP1,PTGFRN,PTPLAD1,REEP5,SACM1L,SEC61A1,SGPL1,SORL1,SRPRB,STT3A,STT3B,TMX1,TMX2
GO.0044425	membrane part	33	7.41e-05	ABCD3,AGPAT5,APOO,ATP2A2,CD276,CD99L2,CLCC1,CPT1A,CSPG4,ERGIC1,FADS2,HM13,ITGA6,LRRC59,LSAMP,MGST3,MRC2,NLGN3,NUP210,PGAP1,PTGFRN,PTPLAD1,REEP5,SEC61A1,SGPL1,SORL1,SPRY4,SRPRB,STT3A,STT3B,TMX1,TMX2,UQCRQ
GO.0012505	endomembrane system	24	8.74e-05	AGPAT5,ATP2A2,AZI1,CLCC1,CSPG4,DNAJC13,ERGIC1,FADS2,HM13,LRRC59,MGST3,NUP210,PAK4,PGAP1,PTGFRN,PTPLAD1,RAB8B,SGPL1,SORL1,SPRY4,SRPRB,STT3A,STT3B,TMX1
GO.0016021	integral component of membrane	30	0.000109	ABCD3,AGPAT5,APOO,ATP2A2,CD276,CD99L2,CLCC1,CPT1A,CSPG4,ERGIC1,FADS2,HM13,ITGA6,LRRC59,MGST3,MRC2,NLGN3,PGAP1,PTGFRN,PTPLAD1,REEP5,SACM1L,SEC61A1,SGPL1,SORL1,SRPRB,STT3A,STT3B,TMX1,TMX2
GO.0031090	organelle membrane	21	0.000341	AGPAT5,ATP2A2,AZI1,DNAJC13,ERGIC1,FADS2,HM13,LRRC59,MGST3,NUP210,PGAP1,PTGFRN,PTPLAD1,RAB8B,SEC61A1,SGPL1,SRPRB,STT3A,STT3B,TMX1,UQCRQ
GO.0009330	DNA topoisomerase complex (ATP-hydrolyzing)	2	0.000898	TOP2A,TOP2B
GO.0005925	focal adhesion	7	0.00436	CD99L2,CSPG4,ITGA6,MRC2,PAK4,PTPLAD1,SPRY4
GO.0044444	cytoplasmic part	31	0.0104	AGPAT5,APOO,ATP2A2,AZI1,CKAP5,CLCC1,CSPG4,DNAJC13,ERGIC1,FADS2,HM13,KIF4A,LRRC59,MGST3,NEDD8,NLGN3,NUP210,PAK4,PGAP1,PTGFRN,PTPLAD1,SERF2,SGPL1,SORL1,SPRY4,SRPRB,STT3A,STT3B,TMX1,TOP2B,UQCRQ
GO.0030176	integral component of endoplasmic reticulum membrane	4	0.0119	HM13,SACM1L,SEC61A1,SGPL1
GO.0008250	oligosaccharyltransferase complex	2	0.0228	STT3A,STT3B
GO.0031301	integral component of organelle membrane	5	0.0228	CPT1A,HM13,SACM1L,SEC61A1,SGPL1
GO.0030055	cell-substrate junction	6	0.0245	CD99L2,CSPG4,MRC2,PAK4,PTPLAD1,SPRY4
GO.0005635	nuclear envelope	6	0.0246	AGPAT5,AZI1,LRRC59,MGST3,NUP210,SORL1
GO.0034362	low-density lipoprotein particle	2	0.033	APOO,SORL1
Increased
BP
#pathway ID	pathway description	observed gene count	false discovery rate	matching proteins in your network (labels)
GO.0055114	oxidation-reduction process	16	1.58e-07	ALDH6A1,ATP5B,ECSIT,ETFB,GLDC,GLRX5,GLUD1,L2HGDH,MSRB2,MTHFD1L,MTHFD2,MUT,PCCA,PDHA1,SDHAF2,SESN2
GO.0006415	translational termination	6	0.000941	MRPS30,MRPS5,PTCD3,RPL17,RPL8,RPS8
GO.0006414	translational elongation	6	0.00152	MRPS30,MRPS5,PTCD3,RPL17,RPL8,RPS8
GO.0006413	translational initiation	6	0.00342	MRPS30,MRPS5,PTCD3,RPL17,RPL8,RPS8
GO.0006412	translation	6	0.0233	DARS2,LARS2,MRPS30,MRPS5,PTCD3,RPL17
GO.0006520	cellular amino acid metabolic process	11	1.58e-07	ALDH6A1,ASNS,DARS2,DBT,GLDC,GLUD1,HMGCL,LARS2,MCCC2,MTHFD1L,MUT
GO.0019752	carboxylic acid metabolic process	15	1.58e-07	ALDH6A1,ASNS,DARS2,DBT,GLDC,GLUD1,HMGCL,L2HGDH,LARS2,MCCC2,MTHFD1L,MUT,PCCA,PDHX,SESN2
GO.1901564	organonitrogen compound metabolic process	19	1.58e-07	ALDH6A1,ASNS,ATP5B,DARS2,DBT,GLDC,GLUD1,HMGCL,LARS2,MMAB,MRPS30,MRPS5,MTHFD1L,MUT,PCCA,PDHA1,PTCD3,RPL17,SDHAF2
GO.0046395	carboxylic acid catabolic process	9	2.71e-07	ALDH6A1,DBT,GLDC,GLUD1,HMGCL,MCCC2,MUT,PCCA,SESN2
GO.0044281	small molecule metabolic process	19	6.81e-06	ALDH6A1,ASNS,ATP5B,DARS2,DBT,ETFB,GLDC,GLUD1,HMGCL,L2HGDH,LARS2,MMAB,MTHFD1L,MTHFD2,MUT,PCCA,PDHX,SDHAF2,SESN2
GO.0007005	mitochondrion organization	10	8.52e-06	ATP5B,DARS2,HMGCL,HSPA9,LONP1,MRPS30,MRPS5,NDUFAF7,PTCD3,SESN2
GO.1901605	alpha-amino acid metabolic process	8	2.3e-05	ALDH6A1,ASNS,GLDC,GLUD1,HMGCL,MCCC2,MTHFD1L,MUT
GO.0009083	branched-chain amino acid catabolic process	4	5.91e-05	ALDH6A1,DBT,HMGCL,MCCC2
GO.0009063	cellular amino acid catabolic process	6	6.6e-05	ALDH6A1,DBT,GLDC,GLUD1,HMGCL,MCCC2
GO.0044710	single-organism metabolic process	24	6.89e-05	ALDH6A1,ASNS,DARS2,DBT,ECSIT,ETFB,GLDC,GLRX5,GLUD1,HMGCL,L2HGDH,LARS2,MMAB,MRPS30,MRPS5,MSRB2,MTHFD1L,MTHFD2,MUT,PCCA,PDHX,PTCD3,SDHAF2,SESN2
GO.1901575	organic substance catabolic process	15	8.14e-05	ALDH6A1,CLPX,DBT,GLDC,GLUD1,HMGCL,LONP1,MCCC2,MUT,PCCA,PDHA1,RPL17,RPL8,RPS8,SESN2
GO.0043604	amide biosynthetic process	9	0.000121	ASNS,DARS2,LARS2,MRPS30,MRPS5,MTHFD1L,MTHFD2,PTCD3,RPL17
GO.1901566	organonitrogen compound biosynthetic process	12	0.000158	ASNS,ATP5B,DARS2,GLUD1,LARS2,MMAB,MRPS30,MRPS5,MTHFD1L,MTHFD2,PTCD3,RPL17
GO.0043603	cellular amide metabolic process	10	0.000175	ASNS,DARS2,LARS2,MCCC2,MRPS30,MRPS5,MTHFD1L,PCCA,PTCD3,RPL17
GO.0044248	cellular catabolic process	14	0.000238	ALDH6A1,CLPX,DBT,GLDC,GLUD1,HMGCL,LONP1,MCCC2,MUT,PCCA,RPL17,RPL8,RPS8,SESN2
GO.1901606	alpha-amino acid catabolic process	5	0.000495	ALDH6A1,GLDC,GLUD1,HMGCL,MCCC2
GO.0044711	single-organism biosynthetic process	12	0.00309	ASNS,ATP5B,DARS2,GLUD1,HMGCL,MMAB,MRPS30,MRPS5,MTHFD1L,MTHFD2,PDHA1,PTCD3
GO.0044712	single-organism catabolic process	10	0.00336	ALDH6A1,DBT,GLDC,GLUD1,HMGCL,MCCC2,MUT,PCCA,PDHA1,SESN2
GO.1901607	alpha-amino acid biosynthetic process	4	0.00525	ASNS,GLUD1,MTHFD1L,MTHFD2
GO.0006807	nitrogen compound metabolic process	24	0.00614	ALDH6A1,ASNS,ATP5B,DARS2,DBT,GLDC,GLUD1,HMGCL,LARS2,LONP1,LRPPRC,MMAB,MRPS30,MRPS5,MTHFD1L,MUT,PCCA,PDHA1,PMF1,PTCD3,RPL17,RPS8,SDHAF2,SSBP1
GO.0006767	water-soluble vitamin metabolic process	4	0.0166	MCCC2,MMAB,MUT,PCCA
GO.0006552	leucine catabolic process	2	0.0168	HMGCL,MCCC2
GO.0032543	mitochondrial translation	4	0.0282	DARS2,MRPS30,MRPS5,PTCD3
GO.0019626	short-chain fatty acid catabolic process	2	0.031	MUT,PCCA
GO.0044283	small molecule biosynthetic process	6	0.0394	ASNS,GLUD1,HMGCL,MMAB,MTHFD1L,MTHFD2
GO.0046950	cellular ketone body metabolic process	2	0.0394	HMGCL,OXCT1
GO.0006635	fatty acid beta-oxidation	3	0.0396	MUT,PCCA,SESN2
GO.1902224	ketone body metabolic process	2	0.0473	HMGCL,OXCT1
CC
#pathway ID	pathway description	observed gene count	false discovery rate	matching proteins in your network (labels)
GO.0005739	mitochondrion	34	6.21e-27	ALDH6A1,ATP5B,C14orf159,CCDC90B,CLPX,DARS2,DBT,ECSIT,ETFB,GLDC,GLRX5,GLUD1,HSPA9,L2HGDH,LARS2,LONP1,LRPPRC,MCCC2,MMAB,MRPS30,MRPS5,MSRB2,MTHFD1L,MTHFD2,MUT,NDUFAF7,OXCT1,PCCA,PDHA1,PDHX,PTCD3,SDHAF2,SESN2,SSBP1
GO.0005759	mitochondrial matrix	22	8.53e-25	ALDH6A1,ATP5B,CLPX,DARS2,DBT,ETFB,GLUD1,HMGCL,HSPA9,LARS2,LONP1,LRPPRC,MCCC2,MMAB,MRPS5,MUT,OXCT1,PCCA,PDHA1,PDHX,SDHAF2,SSBP1
GO.0044429	mitochondrial part	24	1.14e-19	ALDH6A1,ATP5B,CLPX,DARS2,DBT,ETFB,GLUD1,HSPA9,L2HGDH,LARS2,LONP1,LRPPRC,MCCC2,MMAB,MRPS30,MRPS5,MUT,OXCT1,PCCA,PDHA1,PDHX,PTCD3,SDHAF2,SSBP1
GO.0042645	mitochondrial nucleoid	7	6.17e-10	ATP5B,CLPX,DBT,HSPA9,LONP1,LRPPRC,SSBP1
GO.0044444	cytoplasmic part	37	7.77e-10	ALDH6A1,ASNS,ATP5B,C14orf159,CCDC90B,CLPX,DARS2,DBT,ECSIT,ETFB,GLDC,GLRX5,GLUD1,HSPA9,L2HGDH,LARS2,LONP1,LRPPRC,MCCC2,MMAB,MRPS30,MRPS5,MSRB2,MTHFD1L,MTHFD2,MUT,NDUFAF7,OXCT1,PCCA,PDHA1,PDHX,PMF1,PTCD3,RPL17,RPS8,SDHAF2,SSBP1
GO.0005737	cytoplasm	38	2.46e-06	ALDH6A1,ASNS,ATP5B,C14orf159,CCDC90B,CLPX,DARS2,DBT,ECSIT,ETFB,GLDC,GLRX5,GLUD1,HSPA9,L2HGDH,LARS2,LONP1,LRPPRC,MCCC2,MMAB,MRPS30,MRPS5,MSRB2,MTHFD1L,MTHFD2,MUT,NDUFAF7,OXCT1,PCCA,PDHA1,PDHX,PMF1,PTCD3,RPL17,RPL8,RPS8,SDHAF2,SSBP1
GO.0043231	intracellular membrane-bounded organelle	38	7.03e-06	ALDH6A1,ATP5B,C14orf159,CCDC90B,CLPX,DARS2,DBT,ECSIT,ETFB,GLDC,GLRX5,GLUD1,HIST2H2AC,HSPA9,L2HGDH,LARS2,LONP1,LRPPRC,MCCC2,MMAB,MRPS30,MRPS5,MSRB2,MTHFD1L,MTHFD2,MUT,NDUFAF7,OXCT1,PCCA,PDHA1,PDHX,PMF1,PTCD3,RPL17,RPL8,SDHAF2,SESN2,SSBP1
GO.0070013	intracellular organelle lumen	24	1.55e-05	ALDH6A1,ATP5B,CLPX,DARS2,DBT,ECSIT,ETFB,GLUD1,HMGCL,HSPA9,LARS2,LONP1,LRPPRC,MCCC2,MMAB,MRPS5,MUT,OXCT1,PCCA,PDHA1,PDHX,RPL8,SDHAF2,SSBP1
GO.0044446	intracellular organelle part	30	0.000442	ALDH6A1,ATP5B,CLPX,DARS2,DBT,ECSIT,ETFB,GLUD1,HIST2H2AC,HSPA9,L2HGDH,LARS2,LONP1,LRPPRC,MCCC2,MMAB,MRPS30,MRPS5,MUT,OXCT1,PCCA,PDHA1,PDHX,PMF1,PTCD3,RPL17,RPL8,RPS8,SDHAF2,SSBP1
GO.0019866	organelle inner membrane	8	0.000868	ATP5B,CLPX,HMGCL,L2HGDH,LRPPRC,MRPS30,MRPS5,PTCD3
GO.0044424	intracellular part	38	0.00127	ALDH6A1,ASNS,ATP5B,C14orf159,CCDC90B,CLPX,DARS2,DBT,ECSIT,ETFB,GLDC,GLRX5,GLUD1,HIST2H2AC,HSPA9,L2HGDH,LARS2,LONP1,LRPPRC,MCCC2,MMAB,MRPS30,MRPS5,MSRB2,MTHFD1L,MTHFD2,MUT,NDUFAF7,OXCT1,PCCA,PDHA1,PDHX,PMF1,PTCD3,RPL17,RPL8,SDHAF2,SSBP1
GO.0005622	intracellular	38	0.0027	ALDH6A1,ASNS,ATP5B,C14orf159,CCDC90B,CLPX,DARS2,DBT,ECSIT,ETFB,GLDC,GLRX5,GLUD1,HIST2H2AC,HSPA9,L2HGDH,LARS2,LONP1,LRPPRC,MCCC2,MMAB,MRPS30,MRPS5,MSRB2,MTHFD1L,MTHFD2,MUT,NDUFAF7,OXCT1,PCCA,PDHA1,PDHX,PMF1,PTCD3,RPL17,RPL8,SDHAF2,SSBP1
GO.0005743	mitochondrial inner membrane	7	0.00385	ATP5B,CLPX,HMGCL,L2HGDH,MRPS30,MRPS5,PTCD3
GO.0045254	pyruvate dehydrogenase complex	2	0.00978	PDHA1,PDHX
GO.0005740	mitochondrial envelope	7	0.0285	ATP5B,CLPX,HMGCL,L2HGDH,MRPS30,MRPS5,PTCD3
